# Supplementary material for: The MeaB bZIP transcription factor is needed for proper nitrosative stress response induced by nitrite in Aspergillus fumigatus
Source: BMC Genomics. 2025 Sep 29;26:849. doi: 10.1186/s12864-025-11990-3 (PMC12482460; doi:10.1186/s12864-025-11990-3)
Supplement: Supplementary file 1 — Supplementary Material 1. [file 12864_2025_11990_MOESM1_ESM.xlsx]

## Sheet: Overview
		Additional file 1	Characteristics of the RNAseq data
		Sheet 2	RNASeq: Alignment statistics
		Sheet 3	RNASeq: Principal component (PC) analysis of the RNAseq data
		Sheet 4	RT-qPCR: Function (putative function) of the studied genes
		Sheet 5	RT-qPCR: Sequences (5'-3') of the primer pairs used
		Sheet 6	RT-qPCR: ΔCP values with tef1 (Afu1g06390) as reference
		Sheet 7	RT-qPCR ΔΔCP and its relation to RNAseq data

## Sheet: RNAseq alignment stats
	RNASeq: Alignment statistics
	Strain	Treatment	Reads	Overall alignment (%)	Unaligned (%)	Aligned once (%)	Aligned multi (%)
	Af293	untreated	14040152	93.1	6.9	92.74	0.36
	Af293	untreated	18886820	93.91	6.09	93.53	0.38
	Af293	untreated	16330784	94.18	5.82	93.63	0.55
	Af293	90 mM NaNO2	17585325	93.64	6.36	93.14	0.51
	Af293	90 mM NaNO2	19270276	93.6	6.4	93.08	0.52
	Af293	90 mM NaNO2	21713723	93.71	6.29	93.23	0.49
	Af293	90 mM NaNO2	21225165	93.75	6.25	93.28	0.48
	Af293	135 mM NaNO2	18242943	94.26	5.74	93.66	0.59
	Af293	135 mM NaNO2	17350689	93.48	6.52	92.96	0.52
	VKmeaB1	untreated	21039242	93.66	6.34	93.25	0.41
	VKmeaB1	untreated	20401900	92.69	7.31	92.16	0.53
	VKmeaB1	untreated	21522570	93.25	6.75	92.82	0.44
	VKmeaB1	90 mM NaNO2	21014326	93.49	6.51	92.87	0.62
	VKmeaB1	90 mM NaNO2	19248167	93.19	6.81	92.75	0.45
	VKmeaB1	90 mM NaNO2	17080186	93.85	6.15	93.37	0.48

## Sheet: RNASeq PCA
	Principal component (PC) analysis of the RNAseq data (rlog values) generated with the Af293 (wt) and VKmeaB1 (DmeaB) strains.
	Strain	Treatment	PC1	PC2
	Af293	untreated	-80.9485	-6.13803
	Af293	untreated	-84.4534	-5.6433
	Af293	untreated	-79.2444	-8.13461
	Af293	90 mM NaNO2	39.4169	46.3459
	Af293	90 mM NaNO2	50.2609	43.2501
	Af293	90 mM NaNO2	36.1751	54.2697
	Af293	90 mM NaNO2	43.0222	48.6017
	Af293	135 mM NaNO2	52.8804	-29.201
	Af293	135 mM NaNO2	47.2585	-29.2584
	VKmeaB1	untreated	-72.0552	-1.58341
	VKmeaB1	untreated	-76.8342	-1.78613
	VKmeaB1	untreated	-75.8167	-2.2622
	VKmeaB1	90 mM NaNO2	71.738	-26.3716
	VKmeaB1	90 mM NaNO2	65.365	-40.4125
	VKmeaB1	90 mM NaNO2	63.2353	-41.6762

## Sheet: RT-qPCR genes
	Function (putative function) of the studied genes
	Gene ID	Gene name	FungiDB (https://fungidb.org/fungidb/app)
	Afu4g03410	fhpA	Putative flavohemoprotein
	Afu2g01040	gnoA	Putative formaldehyde dehydrogenase
	Afu2g05880	meaA	Putative ammonium transporter
	Afu1g12840	niiA	Putative nitrite reductase
	Afu3g10930	meaB	Ortholog(s) have double-stranded DNA binding, sequence-specific DNA binding activity
	Afu3g02270	cat1	Mycelial catalase
	Afu4g11580	sod2	Putative manganese-superoxide dismutase
	Afu2g07680	sidA	L-ornithine N5-oxygenase
	Afu5g03800	ftrA	Putative high-affinity iron permease
	Afu3g08160	tif1	Eukaryotic translation initiation factor eIF4A
	Afu6g12400	fks1	1,3-beta-D-glucan synthase, putative

## Sheet: RT-qPCR primers
	Sequences (5'-3') of the primer pairs used
	Gene ID	Forward	Reverse
	Afu3g08160	GGTCGTTGTTGCCATCGGTG	CATCTTCAGGTTGTCGGTGCG
	Afu1g06390	AAGTCCGAGCGTGAGCGTG	GGTGAAAGCGAGCAGAGCG
	Afu1g12840	GCAAGTACTACGCCACACAA	ATTTACCCGCATCGTCATCG
	Afu2g01040	CCACACAGATGCCTACACAC	ACCCTCTCCTACAGACTCGA
	Afu2g05880	CTGGTTTGGTTGGCTTGGAT	AGGTGATAGCTCCAAAGGCA
	Afu2g07680	TCTTCTGTGTGTTGGGTTTGG	TTCTGGTGGAGGTAGTTGAG
	Afu3g02270	TCACTGCGGCTTCTTTCC	ATCTCGTTGTCACCTCTGGG
	Afu3g10930	AGACATCTCCCCCGATAAGC	GATAATACGCAGCAGAGGGC
	Afu4g03410	CCACCTTTTTCACCAGCCAT	CAACTGGCTCAGATCCACAC
	Afu4g11580	GGATGGGCTTGGCTTGTC	CCTTGCGGTTCTGGTATTGC
	Afu5g03800	TTGACTGGCGGCACATTC	TGGAGGGAGGCTTGGTTTC
	Afu6g12400	GTCAGGTCCCCGTTTCCAAG	GGCATCATCCAAGTCCAGGTG

## Sheet: RT-qPCR ΔCP
	DCP values with tef1 (Afu1g06390) as reference
			Afu3g08160	Afu3g10930	Afu6g12400	Afu5g03800	Afu3g02270	Afu4g11580	Afu2g07680	Afu4g03410	Afu2g01040	Afu2g05880	Afu1g12840
			tif1	meaB	fks1	ftrA	cat1	sod2	sidA	fhpA	gnoA	meaA	niiA
	A. fumigatus Af293	untreated	-3.37	-6.52	-1.55	-4.6	-1.93	-2.65	-5.7	-4.97	-4.06	-2.77	-9.66
	A. fumigatus Af293	untreated	-2.87	-5.82	-1.06	-4.45	-1.74	-2.42	-5.65	-4.51	-3.25	-2.24	-8.86
	A. fumigatus Af293	untreated	-3.36	-6.49	-1.14	-3.95	-1.1	-2.21	-5.68	-4.94	-3.89	-2.62	-9.41
	A. fumigatus Af293	90 mM NaNO2	-3.54	-2.18	-1.83	-2.49	-4.63	-1.35	-2.08	2.41	-1.18	-4.08	-4.28
	A. fumigatus Af293	90 mM NaNO2	-3.01	-2.12	-1.26	-1.71	-3.74	-0.61	-1.35	2.76	-0.56	-3.7	-3.91
	A. fumigatus Af293	90 mM NaNO2	-4.35	-3.04	-1.74	-2.43	-4.95	-1.36	-1.72	2.28	-2.3	-5.84	-5.55
	A. fumigatus Af293	135 mM NaNO2	-3.58	-2.13	-1.16	-2.08	-4.2	-0.87	-1.63	2.58	-1.28	-4.15	-4.37
	A. fumigatus Af293	135 mM NaNO2	-3.64	-2.86	-1.06	-1.36	-2.63	-0.46	-1.5	2.33	-2.29	-3.55	-4.94
	A. fumigatus Af293	135 mM NaNO2	-4.2	-3.1	-1.26	-1.35	-2.76	-0.86	-1.51	2.4	-1.89	-3.16	-4.84
	A. fumigatus ΔmeaB	untreated	-2.9	-16.78	-0.89	-3.41	-1.57	-2.11	-3.85	-4.52	-4.24	-3.51	-9.23
	A. fumigatus ΔmeaB	untreated	-3.07	-16.22	-1.11	-3.57	-1.59	-2.16	-3.82	-5.12	-4.42	-3.99	-9.78
	A. fumigatus ΔmeaB	untreated	-3.51	-15.17	-1.3	-3.89	-1.8	-2.39	-4.63	-4.44	-3.88	-3.09	-8.87
	A. fumigatus ΔmeaB	90 mM NaNO2	-3.87	-11.25	-0.83	-0.97	-3.68	-1.33	-0.4	1.56	-2.82	-2.69	-4.4
	A. fumigatus ΔmeaB	90 mM NaNO2	-3.73	-14.79	-0.95	-1.12	-3.34	-1.04	-0.71	1.53	-2.86	-2.35	-4.58
	A. fumigatus ΔmeaB	90 mM NaNO2	-3.82	-14.51	-1.1	-1.43	-3.7	-0.86	-1.08	1.69	-3.03	-2.54	-4.7
	Mean
	A. fumigatus Af293	untreated	-3.2	-6.27667	-1.25	-4.33333	-1.59	-2.42667	-5.67667	-4.80667	-3.73333	-2.54333	-9.31
	A. fumigatus Af293	90 mM NaNO2	-3.63333	-2.44667	-1.61	-2.21	-4.44	-1.10667	-1.71667	2.48333	-1.34667	-4.54	-4.58
	A. fumigatus Af293	135 mM NaNO2	-3.80667	-2.69667	-1.16	-1.59667	-3.19667	-0.73	-1.54667	2.43667	-1.82	-3.62	-4.71667
	A. fumigatus ΔmeaB	untreated	-3.16	-16.0567	-1.1	-3.62333	-1.65333	-2.22	-4.1	-4.69333	-4.18	-3.53	-9.29333
	A. fumigatus ΔmeaB	90 mM NaNO2	-3.80667	-13.5167	-0.96	-1.17333	-3.57333	-1.07667	-0.73	1.59333	-2.90333	-2.52667	-4.56
			grey	effect of treatment		Significant difference (Student's t-test; p < 0.05) between the treated and untreated cultures in the case of a strain.
			yellow	effect of gene deletion		Significant difference (Student's t-test; p < 0.05) between the two strains cultured under the same conditions.
	SD
	A. fumigatus Af293	untreated	0.285832	0.395769	0.262869	0.340343	0.434856	0.220076	0.0251661	0.257358	0.427122	0.273191	0.409268
	A. fumigatus Af293	90 mM NaNO2	0.674858	0.514717	0.306431	0.434051	0.626977	0.430155	0.365011	0.248261	0.881892	1.14175	0.860174
	A. fumigatus Af293	135 mM NaNO2	0.341955	0.505206	0.1	0.418609	0.87134	0.23388	0.0723418	0.12897	0.508626	0.498698	0.304357
	A. fumigatus ΔmeaB	untreated	0.314802	0.817333	0.205183	0.244404	0.12741	0.149332	0.459239	0.371663	0.274955	0.450333	0.458294
	A. fumigatus ΔmeaB	90 mM NaNO2	0.070946	1.96798	0.135277	0.234592	0.20232	0.237136	0.340441	0.085049	0.111505	0.170392	0.150997

## Sheet: RT-qPCR and RNASeq
	ΔCP means
			Afu3g08160	Afu3g10930	Afu6g12400	Afu5g03800	Afu3g02270	Afu4g11580	Afu2g07680	Afu4g03410	Afu2g01040	Afu2g05880	Afu1g12840
			tif1	meaB	fks1	ftrA	cat1	sod2	sidA	fhpA	gnoA	meaA	niiA
	A. fumigatus Af293	untreated	-3.2	-6.27667	-1.25	-4.33333	-1.59	-2.42667	-5.67667	-4.80667	-3.73333	-2.54333	-9.31
	A. fumigatus Af293	90 mM NaNO2	-3.63333	-2.44667	-1.61	-2.21	-4.44	-1.10667	-1.71667	2.48333	-1.34667	-4.54	-4.58
	A. fumigatus Af293	135 mM NaNO2	-3.80667	-2.69667	-1.16	-1.59667	-3.19667	-0.73	-1.54667	2.43667	-1.82	-3.62	-4.71667
	A. fumigatus ΔmeaB	untreated	-3.16	-16.0567	-1.1	-3.62333	-1.65333	-2.22	-4.1	-4.69333	-4.18	-3.53	-9.29333
	A. fumigatus ΔmeaB	90 mM NaNO2	-3.80667	-13.5167	-0.96	-1.17333	-3.57333	-1.07667	-0.73	1.59333	-2.90333	-2.52667	-4.56
	ΔΔCP values (RT-qPCR)
			Afu3g08160	Afu3g10930	Afu6g12400	Afu5g03800	Afu3g02270	Afu4g11580	Afu2g07680	Afu4g03410	Afu2g01040	Afu2g05880	Afu1g12840
			tif1	meaB	fks1	ftrA	cat1	sod2	sidA	fhpA	gnoA	meaA	niiA
	Af293 90 mM NaNO2	vs. Af293 untreated	-0.433333	3.83	-0.36	2.12333	-2.85	1.32	3.96	7.29	2.38667	-1.99667	4.73
	Af293 135 mM NaNO2	vs. Af293 untreated	-0.606667	3.58	0.09	2.73667	-1.60667	1.69667	4.13	7.24333	1.91333	-1.07667	4.59333
	ΔmeaB 90 mM NaNO2	vs. ΔmeaB untreated	-0.646667	not determined	0.14	2.45	-1.92	1.14333	3.37	6.28667	1.27667	1.00333	4.73333
	ΔmeaB untreated	vs. Af293 untreated	0.04	not determined	0.15	0.71	-0.0633333	0.206667	1.57667	0.113333	-0.446667	-0.986667	0.0166667
	ΔmeaB 90 mM NaNO2	vs. Af293 90 mM NaNO2	-0.173333	not determined	0.65	1.03667	0.866667	0.03	0.986667	-0.89	-1.55667	2.01333	0.02
	ΔmeaB 90 mM NaNO2	vs. Af293 135 mM NaNO2	0	not determined	0.2	0.423333	-0.376667	-0.346667	0.816667	-0.843333	-1.08333	1.09333	0.156667
	log2FC values (RNAseq)
			Afu3g08160	Afu3g10930	Afu6g12400	Afu5g03800	Afu3g02270	Afu4g11580	Afu2g07680	Afu4g03410	Afu2g01040	Afu2g05880	Afu1g12840
			tif1	meaB	fks1	ftrA	cat1	sod2	sidA	fhpA	gnoA	meaA	niiA
	Af293 90 mM NaNO2	vs. Af293 untreated	-1.09435	2.86742	-1.10974	1.0454	-3.97267	0.149676	2.36641	6.22924	2.22577	-2.63257	4.55829
	Af293 135 mM NaNO2	vs. Af293 untreated	-1.41459	2.04781	-0.767401	1.52177	-1.95637	0.382844	2.66544	6.38842	1.47452	-1.85956	4.39172
	ΔmeaB 90 mM NaNO2	vs. ΔmeaB untreated	-1.87736	not determined	-0.653721	1.54689	-2.34216	0.0524557	2.50901	5.56949	1.1333	0.494332	4.50803
	ΔmeaB untreated	vs. Af293 untreated	0.25007	not determined	0.0927391	0.715441	-0.341521	0.080283	1.04496	0.469906	-0.111963	-0.674308	0.67181
	ΔmeaB 90 mM NaNO2	vs. Af293 90 mM NaNO2	-0.532939	not determined	0.548754	1.21693	1.28899	-0.0169374	1.18757	-0.189846	-1.20443	2.45259	0.621558
	ΔmeaB 90 mM NaNO2	vs. Af293 135 mM NaNO2	-0.212704	not determined	0.206419	0.740555	-0.727308	-0.250106	0.888533	-0.349022	-0.453183	1.67958	0.788122
	Correlations between log2FC and ΔΔCP values
			R
	Over all data		0.957885
	Within subset
			R
	Af293 90 mM NaNO2	vs. Af293 untreated	0.990092
	Af293 135 mM NaNO2	vs. Af293 untreated	0.986503
	ΔmeaB 90 mM NaNO2	vs. ΔmeaB untreated	0.990348
	ΔmeaB untreated	vs. Af293 untreated	0.856435
	ΔmeaB 90 mM NaNO2	vs. Af293 90 mM NaNO2	0.856435
	ΔmeaB 90 mM NaNO2	vs. Af293 135 mM NaNO2	0.883759
