# Supplementary material for: The MeaB bZIP transcription factor is needed for proper nitrosative stress response induced by nitrite in Aspergillus fumigatus
Source: BMC Genomics. 2025 Sep 29;26:849. doi: 10.1186/s12864-025-11990-3 (PMC12482460; doi:10.1186/s12864-025-11990-3)
Supplement: Supplementary file 2 — Supplementary Material 2. [file 12864_2025_11990_MOESM2_ESM.xlsx]

## Sheet: Overview
			Additional file 2	Gene set enrichment and transcription data of selected genes
			Sheet 2	Glycolysis genes, TCA cycle genes, Respiration genes, Ribosome protein genes
			Sheet 3	Antioxidative enzyme genes, Squalene-Ergosterol pathway genes, Glutathione degradation and synthesis genes, Glutathione S-transferase genes
			Sheet 4	Fe acquisition genes, Siderophore cluster genes, SidC cluster genes, Fe-S cluster protein genes, Heme binding protein genes, Fe-S cluster assembly genes, Heme biosynthesis genes
			Sheet 5	Chitinase genes, Chitine utilization genes, Glucanase genes, CAZyme genes
			Sheet 6	Selected secondary metabolite clusters (other than the Siderophore and the SidC clusters)
			Sheet 7	Further secondary metabolite clusters
			Sheet 8	Selected nitrogen metabolism genes, Selected transcription factor genes

## Sheet: 2
Glycolysis genes, TCA cycle genes, Respiration genes, Ribosome protein genes
Glycolysis genes				A. fumigatus Af293										A. fumigatus VKmeaB1				A. fumigatus VKmeaB1 vs. Af293							90 mM NaNO2 VKmeaB1 vs.				RPKM
				90 mM NaNO2 vs. untreated			135 mM NaNO2 vs. untreated			135 mM NaNO2 vs. 90 mM NaNO2				90 mM NaNO2 vs. untreated				untreated			90 mM NaNO2				135 mM NaNO2 Af293				Af293 untreated		Af293 90 mM		Af293 135 mM		VKmeaB1 untreated		VKmeaB1 90 mM
GENE ID	Gene name	Description		log2FC	adj. p	DEG	log2FC	adj. p	DEG	log2FC	adj. p	DEG		log2FC	adj. p	DEG		log2FC	adj. p	DEG	log2FC	adj. p	DEG		log2FC	adj. p	DEG		Mean	SD	Mean	SD	Mean	SD	Mean	SD	Mean	SD
Afu2g00450		Hexokinase		-3.15392	3.57e-20	-1	-0.529872	0.131687	0	2.62405	1.9e-11	1		-0.78628	0.0138039	0		-0.49466	0.165852	0	1.87298	4.44e-07	1		-0.751068	0.0727923	0		2.09245	0.148123	0.202733	0.0965414	1.11053	0.488278	1.45289	0.244163	0.657558	0.0701413
Afu2g05910		Hexokinase		-2.31373	5.41e-138	-1	-1.4604	1.67e-39	-1	0.853322	4.49e-15	0		-1.69161	4.28e-65	-1		-0.265995	0.0191028	0	0.356119	0.000288513	0		-0.497202	5.1e-05	0		322.534	12.0634	54.9593	5.50226	90.0167	2.98617	262.587	1.45136	63.3576	9.74943
Afu2g08110		Hexokinase		1.25215	7.63e-20	1	0.62524	0.000267398	0	-0.626912	8.02e-05	0		0.457383	0.00212322	0		0.213205	0.269373	0	-0.581564	2.13e-05	0		0.0453476	0.858308	0		4.7912	0.56662	9.62074	0.775712	5.66794	0.567234	5.40977	0.561091	5.76236	0.813676
Afu2g15700		Hexokinase		-2.29324	1.46e-108	-1	-1.68513	2.2e-41	-1	0.608102	1.87e-06	0		-1.83116	1.96e-62	-1		0.115407	0.417369	0	0.577486	2.19e-07	0		-0.0306163	0.878419	0		48.9545	5.62999	8.43134	0.408285	11.6724	0.648619	51.8861	4.72816	11.3633	1.81097
Afu6g03980		Hexokinase		-2.96495	3.17e-34	-1	-3.42327	1.32e-21	-1	-0.458319	0.276892	0		-3.68237	7.92e-30	-1		-0.14569	0.637596	0	-0.863113	0.0178514	0		-0.404793	0.477983	0		9.39214	1.33469	1.01464	0.282233	0.672195	0.316357	8.33784	1.41661	0.515156	0.231723
Afu7g04040		Hexokinase		-0.071488	0.473844	0	-1.08106	1.02e-18	-1	-1.00957	2.2e-17	-1		-1.12148	1.34e-27	-1		0.170495	0.146888	0	-0.879494	1.72e-18	0		0.130077	0.438271	0		23.7185	0.662603	19.0773	1.59771	8.62688	0.465096	26.1404	0.759597	9.31379	0.853822
Afu2g16330		Glucokinase		1.08005	1.09e-11	1	1.8652	4.53e-25	1	0.785148	1.54e-06	0		1.07119	3.04e-13	1		1.08192	5.08e-10	1	1.07306	1.73e-14	1		0.287908	0.144914	0		3.16977	0.157092	5.64411	0.882221	8.86913	0.812816	6.55151	0.180636	10.7356	1.37483
Afu6g02230		Glucokinase		0.0589155	0.559887	0	0.419189	0.000148457	0	0.360274	0.000783154	0		-0.0930702	0.374899	0		-0.180329	0.132785	0	-0.332315	0.000395219	0		-0.692589	1.53e-09	0		195.989	1.22402	172.75	5.18927	200.783	32.412	169.426	3.93802	123.626	5.17292
Afu2g09790		Glucose-6-phosphate isomerase		-2.00972	7.02e-111	-1	-0.621399	9.75e-09	0	1.38832	7.97e-41	1		-0.529054	4.57e-08	0		-0.397175	0.000157453	0	1.08349	1.95e-32	1		-0.30483	0.0132072	0		235.53	6.49044	49.6001	3.85569	117.672	8.32443	175.292	7.50237	94.6426	9.46078
Afu4g00960		6-Phosphofructokinase		0.217482	0.0241448	0	1.08324	1.89e-22	1	0.865759	4.95e-16	0		0.962263	2.69e-22	0		-0.00586911	0.975177	0	0.738912	2.91e-15	0		-0.126846	0.371166	0		142.056	8.34043	139.848	2.71433	232.784	48.7742	138.507	12.3556	210.136	4.37498
Afu3g11690		Fructose-bisphosphate aldolase		-2.88276	1.51e-213	-1	-1.3755	2.64e-35	-1	1.50726	3.62e-45	1		-1.15422	1.92e-31	-1		-0.266185	0.0205628	0	1.46236	5.12e-55	1		-0.0449028	0.78533	0		722.575	20.2824	83.0858	7.76172	214.078	7.54242	589.117	16.9095	206.133	31.0296
Afu2g11020		Triose-phosphate isomerase		0.124944	0.112437	0	0.532646	2.91e-09	0	0.407702	2.45e-06	0		0.0276779	0.76166	0		0.0376975	0.757409	0	-0.0595684	0.489377	0		-0.467271	1.06e-06	0		63.2657	0.581167	58.435	3.63724	70.4213	0.751832	63.6511	1.35037	50.4593	5.12415
Afu5g13450		Triose-phosphate isomerase		-0.976022	2.28e-42	0	-0.272551	0.00195152	0	0.703471	2.17e-17	0		-0.232198	0.00297423	0		-0.0679486	0.526026	0	0.675875	1.2e-20	0		-0.0275962	0.832211	0		621.68	28.8554	267.537	11.3227	395.601	0.377647	580.304	37.6993	384.746	26.2774
Afu5g01030		Glyceraldehyde-3-phosphate dehydrogenase		7.259	2.29e-287	1	5.14224	1.47e-117	1	-2.11677	3.75e-38	-1		5.27056	5.59e-181	1		0.572737	0.0388633	0	-1.4157	3.12e-23	-1		0.701066	0.000195151	0		0.635531	0.0725683	81.551	8.81024	17.0394	3.59328	0.917575	0.121386	27.5456	3.55468
Afu5g01970		Glyceraldehyde-3-phosphate dehydrogenase		-0.761938	1.31e-22	0	0.121608	0.223222	0	0.883546	5.26e-23	0		0.0722191	0.424333	0		-0.17894	0.0746335	0	0.655217	7.6e-17	0		-0.228329	0.0349759	0		5634.36	210.726	2813.83	83.4426	4714.05	170.436	4877.19	304.734	3991.37	165.752
Afu8g02560		Glyceraldehyde-3-phosphate dehydrogenase		4.2451	4.09e-300	1	5.7286	0	1	1.48351	4.92e-31	1		6.53847	0	1		-0.12545	0.47043	0	2.16793	4.73e-84	1		0.684422	1.78e-06	0		42.3664	3.48711	677.232	60.9628	1715.32	322.054	37.9411	1.38425	2745.92	164.416
Afu3g09290		Phosphoglycerate mutase		-2.09315	1.16e-150	-1	-0.599502	4.21e-10	0	1.49365	1.26e-58	1		-0.562561	4.17e-11	0		-0.0762987	0.518303	0	1.45429	9.02e-72	1		-0.0393573	0.780848	0		307.822	1.12411	61.1113	4.86922	156.04	9.80122	285.971	9.19293	150.672	7.44597
Afu6g06770		Phosphopyruvate hydratase		-1.02506	8.56e-31	-1	-0.0985372	0.398368	0	0.926523	1.47e-19	0		-0.0555346	0.599816	0		-0.329695	0.00207251	0	0.63983	1.25e-12	0		-0.286692	0.0189322	0		1323.74	72.8116	551.24	30.1059	951.776	9.87422	1031.97	101.209	773.497	31.8758
Afu6g07430		Pyruvate kinase		-1.02566	2.15e-53	-1	0.340596	2.39e-05	0	1.36625	7.37e-72	1		0.535169	4.04e-14	0		0.0156054	0.89461	0	1.57643	8.9e-124	1		0.210179	0.0209973	0		139.117	0.72625	57.842	0.497582	135.373	5.77819	137.883	4.95742	155.436	11.4451
		Number of upregulated genes:				4			4			6				3				1			7				0
		p-value (upregulated genes):				0.588951			0.680459			0.0507024				0.892513				0.333721			0.031406				1
		Number of downregulated genes:				9			5			2				5				0			1				0
		p-value (downregulated genes):				0.00833585			0.322191			0.547054				0.347774				1			0.889988				1
TCA cycle genes				A. fumigatus Af293										A. fumigatus VKmeaB1				A. fumigatus VKmeaB1 vs. Af293							90 mM NaNO2 VKmeaB1 vs.				RPKM
				90 mM NaNO2 vs. untreated			135 mM NaNO2 vs. untreated			135 mM NaNO2 vs. 90 mM NaNO2				90 mM NaNO2 vs. untreated				untreated			90 mM NaNO2				135 mM NaNO2 Af293				Af293 untreated		Af293 90 mM		Af293 135 mM		VKmeaB1 untreated		VKmeaB1 90 mM
GENE ID	Gene name	Description		log2FC	adj. p	DEG	log2FC	adj. p	DEG	log2FC	adj. p	DEG		log2FC	adj. p	DEG		log2FC	adj. p	DEG	log2FC	adj. p	DEG		log2FC	adj. p	DEG		Mean	SD	Mean	SD	Mean	SD	Mean	SD	Mean	SD
Afu1g06810		Aconitase		-2.5925	1.09e-142	-1	-2.35201	4.88e-77	-1	0.240491	0.0823926	0		-3.41415	1.65e-206	-1		0.809638	7.74e-15	0	-0.0120096	0.940076	0		-0.252501	0.12531	0		46.3575	3.217	6.52357	0.289598	7.00523	0.3706	79.7114	3.20139	5.84144	0.801925
Afu1g06820		Fumarate hydratase		-0.546809	1.23e-07	0	-1.08982	3.45e-18	-1	-0.543011	1.03e-05	0		-1.31542	4.37e-32	-1		-0.107321	0.474182	0	-0.875936	2.04e-16	0		-0.332925	0.0234994	0		91.3626	3.72952	52.9101	2.91925	32.8379	7.18449	83.0283	6.31493	25.9222	1.27884
Afu1g06960		Pyruvate dehydrogenase complex		-0.855448	4.77e-25	0	-0.284561	0.00529533	0	0.570887	3.17e-09	0		-0.378435	2.25e-05	0		0.201324	0.055423	0	0.678337	5.8e-16	0		0.107449	0.401719	0		424.325	28.2112	199.07	13.019	268.383	6.08581	478.797	16.2834	286.721	11.3541
Afu1g10830		Succinate-CoA ligase		-1.37752	5.84e-10	-1	-0.298567	0.281675	0	1.07896	4.13e-05	1		-0.474606	0.0444117	0		0.00360483	0.995761	0	0.906521	0.000102517	0		-0.172434	0.633031	0		4.60219	0.60499	1.49672	0.212823	2.89371	1.80286	4.50288	0.10812	2.52413	0.260723
Afu1g12800		Isocitrate dehydrogenase (NAD+)		-0.353838	7.15e-06	0	-0.872152	3.06e-20	0	-0.518314	1.76e-08	0		-0.376311	6.91e-06	0		0.358036	7.66e-05	0	0.335564	2.74e-05	0		0.853878	2.36e-18	0		237.029	9.80572	157.442	15.3176	99.9735	10.8734	298.235	15.3055	178.61	3.80739
Afu1g15590		Succinate dehydrogenase		-0.390436	1.09e-07	0	-0.195983	0.0314984	0	0.194453	0.0287331	0		-0.171678	0.0323642	0		0.0263057	0.831107	0	0.245064	0.00124424	0		0.0506103	0.682319	0		358.345	21.2954	231.931	6.81324	241.524	21.222	358.217	12.6062	247.416	7.90594
Afu2g02100		Pyruvate dehydrogenase complex		-0.405605	1.89e-07	0	-0.130949	0.183141	0	0.274656	0.00281363	0		-0.0143535	0.884502	0		0.0159922	0.909657	0	0.407244	2.24e-07	0		0.132587	0.247291	0		222.976	12.1495	142.892	9.1752	156.74	6.63588	221.26	3.66518	170.382	1.46531
Afu2g04870		Pyruvate dehydrogenase complex		1.58226	3.33e-22	1	0.961167	1.74e-06	0	-0.621093	0.000785352	0		0.450459	0.0120184	0		0.226701	0.339596	0	-0.9051	1.55e-08	0		-0.284007	0.236791	0		6.69797	0.980302	16.9999	1.62288	10.0696	0.738205	7.69973	0.118688	8.12629	1.84231
Afu2g13810		Malate dehydrogenase		2.37036	4.85e-70	1	2.09718	4.56e-40	1	-0.273183	0.0706393	0		1.39201	2.22e-24	1		0.608356	0.000174777	0	-0.36999	0.00391665	0		-0.0968069	0.637717	0		11.6162	0.610983	50.6998	6.48802	38.1393	3.59676	17.3334	0.799915	35.3369	2.88017
Afu2g15312		Citrate synthase		1.87705	1.6e-07	1	5.11071	1.37e-35	1	3.23366	1.57e-17	1		5.2652	1.25e-43	1		-0.820747	0.0932449	0	2.5674	1.66e-14	1		-0.666254	0.160624	0		2.36667	0.43677	7.26344	3.40993	62.404	6.16752	1.30438	0.306698	39.1748	10.2458
Afu3g04170		Pyruvate dehydrogenase complex		-0.568671	8.19e-14	0	-0.671941	2.79e-13	0	-0.103271	0.291216	0		-0.604382	9.86e-14	0		0.243484	0.0083266	0	0.207772	0.00936024	0		0.311042	0.00243039	0		264.286	10.4727	151.182	15.8252	127.79	3.13169	306.889	2.904	157.034	6.08765
Afu3g05370		a-ketoglutarate dehydrogenase		-0.196152	0.00349246	0	-0.0170249	0.854354	0	0.179127	0.0237832	0		0.168652	0.0189012	0		0.0142513	0.903437	0	0.379055	1.21e-08	0		0.199928	0.0272933	0		343.873	5.80941	254.331	9.2812	261.368	5.81632	340.379	3.28286	297.843	22.7546
Afu3g07810		Succinate dehydrogenase		-1.02426	5.47e-32	-1	-0.274588	0.0108513	0	0.749677	1.01e-13	0		-0.456056	1.26e-06	0		-0.165408	0.152797	0	0.4028	6.82e-06	0		-0.346877	0.00300395	0		334.303	25.3339	139.468	1.79731	213.232	6.82103	292.445	25.8186	166.022	5.0987
Afu3g08270		Pyruvate dehydrogenase complex		0.0834313	0.389505	0	-0.957715	4.94e-17	0	-1.04115	2.59e-21	-1		-0.613187	2.07e-10	0		0.273898	0.0114225	0	-0.422721	5.67e-06	0		0.618426	5.32e-07	0		74.9218	2.25013	67.3146	6.49258	29.7002	0.482897	88.8565	4.51094	45.0808	2.8239
Afu3g08660		Isocitrate dehydrogenase (NADP+)		0.82058	1.02e-18	0	0.993248	4.18e-19	0	0.172668	0.131276	0		1.56372	9.3e-57	1		-0.144832	0.258533	0	0.598305	1.46e-10	0		0.425637	0.000457626	0		144.081	7.96928	216.001	16.3175	220.401	23.3312	127.823	7.17528	294.128	9.22896
Afu4g00290		Succinate-CoA ligase		3.37538	5.8e-45	1	2.81266	3.49e-24	1	-0.562716	0.017879	0		1.79712	6.05e-13	1		0.136417	0.750368	0	-1.44184	3.03e-12	-1		-0.879128	0.001274	0		1.80247	0.439311	15.8574	1.46336	9.69903	3.50364	1.94776	0.253738	5.23947	1.0192
Afu4g04520		Succinate-CoA ligase		-1.54938	2.29e-65	-1	-1.22228	8.43e-29	-1	0.327093	0.00312165	0		-1.12421	2.95e-31	-1		0.216488	0.0589869	0	0.641658	6.64e-12	0		0.314565	0.0126252	0		225.163	9.7618	65.3039	8.18415	74.3741	1.5367	256.575	7.82377	91.6608	5.99755
Afu4g07710		Pyruvate carboxylase		-0.854546	2.9e-14	0	-0.803229	3.05e-09	0	0.0513169	0.746668	0		0.0860872	0.513403	0		-0.48807	0.000217837	0	0.452563	8.85e-05	0		0.401246	0.00840936	0		146.597	14.4638	68.8825	5.54384	64.5274	10.3162	102.562	7.43988	84.7515	1.74086
Afu4g11650		a-ketoglutarate dehydrogenase		1.30764	4.57e-52	1	1.7832	1.82e-67	1	0.475557	1.92e-06	0		1.77363	1.28e-83	1		-0.0108793	0.946817	0	0.455102	1.77e-07	0		-0.020455	0.899087	0		66.0292	6.40047	138.799	4.42265	175.162	4.43727	64.3547	2.20352	171.218	4.65525
Afu4g13030		Citrate lyase		-0.436248	0.00437362	0	-0.586326	0.00245015	0	-0.150077	0.478456	0		-0.643576	7.72e-05	0		0.141353	0.50378	0	-0.0659749	0.730445	0		0.0841024	0.769385	0		12.5582	2.29508	7.8536	0.645898	6.44233	0.773713	13.5791	0.54079	6.76486	1.28817
Afu4g14850		Succinate dehydrogenase		-2.66671	4.52e-74	-1	-2.01244	4.81e-30	-1	0.654279	0.000348643	0		0.689967	2.33e-05	0		-2.45004	2.33e-55	-1	0.90664	6.05e-09	0		0.252362	0.265891	0		46.6147	3.11325	6.19828	0.703616	8.84402	1.8514	8.35135	0.745738	10.4228	1.96615
Afu5g04230		Citrate synthase		0.941412	6.72e-18	0	1.17258	3.06e-19	1	0.231164	0.0838844	0		1.14142	1.14e-22	1		0.127327	0.42042	0	0.32733	0.00388952	0		0.0961662	0.586382	0		299.026	42.6264	488.607	27.9232	520.575	7.68865	321.071	24.9929	551.399	10.9477
Afu5g06130		Succinate-CoA ligase		-1.20516	6.36e-43	-1	-0.893551	3.8e-17	0	0.311614	0.00337367	0		-0.833214	5.79e-19	0		0.224102	0.0417275	0	0.596053	3.45e-11	0		0.284439	0.0199244	0		218.929	11.9254	80.5845	10.4841	90.845	3.77296	250.876	1.03939	109.571	5.44432
Afu5g07570		Pyruvate carboxylase		-0.648349	0.219443	0	0.319198	0.623987	0	0.967547	0.110333	0		1.93186	0.000144053	1		-0.625073	0.367526	0	1.95514	5.97e-05	1		0.987593	0.140219	0		0.573863	0.395999	0.300955	0.158909	0.541585	0.124383	0.359055	0.125343	1.06753	0.387366
Afu5g09680		Succinate dehydrogenase		0.054903	0.483577	0	0.131129	0.14814	0	0.0762261	0.410058	0		0.0571779	0.493761	0		-0.0847454	0.408434	0	-0.0824705	0.300261	0		-0.158697	0.124473	0		278.628	14.6729	245.49	13.2032	235.338	13.5862	257.756	8.55405	208.475	5.90109
Afu5g10370		Succinate dehydrogenase		-0.926331	3.81e-25	0	-0.15854	0.163114	0	0.767791	1.18e-13	0		-0.485402	5.04e-07	0		-0.203745	0.0760574	0	0.237184	0.0120102	0		-0.530607	4.32e-06	0		358.779	21.4142	160.039	5.07455	247.965	11.5929	305.353	29.5953	169.933	5.60981
Afu6g02470		Fumarate hydratase		-0.0261379	0.811017	0	0.483965	1.87e-05	0	0.510103	2.68e-06	0		0.61493	7.42e-10	0		0.0799923	0.573445	0	0.721061	1.65e-14	0		0.210958	0.11415	0		353.147	31.6041	294.696	18.0108	380.974	0.974736	366.349	29.3487	437.098	23.138
Afu6g05210		Malate dehydrogenase		-2.39674	1.91e-181	-1	-1.08071	4.93e-27	-1	1.31603	2e-42	1		-0.925447	5.37e-25	0		-0.497093	1.95e-07	0	0.974202	1.41e-30	0		-0.341832	0.00232711	0		1522.64	31.3081	245.079	11.9109	553.662	17.7097	1057.74	23.111	433.815	57.0535
Afu6g06370		Isocitrate dehydrogenase (NAD+)		-0.163552	0.0413066	0	-0.0331234	0.758356	0	0.130429	0.175998	0		0.182831	0.0311922	0		0.193622	0.0474157	0	0.540006	4.06e-12	0		0.409577	4.29e-05	0		458.971	12.9993	347.621	32.5371	345.353	0.88854	514.702	10.4359	454.401	21.6153
Afu6g10650		ATP-citrate synthase		-3.0085	2.69e-78	-1	-0.493201	0.012858	0	2.5153	3.06e-42	1		-1.59437	1.12e-20	-1		1.04646	7.38e-09	1	2.46059	3.75e-52	1		-0.0547084	0.852603	0		225.969	47.0825	23.5666	3.7362	121.938	28.4329	453.332	61.0882	117.114	14.8982
Afu6g10660		ATP-citrate synthase		-4.13858	3.83e-148	-1	-1.21147	1.91e-10	-1	2.92711	3.11e-57	1		-2.78828	8.57e-62	-1		1.06176	2.24e-09	1	2.41205	3.17e-50	1		-0.515058	0.0177118	0		264.086	54.9615	12.6251	2.35485	86.7607	14.89	535.888	44.1203	60.5332	12.4444
Afu6g12930		Aconitase		3.5451	2.64e-248	1	3.43911	1.05e-163	1	-0.105986	0.442494	0		3.56986	1.64e-220	1		-0.267977	0.0475313	0	-0.243216	0.0300853	0		-0.13723	0.402111	0		362.055	47.1108	3591.98	102.933	3029.65	85.9831	295.356	25.6062	2729.96	113.793
Afu7g05070		Succinate dehydrogenase		0.433692	6.08e-05	0	1.19355	7.7e-21	1	0.759857	6.76e-10	0		0.756371	3.44e-11	0		0.269074	0.0465366	0	0.591754	4.5e-08	0		-0.168103	0.292689	0		361.946	25.4697	414.416	28.9476	636.714	56.582	427.864	32.6652	562.352	30.5278
Afu7g05720		Pyruvate dehydrogenase complex		-0.700854	1.92e-18	0	-0.0357751	0.748595	0	0.665078	6.21e-13	0		-0.150566	0.0898134	0		0.220555	0.0265118	0	0.770843	1e-21	0		0.105764	0.389604	0		341.277	19.2009	178.023	4.47569	256.151	14.721	390.138	12.7677	273.572	11.3954
Afu7g05740		Malate dehydrogenase		0.135465	0.114462	0	0.414761	2.79e-05	0	0.279296	0.00399742	0		0.527699	1.59e-09	0		0.0619524	0.623847	0	0.454187	4.09e-08	0		0.174891	0.137118	0		526.271	43.635	491.276	35.1449	541.772	29.0183	539.542	12.9377	605.318	19.7682
Afu8g05530		Succinate dehydrogenase		1.50389	1.11e-52	1	0.784681	5.14e-11	0	-0.719206	2.79e-10	0		0.0246706	0.846887	0		-0.707339	3.64e-10	0	-2.18656	2.03e-105	-1		-1.46735	3.5e-33	-1		71.7445	3.60196	172.196	11.7881	95.5977	27.6535	42.9925	1.42039	34.0054	1.37887
		Number of upregulated genes:				7			7			5				8				2			4				0
		p-value (upregulated genes):				0.657026			0.76938			0.633383				0.720111				0.175991			0.884729				1
		Number of downregulated genes:				9			6			1				5				1			2				1
		p-value (downregulated genes):				0.320882			0.749022			0.971987				0.888135				0.869428			0.917138				0.769554
Respiration genes				A. fumigatus Af293										A. fumigatus VKmeaB1				A. fumigatus VKmeaB1 vs. Af293							90 mM NaNO2 VKmeaB1 vs.				RPKM
				90 mM NaNO2 vs. untreated			135 mM NaNO2 vs. untreated			135 mM NaNO2 vs. 90 mM NaNO2				90 mM NaNO2 vs. untreated				untreated			90 mM NaNO2				135 mM NaNO2 Af293				Af293 untreated		Af293 90 mM		Af293 135 mM		VKmeaB1 untreated		VKmeaB1 90 mM
GENE ID	Gene name	Description		log2FC	adj. p	DEG	log2FC	adj. p	DEG	log2FC	adj. p	DEG		log2FC	adj. p	DEG		log2FC	adj. p	DEG	log2FC	adj. p	DEG		log2FC	adj. p	DEG		Mean	SD	Mean	SD	Mean	SD	Mean	SD	Mean	SD
Afu2g05060	aoxA	alternative oxidase		1.08808	8.55e-07	1	2.64636	5.01e-24	1	1.55827	7.46e-10	1		2.90869	9.94e-36	1		-0.174325	0.60542	0	1.64628	9.06e-14	1		0.0880105	0.823707	0		1205.39	151.839	2167.36	447.115	5789.44	1255.07	1046.94	193.574	6135.72	493.169
Afu2g13110	cycA	cytochrome c		0.880493	1.19e-47	0	1.04003	2.24e-46	1	0.159533	0.0298422	0		0.423485	7.72e-11	0		0.696905	1.06e-25	0	0.239897	0.000120553	0		0.080364	0.389604	0		850.314	10.5246	1324.61	42.6114	1347.62	103.07	1351.11	44.0616	1409.25	42.6513
Afu2g03010	cox5b	cytochrome c oxidase		0.823408	5.95e-28	0	1.0811	2.69e-33	1	0.25769	0.00395463	0		0.555272	5.22e-12	0		0.524718	5.93e-10	0	0.256583	0.000948201	0		-0.00110675	0.994118	0		1094.36	66.5018	1643.51	67.592	1785.11	35.517	1544.81	75.9822	1765.98	28.9558
Afu2g13010		cytochrome c oxidase		0.893735	1.15e-38	0	0.971168	4.71e-32	0	0.0774322	0.38242	0		0.699407	1.45e-21	0		0.412939	1.56e-07	0	0.218611	0.00212461	0		0.141178	0.156898	0		631.748	40.6965	995.684	44.3397	956.596	103.552	825.756	23.736	1042.42	9.56713
Afu3g06190		cytochrome c oxidase		0.861709	6.57e-64	0	1.097	3.69e-72	1	0.235291	8.62e-05	0		0.80877	3.32e-50	0		0.425333	9.09e-14	0	0.372394	4.71e-13	0		0.137103	0.055503	0		886.405	11.7137	1363.4	10.2233	1458.74	11.1524	1166.99	36.662	1588.9	27.3346
Afu3g14440		cytochrome c oxidase		0.737634	3.28e-41	0	0.941948	1.16e-46	0	0.204314	0.00167049	0		0.647597	1.46e-28	0		0.387443	3.95e-10	0	0.297406	9.31e-08	0		0.0930917	0.252619	0		829.036	19.7267	1171.72	49.4777	1226.36	21.1914	1063.54	15.7287	1295.69	34.9311
Afu4g07150		cytochrome c oxidase		1.11611	5.65e-123	1	1.1538	2.78e-92	1	0.0376856	0.547987	0		0.882194	1.89e-69	0		0.43517	1.61e-16	0	0.20125	2.89e-05	0		0.163565	0.0104633	0		861.959	9.28942	1581.71	24.7187	1475.54	20.2254	1142.63	47.2065	1636.56	9.07465
Afu5g02750		cytochrome c oxidase		0.814168	2.68e-25	0	1.04539	7.52e-29	1	0.231226	0.0138795	0		0.629239	6.16e-14	0		0.375338	4.15e-05	0	0.190409	0.0208234	0		-0.0408174	0.765097	0		1269.28	78.0652	1893.88	65.289	2019.85	38.0187	1615.43	73.2761	1943.71	91.8333
Afu5g10560		cytochrome c oxidase		0.530525	8.13e-13	0	0.852399	5.45e-22	0	0.321874	0.000211091	0		0.492603	5.02e-10	0		0.365491	2.1e-05	0	0.327569	1.45e-05	0		0.00569509	0.968457	0		1152.1	83.3845	1412.07	29.4607	1603.88	12.622	1457.6	12.2242	1594.85	16.5963
Afu1g05820		NADH-ubiquinone oxidoreductase		-0.051249	0.525218	0	-0.0683532	0.486288	0	-0.0171042	0.875964	0		-0.214237	0.00665767	0		0.283149	0.000931898	0	0.120162	0.12941	0		0.137266	0.208959	0		67.1131	5.0435	54.8254	1.74021	49.2692	1.71216	80.0845	5.07233	53.6943	5.06527
Afu1g06610		NADH-ubiquinone oxidoreductase		-1.00569	9.63e-40	-1	-0.979964	1.41e-25	0	0.0257216	0.82354	0		-1.07635	5.09e-40	-1		0.257368	0.00413552	0	0.186706	0.0251862	0		0.160985	0.167306	0		110.818	3.08957	46.7603	1.82345	43.2561	0.693384	129.861	5.85486	47.9402	3.20793
Afu1g06620		NADH-ubiquinone oxidoreductase		-0.239021	0.00197089	0	-0.171561	0.0717751	0	0.0674604	0.501595	0		-0.252079	0.00199083	0		0.372455	1.76e-05	0	0.359397	3.21e-06	0		0.291937	0.00421348	0		319.815	23.9725	229.699	14.5139	218.736	3.59056	406.202	7.59036	265.285	17.6309
Afu1g12290		NADH-ubiquinone oxidoreductase		0.0754417	0.319698	0	0.367483	1.66e-05	0	0.292041	0.000421868	0		0.0331133	0.691088	0		0.389121	1.11e-06	0	0.346793	1.2e-06	0		0.0547513	0.635844	0		274.345	6.74734	244.89	5.97881	272.198	11.6797	352.516	16.6197	280.191	13.4258
Afu2g05500		NADH-ubiquinone oxidoreductase		-0.368849	3.84e-08	0	-0.169495	0.0421932	0	0.199354	0.0134513	0		-0.0494921	0.524844	0		0.0390357	0.712381	0	0.358393	1.38e-07	0		0.159038	0.0967069	0		156.457	6.15486	102.732	4.29885	107.286	7.17338	157.697	3.89905	118.514	5.7183
Afu2g09130		NADH-ubiquinone oxidoreductase		-1.6013	8.56e-96	-1	-0.370736	6.68e-05	0	1.23056	3.41e-43	1		-0.668751	2.17e-16	0		0.122776	0.231408	0	1.05533	5.63e-41	1		-0.17524	0.113315	0		175.416	7.12629	48.9863	2.49726	104.492	0.594974	187.35	2.00743	91.7308	5.94057
Afu2g10600		NADH-ubiquinone oxidoreductase		-1.07517	1.64e-40	-1	-0.85844	1.56e-18	0	0.216734	0.0294942	0		-0.780643	1.93e-19	0		-0.0519904	0.680589	0	0.242541	0.00458625	0		0.0258066	0.864971	0		215.433	8.70234	86.7415	7.77243	91.5075	0.179897	203.923	4.06537	92.4046	8.51564
Afu2g13710		NADH-ubiquinone oxidoreductase		-0.850189	1.16e-25	0	-0.11679	0.263573	0	0.733399	5.87e-15	0		-0.274126	0.00191165	0		0.015632	0.916546	0	0.591696	7.77e-13	0		-0.141703	0.240621	0		192.989	3.68324	90.7348	4.01014	137.586	25.8515	191.203	5.41876	123.11	9.85185
Afu3g13910		NADH-ubiquinone oxidoreductase		-0.728308	1.86e-22	0	-0.520406	1.34e-08	0	0.207902	0.0264213	0		-0.351118	9.1e-06	0		0.166591	0.0728391	0	0.543781	1.42e-12	0		0.33588	0.000943285	0		350.2	14.5659	178.646	12.7323	187.628	7.16052	385.068	16.4519	234.711	16.0629
Afu4g05860		NADH-ubiquinone oxidoreductase		0.602965	4.37e-20	0	0.346485	1.54e-05	0	-0.25648	0.000981741	0		0.373519	1.25e-07	0		0.0828866	0.377111	0	-0.14656	0.034492	0		0.10992	0.262499	0		318.354	13.6846	408.63	23.4072	311.185	6.94141	330.197	9.60693	332.455	13.1999
Afu4g11050		NADH-ubiquinone oxidoreductase		-0.898274	1.49e-27	0	-0.455272	5.84e-06	0	0.443003	5.27e-06	0		-0.742543	4.86e-17	0		0.0561727	0.663854	0	0.211904	0.0155706	0		-0.231099	0.0474841	0		218.111	17.5446	99.3673	3.97855	122.757	3.44421	222.605	9.93466	103.597	4.73113
Afu5g02080		NADH-ubiquinone oxidoreductase		-0.046589	0.595302	0	-0.134481	0.181621	0	-0.0878924	0.389832	0		-0.0584375	0.524288	0		0.131829	0.210995	0	0.11998	0.159701	0		0.207873	0.0623971	0		227.572	17.2422	186.974	6.3356	159.87	2.01203	244.906	4.01606	182.792	5.17447
Afu5g04370		NADH-ubiquinone oxidoreductase		-1.33044	2.03e-52	-1	-1.17103	1.09e-28	-1	0.159414	0.14777	0		-1.65337	2.12e-69	-1		-0.0211741	0.890822	0	-0.344102	0.000173953	0		-0.503516	1.18e-05	0		225.335	8.29038	76.0256	7.89595	77.1009	1.37747	217.707	9.948	53.899	4.37077
Afu5g07380		NADH-ubiquinone oxidoreductase		-0.287964	0.00122489	0	-0.28882	0.00832598	0	-0.000856672	1	0		-0.475163	3.9e-07	0		0.197082	0.0726055	0	0.0098819	0.936642	0		0.0107386	0.95037	0		127.822	4.42538	88.7352	8.10429	80.5286	0.557897	143.743	8.02822	80.5292	8.84928
Afu6g02960		NADH-ubiquinone oxidoreductase		-0.710167	3.08e-14	0	-0.365956	0.001465	0	0.344211	0.00240351	0		-0.641811	5.4e-11	0		0.473918	5.33e-06	0	0.542274	1.61e-08	0		0.198063	0.149041	0		261.499	21.2861	135.052	2.87749	155.531	15.7138	355.426	22.5053	177.389	22.4651
Afu6g04620		NADH-ubiquinone oxidoreductase		-0.881674	5.73e-22	0	-0.450181	5.58e-05	0	0.431493	8.2e-05	0		-0.642413	3.91e-11	0		0.215501	0.0591644	0	0.454763	1.68e-06	0		0.0232699	0.893719	0		166.316	6.12834	76.5448	5.97643	93.7196	0.370392	189.459	6.3594	94.5711	13.5031
Afu6g08810		NADH-ubiquinone oxidoreductase		-0.605351	1.29e-16	0	-0.289222	0.00128551	0	0.316129	0.000288443	0		-0.219168	0.00578697	0		0.0415046	0.720878	0	0.427687	1.09e-08	0		0.111559	0.31659	0		165.554	6.15725	92.2614	4.98426	104.29	2.47921	167.135	3.59547	111.726	6.71872
Afu6g12790		NADH-ubiquinone oxidoreductase		-0.940864	8.99e-42	0	-0.554318	4.69e-11	0	0.386546	2.88e-06	0		-0.531845	7.53e-13	0		0.132354	0.145675	0	0.541372	2.77e-14	0		0.154827	0.127793	0		218.73	5.88486	96.5297	4.65165	114.687	0.728224	235.057	2.31574	126.554	7.82783
Afu7g02360		NADH-ubiquinone oxidoreductase		-0.0215559	0.801803	0	0.0837084	0.386427	0	0.105264	0.260979	0		-0.0320236	0.71618	0		0.181507	0.0502786	0	0.17104	0.0277566	0		0.0657753	0.582899	0		121.296	6.3217	101.225	3.54943	98.9437	1.57063	134.973	4.77653	102.718	8.02181
Afu1g11960		alternative NADH-dehydrogenase		-1.36537	8.01e-31	-1	-0.759476	1.16e-07	0	0.605892	1.55e-05	0		-0.362907	0.00459685	0		0.320243	0.0287822	0	1.3227	1.45e-28	1		0.716811	2.57e-06	0		51.159	4.82393	16.8566	0.848498	23.2161	4.46599	62.7658	2.89713	38.003	3.46524
Afu2g05450		alternative NADH-dehydrogenase		0.923804	4.04e-21	0	1.97451	2.06e-64	1	1.05071	6.52e-21	1		1.73542	1.71e-62	1		-0.021416	0.903482	0	0.7902	9.83e-16	0		-0.260506	0.0572952	0		147.822	5.412	237.122	16.9075	447.496	24.442	142.517	16.1202	369.412	18.1878
Afu5g09680		succinate dehydrogenase cytochrome b560 subunit		0.054903	0.483577	0	0.131129	0.14814	0	0.0762261	0.410058	0		0.0571779	0.493761	0		-0.0847454	0.408434	0	-0.0824705	0.300261	0		-0.158697	0.124473	0		278.628	14.6729	245.49	13.2032	235.338	13.5862	257.756	8.55405	208.475	5.90109
Afu3g07810	sdh1	succinate dehydrogenase flavoprotein subunit		-1.02426	5.47e-32	-1	-0.274588	0.0108513	0	0.749677	1.01e-13	0		-0.456056	1.26e-06	0		-0.165408	0.152797	0	0.4028	6.82e-06	0		-0.346877	0.00300395	0		334.303	25.3339	139.468	1.79731	213.232	6.82103	292.445	25.8186	166.022	5.0987
Afu5g10370	sdh2	succinate dehydrogenase iron-sulfur subunit		-0.926331	3.81e-25	0	-0.15854	0.163114	0	0.767791	1.18e-13	0		-0.485402	5.04e-07	0		-0.203745	0.0760574	0	0.237184	0.0120102	0		-0.530607	4.32e-06	0		358.779	21.4142	160.039	5.07455	247.965	11.5929	305.353	29.5953	169.933	5.60981
Afu1g15590	cybS	succinate dehydrogenase membrane anchor subunit		-0.390436	1.09e-07	0	-0.195983	0.0314984	0	0.194453	0.0287331	0		-0.171678	0.0323642	0		0.0263057	0.831107	0	0.245064	0.00124424	0		0.0506103	0.682319	0		358.345	21.2954	231.931	6.81324	241.524	21.222	358.217	12.6062	247.416	7.90594
Afu1g02070		ubiquinol-cytochrome c reductase		-0.50621	2.05e-08	0	-0.256564	0.0211824	0	0.249646	0.0212016	0		-0.52569	4.82e-08	0		0.201826	0.0798449	0	0.182346	0.0565735	0		-0.0673003	0.65151	0		528.935	41.723	316.46	25.482	341.726	12.4342	597.039	41.2847	322.866	5.7187
Afu1g13480		ubiquinol-cytochrome c reductase		0.107672	0.0654038	0	0.364222	7.05e-08	0	0.25655	9.3e-05	0		0.231912	0.000110879	0		0.357797	1.37e-08	0	0.482037	7.89e-18	0		0.225487	0.00243884	0		465.428	10.4012	424.469	8.43865	460.975	7.85784	584.51	9.15144	534.06	33.1102
Afu4g06790		ubiquinol-cytochrome c reductase		0.229772	3.09e-05	0	0.197334	0.00335497	0	-0.0324377	0.664951	0		-0.0119596	0.859457	0		0.445051	1.03e-13	0	0.20332	0.00026219	0		0.235757	0.00111104	0		598.805	7.65244	594.1	1.9569	528.18	12.7891	798.82	37.3437	615.55	21.5316
Afu4g11390		ubiquinol-cytochrome c reductase		0.0741364	0.250399	0	0.408222	2.04e-08	0	0.334086	2.01e-06	0		0.129323	0.0515942	0		0.353688	2.53e-07	0	0.408874	1.9e-11	0		0.074788	0.423976	0		468.647	18.6084	418.132	11.5594	479.25	19.5071	587.239	8.79856	499.843	24.2663
Afu5g04210		ubiquinol-cytochrome c reductase		-0.23103	0.00756569	0	0.228508	0.0287743	0	0.459537	2.79e-06	0		0.0780592	0.422448	0		0.124678	0.28352	0	0.433767	4.06e-07	0		-0.0257707	0.867377	0		578.963	47.9042	418.868	13.5858	523.62	20.4582	619.515	40.764	509.154	6.81963
Afu5g10610	rip1	ubiquinol-cytochrome c reductase		0.152831	0.0453441	0	0.24509	0.00678738	0	0.0922581	0.326083	0		0.116195	0.15773	0		0.233135	0.00938206	0	0.196499	0.0104316	0		0.104241	0.35108	0		385.045	21.5021	363.279	17.2832	352.268	26.6848	443.979	20.1496	374.449	1.53175
		Number of upregulated genes:				2			7			3				2				0			3				0
		p-value (upregulated genes):				0.999091			0.857921			0.94849				0.999872				1			0.976403				1
		Number of downregulated genes:				6			1			0				2				0			0				0
		p-value (downregulated genes):				0.863461			0.999862			1				0.998854				1			1				1
Ribosome protein genes				A. fumigatus Af293										A. fumigatus VKmeaB1				A. fumigatus VKmeaB1 vs. Af293							90 mM NaNO2 VKmeaB1 vs.				RPKM
				90 mM NaNO2 vs. untreated			135 mM NaNO2 vs. untreated			135 mM NaNO2 vs. 90 mM NaNO2				90 mM NaNO2 vs. untreated				untreated			90 mM NaNO2				135 mM NaNO2 Af293				Af293 untreated		Af293 90 mM		Af293 135 mM		VKmeaB1 untreated		VKmeaB1 90 mM
GENE ID	Gene name	Description		log2FC	adj. p	DEG	log2FC	adj. p	DEG	log2FC	adj. p	DEG		log2FC	adj. p	DEG		log2FC	adj. p	DEG	log2FC	adj. p	DEG		log2FC	adj. p	DEG		Mean	SD	Mean	SD	Mean	SD	Mean	SD	Mean	SD
Afu1g03110		Ribosome protein		-1.41077	4.28e-41	-1	-0.941967	1.18e-13	0	0.4688	0.00018711	0		-1.27799	2.05e-30	-1		0.80792	3.55e-12	0	0.940694	1.24e-18	0		0.471894	0.000758539	0		445.102	47.0361	141.596	18.637	177.764	3.46778	763.034	67.3331	244.765	33.3905
Afu1g03390		Ribosome protein		-1.92906	2.67e-40	-1	-1.48575	2.02e-17	-1	0.443309	0.0115655	0		-1.37577	8.5e-19	-1		0.477935	0.00693231	0	1.03122	2.92e-12	1		0.587914	0.00259468	0		544.042	36.0703	121.5	27.3741	149.169	17.8504	743.85	35.6083	223.159	36.6741
Afu1g04040		Ribosome protein		-1.11572	3.77e-30	-1	-1.06181	2.04e-19	-1	0.0539144	0.693196	0		-1.03017	6.31e-23	-1		0.461528	5.18e-05	0	0.547075	4.45e-08	0		0.493161	0.00012556	0		1169.19	45.312	457.986	64.5571	431.886	36.7401	1579.01	48.1499	601.837	72.5574
Afu1g04280		Ribosome protein		-0.376585	0.000449175	0	-0.225132	0.0916328	0	0.151453	0.262549	0		-0.259407	0.0250453	0		0.0281274	0.875735	0	0.145306	0.21248	0		-0.00614684	0.976472	0		73.9088	4.49805	48.3447	5.48548	48.8128	4.26103	73.9285	3.39835	48.1524	5.9042
Afu1g04320		Ribosome protein		-1.40671	9.12e-49	-1	-0.827774	8.67e-13	0	0.578937	2.6e-07	0		-0.820652	1.43e-15	0		0.390861	0.00059963	0	0.97692	6.84e-24	0		0.397983	0.00194114	0		1010.09	90.4023	323.957	41.4164	439.185	15.4249	1301.33	24.7395	573.254	37.6902
Afu1g04530		Ribosome protein		-1.78048	8.83e-49	-1	-1.36867	7.88e-21	-1	0.41181	0.00487906	0		-1.34468	3.31e-25	-1		0.465552	0.0013177	0	0.901348	3.04e-13	0		0.489538	0.0027602	0		1274.27	108.101	315.383	59.5416	379.91	16.6057	1729.12	104.419	529.621	56.0819
Afu1g04660		Ribosome protein		-2.07591	5.21e-72	-1	-1.26007	1.55e-19	-1	0.815845	1.61e-09	0		-1.10071	6.65e-19	-1		0.484067	0.000415082	0	1.45927	8.46e-36	1		0.643421	1.93e-05	0		698.382	36.8126	140.692	21.3889	224.08	19.2659	959.429	76.783	348.048	48.328
Afu1g05340		Ribosome protein		-1.71888	5.29e-36	-1	-1.26551	2.07e-14	-1	0.45337	0.00605946	0		-1.16673	1.99e-15	-1		0.427553	0.0110639	0	0.979705	2.23e-12	0		0.526335	0.00455863	0		781.563	72.7986	202.135	40.7941	249.951	33.2553	1033.47	53.48	358.294	42.6032
Afu1g05500		Ribosome protein		-1.6901	1.9e-58	-1	-0.807468	1.88e-10	0	0.882628	4.8e-13	0		-0.786332	2.49e-12	0		0.62181	1.93e-07	0	1.52557	2.84e-47	1		0.642946	1.94e-06	0		899.321	58.2082	236.593	30.8281	395.489	13.3673	1358.61	48.5569	613.255	82.4061
Afu1g05630		Ribosome protein		-1.9003	4.5e-58	-1	-1.25457	1.36e-18	-1	0.645737	3.56e-06	0		-1.1618	5.01e-20	-1		0.348192	0.0176482	0	1.0867	1.27e-19	1		0.440958	0.0060079	0		1115.76	94.1384	254.38	44.748	360.268	15.7591	1396.15	51.4373	485.624	50.5904
Afu1g05990		Ribosome protein		-1.80324	3.7e-62	-1	-1.362	1.78e-25	-1	0.441238	0.00065741	0		-1.36944	3.04e-32	-1		0.545321	1.47e-05	0	0.979115	5.55e-19	0		0.537877	0.000166895	0		1465.09	68.8345	356.504	59.0832	438.636	2.65442	2097.92	92.4879	631.886	78.7298
Afu1g06340		Ribosome protein		-1.57789	2.38e-49	-1	-1.21623	3.66e-21	-1	0.361656	0.00500765	0		-1.46535	8.41e-38	-1		0.678645	2.07e-08	0	0.79118	3.69e-13	0		0.429524	0.00288679	0		571.557	33.5984	162.194	24.5317	188.856	6.15236	895.959	33.0484	252.594	38.3675
Afu1g06570		Ribosome protein		-0.571264	5.18e-07	0	0.00853041	0.95994	0	0.579795	1.18e-05	0		-0.853666	1.72e-12	0		0.219028	0.136753	0	-0.0633738	0.64039	0		-0.643168	1.18e-05	0		96.5759	4.97944	55.1725	6.69027	75.1346	15.4436	110.219	3.56166	47.5255	6.68653
Afu1g06770		Ribosome protein		-1.24951	1.08e-46	-1	-0.781177	1.1e-13	0	0.468335	5.02e-06	0		-1.04179	4.05e-29	-1		0.598362	1.07e-09	0	0.806083	6.46e-20	0		0.337748	0.0041005	0		1305.48	81.6335	465.116	53.7537	583.871	7.12049	1936.75	129.92	731.771	82.7835
Afu1g06830		Ribosome protein		-1.72314	5.15e-49	-1	-1.36251	4.66e-22	-1	0.360623	0.0110106	0		-1.3881	1.4e-28	-1		0.525508	0.00013191	0	0.860539	5.41e-13	0		0.499916	0.00143774	0		1528.9	65.9252	393.193	66.181	456.765	36.9225	2159.68	109.293	642.148	91.8409
Afu1g09100		Ribosome protein		-2.02689	4.03e-79	-1	-1.19519	3.02e-20	-1	0.831702	3.51e-11	0		-1.1109	5.55e-22	-1		0.39181	0.0025562	0	1.30781	2.85e-33	1		0.476106	0.000898146	0		1109.15	57.281	231.032	34.4924	372.112	28.5261	1427.61	63.2316	514.486	62.9619
Afu1g09410		Ribosome protein		-0.29582	0.000102289	0	-0.089293	0.365585	0	0.206527	0.0250949	0		-0.343472	2.02e-05	0		0.138914	0.152941	0	0.0912626	0.282025	0		-0.115265	0.320423	0		132.87	5.76389	91.7234	3.71689	96.3497	15.9298	143.398	1.40364	87.8819	1.88676
Afu1g09440		Ribosome protein		-1.68975	5.79e-67	-1	-1.23946	6.8e-26	-1	0.450283	0.000108211	0		-1.25577	2.6e-33	-1		0.440371	0.000122406	0	0.874351	1.37e-18	0		0.424068	0.00119935	0		1748.93	133.931	459.753	67.447	569.536	4.80017	2327.42	150.939	757.931	65.9467
Afu1g09850		Ribosome protein		-0.174651	0.140974	0	-0.739149	1.46e-07	0	-0.564498	3.94e-05	0		0.202805	0.102305	0		0.0382311	0.84065	0	0.415687	0.000327293	0		0.980185	1.81e-11	0		45.7366	0.840236	34.3294	5.64882	21.1258	3.14335	46.0615	4.69301	41.1367	2.15235
Afu1g10510		Ribosome protein		-1.43972	5.1e-30	-1	-1.4341	5.99e-21	-1	0.00561671	0.982643	0		-1.56729	2.69e-31	-1		0.820757	8.39e-09	0	0.693188	8.87e-08	0		0.687571	3.37e-05	0		628.981	36.6492	196.723	42.7922	179.046	2.61496	1089.52	81.1992	286.036	38.6946
Afu1g11130		Ribosome protein		-1.55605	6.08e-45	-1	-1.31115	7.26e-23	-1	0.244901	0.0728861	0		-1.28164	2.53e-27	-1		0.591122	3.73e-06	0	0.865524	1.3e-14	0		0.620623	1.62e-05	0		1056.63	65.3509	305.189	49.4977	327.297	22.7929	1563.12	116.162	499.997	50.7249
Afu1g11710		Ribosome protein		-1.50554	2.06e-46	-1	-0.894841	1.93e-12	0	0.610696	7.77e-07	0		-0.746715	3.99e-11	0		0.446832	0.000328319	0	1.20565	7.49e-30	1		0.594958	1.34e-05	0		1339.33	68.1856	400.494	63.2703	553.963	23.6786	1790.82	24.6349	830.861	90.7157
Afu1g11940		Ribosome protein		-0.197735	0.0183046	0	0.869232	1.46e-19	0	1.06697	3.63e-31	1		0.999579	5.98e-32	0		0.0899216	0.443885	0	1.28724	5.2e-58	1		0.220269	0.0480474	0		26.7639	1.08915	19.7773	0.899404	37.664	0.604592	27.9448	0.649398	43.5027	4.21147
Afu1g12065		Ribosome protein		0.625911	2.08e-11	0	0.11354	0.361689	0	-0.512372	3.25e-06	0		-0.0444013	0.686974	0		0.471696	1.07e-05	0	-0.198616	0.0423512	0		0.313755	0.0156031	0		60.2534	4.06795	78.7777	7.9883	50.2747	6.25847	81.9849	5.18915	61.6821	4.85133
Afu1g12890		Ribosome protein		-1.55995	3.36e-66	-1	-0.511506	3.62e-06	0	1.04845	1.68e-23	1		-0.64316	4.31e-11	0		0.31886	0.00373575	0	1.23565	1.72e-41	1		0.187206	0.157651	0		698.283	35.5644	201.056	21.5318	377.318	0.999801	854.297	29.6632	426.074	40.0909
Afu1g14410		Ribosome protein		-1.63602	1.16e-49	-1	-0.962246	5.28e-13	0	0.673775	1.99e-07	0		-0.921689	6.64e-15	0		0.458676	0.000449544	0	1.17301	8.16e-26	1		0.499233	0.000659002	0		782.966	63.4673	214.202	34.7191	309.475	12.7116	1056.98	17.3348	434.269	40.7926
Afu1g15020		Ribosome protein		-1.75342	3.52e-52	-1	-1.55793	3.26e-29	-1	0.195498	0.178839	0		-1.53661	1.26e-35	-1		0.671936	3.68e-07	0	0.888755	3.49e-14	0		0.693257	3.47e-06	0		992.455	69.9726	249.563	42.9972	258.98	3.6875	1549.96	108.993	415.716	62.9817
Afu1g15730		Ribosome protein		-1.82806	7.12e-73	-1	-0.448867	0.000285382	0	1.37919	3.48e-32	1		-0.638391	4.22e-09	0		0.505994	1.61e-05	0	1.69566	4.05e-62	1		0.316469	0.0234994	0		1014.3	38.7115	241.993	35.0325	572.038	17.3342	1411.25	20.6421	706.118	88.9603
Afu2g02150		Ribosome protein		-2.10683	2.57e-51	-1	-2.1042	1.37e-35	-1	0.00263322	0.998141	0		-1.94041	9.01e-39	-1		0.748334	3.06e-06	0	0.914754	1.64e-10	0		0.912121	5.02e-07	0		1137.79	89.3985	224.279	42.6791	203.255	13.9519	1874.87	120.779	380.468	79.7871
Afu2g02270		Ribosome protein		0.757897	1.46e-24	0	0.381411	3.51e-05	0	-0.376487	1.47e-05	0		0.192542	0.0167178	0		0.320077	0.000255422	0	-0.245279	0.00117439	0		0.131208	0.238369	0		78.1705	3.76363	111.864	7.55406	78.4105	8.4254	95.5974	3.11293	85.0066	7.5094
Afu2g02710		Ribosome protein		-0.967089	4.51e-10	0	-1.548	7.19e-16	-1	-0.58091	0.002583	0		-1.41345	3.41e-17	-1		0.045955	0.861848	0	-0.400407	0.017203	0		0.180503	0.482637	0		104.962	5.11878	45.6135	8.97268	27.6457	0.38888	106.292	8.26319	31.1791	7.58492
Afu2g03040		Ribosome protein		-1.42559	1.7e-44	-1	-1.04696	1.62e-17	-1	0.378631	0.00195619	0		-1.19647	3.41e-28	-1		0.649115	1.78e-08	0	0.878233	2.03e-17	0		0.499602	0.00020227	0		985.626	62.6086	311.229	42.7907	366.747	14.6749	1516.93	116.109	514.843	56.6594
Afu2g03380		Ribosome protein		-1.83261	1.02e-48	-1	-1.07102	1.22e-12	-1	0.76159	2.12e-07	0		-1.04773	4.41e-15	-1		0.517856	0.000448171	0	1.30273	6.7e-25	1		0.541145	0.00116374	0		1203.04	97.4901	287.023	52.9318	440.565	21.4353	1691.8	112.806	636.918	90.8621
Afu2g03590		Ribosome protein		-1.55935	6.09e-55	-1	-0.984858	3.03e-16	0	0.574497	1.11e-06	0		-1.01596	1.4e-21	-1		0.564434	7.14e-07	0	1.10782	6.39e-28	1		0.533326	4.52e-05	0		1736.85	48.792	499.827	77.2308	674.72	14.2548	2519.24	150.866	969.057	102.915
Afu2g04130		Ribosome protein		-1.66031	1.82e-56	-1	-0.96611	2.27e-14	0	0.694195	1.57e-08	0		-1.01221	1.87e-19	-1		0.469067	0.000139178	0	1.11716	6.35e-26	1		0.422962	0.00270805	0		1274.59	63.1262	342.409	53.2468	501.697	26.4052	1731.35	59.0361	667.986	69.2289
Afu2g06030		Ribosome protein		-0.263371	0.0059896	0	0.0126009	0.92506	0	0.275972	0.0147959	0		-0.405644	5.25e-05	0		0.224403	0.0537844	0	0.0821301	0.445362	0		-0.193842	0.158623	0		77.1957	2.53636	54.4701	5.58778	60.0946	8.60924	88.4757	4.5418	52.007	4.77526
Afu2g07380		Ribosome protein		-2.4963	0.0136551	-1	-0.877848	0.422171	0	1.61846	0.209003	0		-0.145067	0.872772	0		0.139923	0.913698	0	2.49116	0.0168179	1		0.872704	0.512713	0		0.638211	0.0898961	0.0988062	0.0894648	0.267826	0.220445	0.688912	0.213295	0.495475	0.270944
Afu2g07970		Ribosome protein		-1.30123	4.62e-35	-1	-1.22822	3.38e-22	-1	0.0730079	0.610775	0		-1.3257	5.13e-32	-1		0.520281	2.2e-05	0	0.495811	4.63e-06	0		0.422803	0.00285741	0		928.883	41.9197	320.036	51.3397	304.92	11.4805	1307.72	79.2443	405.807	42.1812
Afu2g08130		Ribosome protein		-1.48957	1.37e-81	-1	-0.597915	2.13e-10	0	0.891658	5.26e-23	0		-0.676394	4.05e-16	0		0.589508	1.07e-11	0	1.40269	1.34e-71	1		0.511029	3.13e-07	0		512.004	33.1947	154.164	13.3575	259.557	6.87515	754.099	33.964	367.128	39.3167
Afu2g09200		Ribosome protein		-1.80904	5.01e-65	-1	-1.31128	1.33e-24	-1	0.497762	8.64e-05	0		-1.17099	3.84e-25	-1		0.689437	8.19e-09	0	1.32749	4.62e-35	1		0.829724	8.39e-10	0		778.683	37.5528	188.546	25.0679	241.43	2.84372	1232.79	105.825	425.955	64.0792
Afu2g09210		Ribosome protein		-1.09661	6.08e-32	-1	-0.577396	3.3e-07	0	0.519216	2.02e-06	0		-0.484418	1.49e-06	0		0.355029	0.0014934	0	0.967223	7.82e-25	0		0.448007	0.000259715	0		1536.54	130.933	610.922	62.8974	793.818	16.0729	1931.07	49.0864	1074.24	76.8255
Afu2g10090		Ribosome protein		-1.542	3.8e-77	-1	-0.82285	2.01e-16	0	0.719155	9.45e-14	0		-0.846601	1.57e-21	0		0.358587	0.000250574	0	1.05399	2.95e-36	1		0.334836	0.00270718	0		1301.1	78.2718	378.443	42.3586	565.667	14.3661	1634.53	68.4027	707.226	74.6159
Afu2g10100		Ribosome protein		-1.45049	6.21e-50	-1	-0.599817	4.19e-07	0	0.850677	6.01e-14	0		-0.572826	5.07e-08	0		0.696298	2.21e-10	0	1.57397	6.75e-58	1		0.723289	5.39e-09	0		980.516	64.0262	304.065	33.4798	497.058	18.2422	1557.86	94.1494	815.047	115.077
Afu2g10300		Ribosome protein		-1.88449	8.99e-81	-1	-0.960453	8.36e-16	0	0.924042	1.07e-15	0		-1.0476	3.83e-23	-1		0.450355	0.000100993	0	1.28725	8.17e-38	1		0.363204	0.00694465	0		1145.78	21.8205	263.319	35.5712	453.039	6.29344	1535.68	40.1116	578.435	78.5067
Afu2g10440		Ribosome protein		-1.69791	7.38e-61	-1	-0.751363	1.79e-09	0	0.94655	2.63e-15	0		-0.783387	1.54e-12	0		0.458546	0.000159542	0	1.37307	8.97e-40	1		0.426522	0.00201774	0		1149.21	51.4053	300.654	46.4544	525.279	6.01963	1548.76	34.6891	700.558	84.2786
Afu2g10500		Ribosome protein		-1.67811	4.3e-58	-1	-1.05826	4.37e-17	-1	0.619856	4.38e-07	0		-0.999995	3.8e-19	0		0.510799	2.68e-05	0	1.18892	1.98e-29	1		0.569061	2.94e-05	0		786.405	48.6556	208.624	31.6069	290.399	11.5211	1099.62	59.5426	427.767	46.7745
Afu2g10510		Ribosome protein		1.10151	1.27e-58	1	0.399347	2.69e-06	0	-0.702158	5.65e-19	0		-0.153641	0.0431954	0		0.441893	1.5e-08	0	-0.813253	2.05e-32	0		-0.111095	0.291413	0		150.035	3.89816	272.709	14.6298	152.555	16.2104	199.763	6.138	139.592	1.37883
Afu2g11850		Ribosome protein		-1.71505	8.43e-50	-1	-1.63112	8.8e-32	-1	0.0839369	0.592874	0		-1.35894	4.99e-28	-1		0.352165	0.0137844	0	0.708283	1.97e-09	0		0.624346	3.55e-05	0		1157.12	56.511	299.516	56.043	287.532	3.55647	1448.99	11.2669	439.822	52.5718
Afu2g16370		Ribosome protein		-1.65684	2.54e-58	-1	-0.932663	5.93e-14	0	0.724175	1.78e-09	0		-0.889611	6.46e-16	0		0.521481	1.2e-05	0	1.28871	2.54e-35	1		0.564533	2.53e-05	0		1662.48	92.7238	447.769	63.1593	670.728	4.67493	2343.63	150.151	984.232	116.477
Afu2g16880		Ribosome protein		-1.56936	5.87e-51	-1	-0.982644	6.69e-15	0	0.586716	1.97e-06	0		-0.956619	9.88e-18	0		0.578912	1.27e-06	0	1.19165	1.73e-29	1		0.604937	8.19e-06	0		396.417	32.2511	113.199	15.5941	154.076	6.50988	580.711	54.274	232.673	26.7343
Afu3g05600		Ribosome protein		-1.70388	1.07e-49	-1	-1.30114	5.85e-21	-1	0.402745	0.00355894	0		-1.21405	5.48e-23	-1		0.587412	1.04e-05	0	1.07725	2.24e-20	1		0.674501	6.07e-06	0		1807.46	134.517	471.383	80.1648	564.416	19.1212	2667.93	223.221	894.35	100.925
Afu3g06640		Ribosome protein		-0.802698	1.35e-14	0	-0.682523	5.83e-08	0	0.120174	0.371819	0		-0.645987	7.17e-09	0		0.431477	0.000446484	0	0.588189	2.76e-08	0		0.468014	0.000671661	0		597.037	34.3575	290.621	43.6512	286.309	4.56278	790.477	46.221	392.99	43.1788
Afu3g06760		Ribosome protein		-1.71481	5.52e-46	-1	-1.47561	3.32e-24	-1	0.239201	0.112889	0		-1.82413	7.96e-46	-1		0.758827	2.44e-08	0	0.649511	1.62e-07	0		0.41031	0.0136772	0		841.287	63.0849	217.266	35.5016	232.215	10.7219	1395.55	122.953	306.681	51.5705
Afu3g06840		Ribosome protein		-2.23288	6.23e-94	-1	-1.33577	1.68e-24	-1	0.897111	1.37e-12	0		-1.24444	9.99e-27	-1		0.414524	0.00148187	0	1.40296	2.09e-37	1		0.505851	0.000440602	0		1040.76	57.907	187.873	25.9466	316.869	18.6392	1361.19	73.9736	447.171	66.8002
Afu3g06960		Ribosome protein		-1.69167	1.31e-52	-1	-1.02521	1.77e-14	-1	0.666459	2.97e-07	0		-1.17312	4.55e-23	-1		0.499187	0.000126159	0	1.01773	1.28e-19	1		0.35127	0.0220296	0		763.444	47.7849	200.599	30.6345	288.553	5.06899	1058.8	63.1471	365.472	54.3711
Afu3g06970		Ribosome protein		-1.88051	1.26e-72	-1	-0.695869	3.67e-08	0	1.18464	9.91e-23	1		-0.628718	2.12e-08	0		0.409276	0.000998304	0	1.66106	2.93e-56	1		0.476427	0.000557628	0		1148.06	78.4039	264.63	39.5785	545.019	22.6221	1496	62.0612	752.92	82.4174
Afu3g08080		Ribosome protein		-0.775719	6.87e-17	0	-1.00383	1.1e-17	-1	-0.228106	0.062902	0		-0.970973	5.33e-22	0		0.0796835	0.555982	0	-0.11557	0.291039	0		0.112536	0.480404	0		82.6263	1.54624	40.8363	2.37505	31.7596	6.89462	85.5991	5.26726	33.9915	2.93025
Afu3g08460		Ribosome protein		-1.68185	8.64e-53	-1	-1.01877	1.63e-14	-1	0.663081	2.86e-07	0		-1.01127	7.9e-18	-1		0.714314	9.31e-09	0	1.3849	9.38e-36	1		0.721816	3.21e-07	0		432.173	35.417	114.318	18.3223	163.945	6.5349	695.783	48.4228	268.477	30.5701
Afu3g10730		Ribosome protein		-1.72147	3.11e-53	-1	-1.17265	4.01e-18	-1	0.548826	3.53e-05	0		-1.04036	4.3e-18	-1		0.543959	3.08e-05	0	1.22507	3.02e-27	1		0.676246	3.07e-06	0		1066.41	93.0402	275.121	45.2349	364.481	13.1057	1528.55	74.4302	578.077	48.3473
Afu3g11260		Ribosome protein		-1.76426	1.06e-51	-1	-1.76816	2.65e-36	-1	-0.00390404	0.989318	0		-1.61069	2.94e-38	-1		0.714855	7.27e-08	0	0.868428	2.61e-13	0		0.872332	4.83e-09	0		1128.6	52.8969	281.576	40.3041	254.238	16.1013	1815.12	107.87	462.804	87.642
Afu3g12300		Ribosome protein		-2.59767	7.49e-64	-1	-1.95108	6.86e-26	-1	0.646591	0.000472107	0		-1.77113	2.51e-27	-1		0.822455	2.96e-06	0	1.649	4.61e-26	1		1.00241	4.46e-07	1		367.383	13.2724	51.5521	10.8176	72.8199	12.178	637.546	53.6801	145.442	31.637
Afu4g03880		Ribosome protein		-1.81	1.39e-92	-1	-0.954653	4.11e-19	0	0.855352	1.11e-16	0		-1.06092	4.55e-29	-1		0.352778	0.00083728	0	1.10186	1.29e-34	1		0.246513	0.0489061	0		952.082	55.5248	230.06	28.6512	378.102	14.2734	1191.82	44.2048	444.516	47.6885
Afu4g04460		Ribosome protein		-1.48505	1.23e-38	-1	-0.797774	7.99e-09	0	0.687275	2.76e-07	0		-0.713149	6.69e-09	0		0.346567	0.0139998	0	1.11847	3.31e-22	1		0.431192	0.0052244	0		925.165	89.6527	281.331	47.5245	410.527	1.79273	1155.96	26.3488	548.875	40.6992
Afu4g06000		Ribosome protein		-0.142043	0.120806	0	-0.116632	0.305983	0	0.0254104	0.842218	0		-0.185643	0.0491225	0		0.390215	9.2e-05	0	0.346615	0.000104761	0		0.321204	0.00691439	0		71.0452	5.49622	54.4835	6.8905	50.4216	2.46862	91.1892	1.42567	62.3925	4.01196
Afu4g07435		Ribosome protein		-1.31162	5.09e-50	-1	-0.595823	2.46e-08	0	0.715796	3.39e-12	0		-0.638601	1.25e-11	0		0.525361	1.54e-07	0	1.19838	2.17e-41	1		0.482583	2.61e-05	0		938.636	78.8611	320.628	34.8042	477.86	1.74993	1324.58	39.2223	662.114	63.706
Afu4g07605		Ribosome protein		-0.537087	8.49e-11	0	-0.232999	0.0240232	0	0.304088	0.00253112	0		-0.324755	0.000181825	0		0.268465	0.00512451	0	0.480796	1.46e-08	0		0.176708	0.145874	0		34.0207	2.53954	19.8505	1.29543	22.2656	0.0211042	40.1213	0.676606	24.9716	2.34536
Afu4g07640		Ribosome protein		0.161356	0.113343	0	-0.37534	0.00287474	0	-0.536697	7.59e-06	0		-0.717456	2.04e-11	0		0.233354	0.0546411	0	-0.645458	4.16e-10	0		-0.108762	0.517959	0		63.8237	9.81782	60.2537	3.1126	37.7959	0.0607784	73.403	2.68674	34.6573	1.11862
Afu4g07730		Ribosome protein		-1.94491	3.31e-96	-1	-1.16602	3.58e-25	-1	0.778885	9.91e-13	0		-1.16023	2.61e-31	-1		0.538046	4.58e-07	0	1.32272	1.55e-44	1		0.543839	7.4e-06	0		1519.9	27.7807	334.573	38.9476	520.25	26.9848	2163.93	111.706	753.437	96.507
Afu4g07845		Ribosome protein		-1.6171	2.18e-49	-1	-1.28378	2.76e-22	-1	0.333316	0.0127558	0		-1.38223	1.22e-32	-1		0.795498	5.98e-11	0	1.03037	2.01e-20	1		0.697052	9.03e-07	0		341.688	21.863	94.4419	14.3047	107.723	8.83642	581.775	50.0943	173.565	20.0962
Afu4g09750		Ribosome protein		0.0512501	0.569616	0	-0.00983901	0.933084	0	-0.0610891	0.575474	0		-0.0177574	0.86023	0		0.338657	0.000362266	0	0.269649	0.00124965	0		0.330738	0.00228451	0		159.156	11.4028	140.047	11.324	121.835	0.719255	197.702	5.64234	151.795	3.44558
Afu4g10480		Ribosome protein		-0.850165	7.96e-13	0	-0.654534	7.43e-06	0	0.195632	0.206409	0		-0.623522	6.91e-07	0		0.195427	0.203883	0	0.42207	0.000762431	0		0.226438	0.209139	0		146.738	9.14528	68.9109	7.17044	71.7981	4.93511	164.806	19.9425	83.3865	13.4756
Afu4g10740		Ribosome protein		-0.64235	8.57e-07	0	-0.274005	0.0927552	0	0.368345	0.019101	0		-1.0212	1.69e-13	-1		0.329695	0.0401278	0	-0.0491596	0.759826	0		-0.417505	0.0205597	0		70.1833	2.35028	38.1492	5.67126	44.9111	11.6915	86.5365	6.87737	33.2166	5.19097
Afu4g10800		Ribosome protein		-1.92471	7.23e-69	-1	-1.22582	1.84e-20	-1	0.698888	5.56e-08	0		-1.14184	2.67e-22	-1		0.406287	0.00211409	0	1.18916	9.33e-27	1		0.490267	0.000788884	0		1304.76	95.8669	292.23	43.4719	429.364	27.986	1699.11	63.5345	599.205	64.3172
Afu5g03020		Ribosome protein		-1.97871	1.65e-56	-1	-1.15959	1.43e-14	-1	0.819117	2.05e-08	0		-0.940439	2.47e-12	0		0.395252	0.010038	0	1.43352	6.4e-30	1		0.614404	0.000185072	0		843.583	93.9823	182.258	29.5369	290.836	24.4987	1090.8	19.797	442.637	53.9517
Afu5g03570		Ribosome protein		-1.30186	4.37e-47	-1	-0.554139	3.54e-07	0	0.747724	3.39e-12	0		-0.491271	2.15e-07	0		0.101005	0.418198	0	0.911597	1.11e-22	0		0.163873	0.224349	0		90.975	3.52765	31.2462	1.46908	47.7275	4.12124	95.6416	6.88855	53.0206	7.19053
Afu5g05630		Ribosome protein		-1.43091	9.01e-39	-1	-1.03115	7.36e-15	-1	0.399758	0.00240351	0		-1.15108	1.01e-22	-1		0.688205	3.31e-08	0	0.968032	3.41e-18	0		0.568273	7.94e-05	0		391.506	27.9326	123.303	18.4814	147.282	7.62508	619.052	33.4079	216.947	28.1233
Afu5g06360		Ribosome protein		-1.91239	3.05e-70	-1	-1.37063	5.37e-26	-1	0.54176	2.18e-05	0		-1.26547	6.83e-28	-1		0.460814	0.000312757	0	1.10773	3.79e-24	1		0.565972	6.32e-05	0		1912.96	109.998	431.216	65.5704	568.365	32.6645	2583.15	173.203	835.956	105.043
Afu5g06430		Ribosome protein		-0.0235119	0.778586	0	-0.0793392	0.408305	0	-0.0558273	0.569581	0		-0.185058	0.0177608	0		0.345058	2.85e-05	0	0.183512	0.015495	0		0.23934	0.017052	0		68.3097	3.32602	56.9639	2.44346	49.8528	2.49616	85.1324	1.67713	58.2146	0.438449
Afu5g08350		Ribosome protein		-1.82981	5.34e-32	-1	-1.98535	2.8e-24	-1	-0.155539	0.484274	0		-2.70633	2.03e-53	-1		0.196556	0.348415	0	-0.679964	0.000148621	0		-0.524425	0.0312364	0		53.5262	4.29985	12.762	2.44449	10.3788	2.55382	60.1423	1.78111	7.20893	1.64755
Afu5g09490		Ribosome protein		-0.251036	0.00218079	0	-0.558121	2.56e-08	0	-0.307085	0.00202754	0		-0.338647	8.99e-05	0		0.120165	0.266276	0	0.0325535	0.743231	0		0.339639	0.00247146	0		56.8462	4.15083	40.5435	1.86051	29.7973	2.19501	60.6453	0.947131	37.283	0.733733
Afu5g10750		Ribosome protein		-0.528631	3.75e-13	0	-0.254275	0.00480554	0	0.274356	0.00190274	0		-0.241513	0.00191636	0		0.108391	0.263366	0	0.395509	1.35e-07	0		0.121152	0.273553	0		153.281	9.06068	89.7364	4.55018	98.7358	1.41647	161.698	1.49819	106.373	7.16913
Afu5g11540		Ribosome protein		-0.939578	7.52e-17	0	-0.285389	0.0413957	0	0.654189	8.11e-07	0		-0.408273	0.000687756	0		0.260253	0.0642421	0	0.791557	5.24e-12	0		0.137368	0.4342	0		64.8933	5.11006	28.7442	4.46586	41.1386	4.05081	76.3203	2.12435	44.7833	3.74807
Afu5g11740		Ribosome protein		0.0840845	0.361932	0	-0.19634	0.0743029	0	-0.280424	0.00742166	0		-0.471498	2.62e-07	0		0.336337	0.00072694	0	-0.219245	0.0159268	0		0.0611791	0.68154	0		58.8285	3.19299	52.8859	2.78954	39.6483	6.41453	72.9086	2.20271	40.8674	0.519734
Afu5g11830		Ribosome protein		0.509238	6.43e-09	0	0.376286	0.000465671	0	-0.132952	0.225172	0		0.397624	1.67e-05	0		0.301226	0.00417734	0	0.189612	0.0364434	0		0.322564	0.0059362	0		48.2537	4.24861	58.3127	3.91177	48.3586	2.4829	58.4595	3.16971	59.7913	2.14358
Afu5g12800		Ribosome protein		-0.930282	3.27e-18	0	-0.566375	1.44e-05	0	0.363907	0.0053845	0		-0.637095	2.58e-08	0		0.0215261	0.909962	0	0.314713	0.00587533	0		-0.049194	0.80072	0		67.0827	2.71047	29.8532	4.24756	34.969	6.2326	66.7118	1.93098	33.4295	3.19708
Afu6g02440		Ribosome protein		-1.51704	3.84e-51	-1	-1.39837	1.26e-30	-1	0.118672	0.366908	0		-1.29577	2.52e-33	-1		0.535025	4.2e-06	0	0.756293	1.8e-13	0		0.637621	1.04e-06	0		594.096	37.1846	176.255	25.2159	173.569	1.25302	845.407	59.8644	267.812	29.139
Afu6g02450		Ribosome protein		-0.907879	6.35e-33	0	-0.462351	5.39e-07	0	0.445528	5.99e-07	0		-0.589873	3.49e-13	0		0.484335	1.57e-08	0	0.802341	1.31e-25	0		0.356813	0.000378305	0		1790.7	180.715	806.669	58.3672	998.258	33.9385	2450.76	108.053	1267	132.929
Afu6g03830		Ribosome protein		-1.70614	2.67e-39	-1	-1.5419	7.9e-23	-1	0.164242	0.32925	0		-1.5705	1.29e-29	-1		0.582385	0.000135727	0	0.71803	7.16e-08	0		0.553787	0.00149475	0		730.805	44.1708	190.14	36.617	192.558	22.3757	1073.5	61.5361	281.326	43.7757
Afu6g04560		Ribosome protein		-0.222759	0.00774322	0	-0.0125952	0.915243	0	0.210164	0.0341315	0		0.0213279	0.831086	0		0.206698	0.0417854	0	0.450785	4.85e-08	0		0.240621	0.0336187	0		52.661	3.49164	38.2782	2.70122	40.2488	0.571243	59.7092	3.32704	47.1125	1.87439
Afu6g05200		Ribosome protein		-2.22184	3.94e-95	-1	-1.55486	2.37e-33	-1	0.666973	1.41e-07	0		-1.47453	5.28e-38	-1		0.553774	7.74e-06	0	1.30108	6.33e-33	1		0.634111	5.51e-06	0		501.412	31.1634	91.241	12.6781	131.519	5.77908	723.095	77.7213	202.324	27.0632
Afu6g05330		Ribosome protein		-1.46661	4.84e-51	-1	-1.33903	4.08e-29	-1	0.127586	0.331234	0		-1.6754	4.33e-56	-1		0.042004	0.790256	0	-0.166779	0.136241	0		-0.294365	0.0419784	0		119.594	6.9061	36.6143	3.49713	36.3447	0.82278	120.625	5.41484	29.4617	4.69435
Afu6g06890		Ribosome protein		-1.30629	5.18e-26	-1	-1.73428	7.12e-29	-1	-0.427996	0.00720204	0		-1.55978	1.95e-31	-1		0.172805	0.302161	0	-0.0806883	0.596469	0		0.347308	0.0659008	0		58.9978	3.92381	20.2606	3.85254	13.6892	1.25632	65.3438	3.57109	17.2589	1.7761
Afu6g09060		Ribosome protein		-0.788072	7.12e-25	0	-0.621268	5.17e-11	0	0.166804	0.0940449	0		-1.24683	1.18e-51	-1		0.358051	2.07e-05	0	-0.100711	0.268478	0		-0.267515	0.0178554	0		90.9033	7.9176	44.4953	3.35007	45.4338	0.99082	114.079	4.89776	37.4062	2.4039
Afu6g11260		Ribosome protein		-1.64689	2.8e-56	-1	-0.865083	6.32e-12	0	0.781804	1.25e-10	0		-1.07799	3.65e-22	-1		0.675025	1.05e-08	0	1.24392	3.05e-32	1		0.462116	0.000853277	0		416.725	24.4965	112.798	15.4771	175.549	12.7667	652.064	35.516	240.378	32.2406
Afu6g12660		Ribosome protein		-1.82894	2.86e-57	-1	-1.28911	1.05e-20	-1	0.539835	7.22e-05	0		-1.22881	1.22e-23	-1		0.61645	3.06e-06	0	1.21658	9.92e-26	1		0.676747	5.28e-06	0		1320.07	54.7388	315.385	49.8585	415.147	24.1052	1985.66	104.907	659.546	102.505
Afu6g12720		Ribosome protein		-1.43758	2.09e-51	-1	-0.67162	5.77e-09	0	0.765961	5.58e-12	0		-0.807404	1.94e-15	0		0.648406	1.31e-09	0	1.27858	2.29e-40	1		0.512622	3.67e-05	0		1936.25	107.715	605.853	76.7841	933.44	59.0382	2975.8	156.954	1322.87	137.872
Afu6g12990		Ribosome protein		-2.04219	2.23e-66	-1	-1.28273	2.91e-19	-1	0.759467	4.72e-08	0		-1.17975	1.71e-20	-1		0.446998	0.00172919	0	1.30944	1.03e-27	1		0.549977	0.000469431	0		971.295	91.1246	200.564	35.9524	307.631	2.75892	1300.78	48.0573	446.903	52.899
Afu6g13250		Ribosome protein		-1.7956	2.49e-56	-1	-1.18486	4.89e-18	-1	0.610737	5.49e-06	0		-1.28021	3.81e-26	-1		0.594012	5.41e-06	0	1.1094	6.03e-22	1		0.498664	0.00100844	0		573.918	38.0012	140.168	22.8987	193.966	5.17986	849.225	50.8171	272.169	41.5207
Afu6g13550		Ribosome protein		-1.68849	2.32e-44	-1	-1.1581	1.92e-15	-1	0.530395	0.000215782	0		-1.09456	2.94e-17	-1		0.443154	0.00234856	0	1.03708	2.53e-17	1		0.506689	0.00173084	0		1364.06	92.3119	359.302	63.1551	469.213	46.2816	1818.52	60.6197	663.062	89.5047
Afu7g01460		Ribosome protein		-1.98927	1.75e-69	-1	-1.17879	4.66e-18	-1	0.810482	7.85e-10	0		-1.06409	1.52e-18	-1		0.397131	0.00374179	0	1.32231	4.76e-31	1		0.511824	0.00064075	0		625.523	57.1201	133.979	20.2897	212.618	16.1989	809.447	28.8827	301.272	31.317
Afu7g02140		Ribosome protein		-1.60724	2.19e-45	-1	-1.30936	1.21e-21	-1	0.297878	0.0321345	0		-1.32255	1.32e-27	-1		0.586203	8.29e-06	0	0.870894	5e-14	0		0.573015	0.000127952	0		655.172	53.9768	182.678	30.3985	203.476	2.7167	966.133	84.1102	300.368	33.7376
Afu7g04490		Ribosome protein		-0.871628	1.12e-26	0	-0.46569	2.63e-06	0	0.405937	2.6e-05	0		-0.533686	7.66e-10	0		0.628852	2.84e-12	0	0.966794	4.73e-32	0		0.560856	7.35e-08	0		711.893	53.8878	329.84	27.7858	396.222	21.4281	1079.37	22.1245	580.165	38.874
Afu7g05290		Ribosome protein		-1.88051	8.69e-43	-1	-1.50562	8.31e-20	-1	0.374894	0.0251204	0		-1.30892	4.44e-19	-1		0.601196	0.000192136	0	1.17279	3.45e-17	1		0.797894	7.39e-06	0		724.307	46.9731	167.282	34.8995	195.95	22.3559	1078.72	43.1576	339.007	50.8695
		Number of upregulated genes:				1			0			4				0				0			47				1
		p-value (upregulated genes):				1			1			0.999929				1				1			1.17564e-11				0.964717
		Number of downregulated genes:				74			50			0				56				0			0				0
		p-value (downregulated genes):				4.57039e-29			5.25882e-11			1				2.89843e-14				1			1				1

## Sheet: 3
Antioxidative enzyme genes, Squalene-Ergosterol pathway genes, Glutathione degradation and synthesis genes, Glutathione S-transferase genes
Antioxidative enzyme genes					A. fumigatus Af293										A. fumigatus VKmeaB1				A. fumigatus VKmeaB1 vs. Af293							90 mM NaNO2 VKmeaB1 vs.				RPKM
					90 mM NaNO2 vs. untreated			135 mM NaNO2 vs. untreated			135 mM NaNO2 vs. 90 mM NaNO2				90 mM NaNO2 vs. untreated				untreated			90 mM NaNO2				135 mM NaNO2 Af293				Af293 untreated		Af293 90 mM		Af293 135 mM		VKmeaB1 untreated		VKmeaB1 90 mM
GENE ID	Gene name	Description			log2FC	adj. p	DEG	log2FC	adj. p	DEG	log2FC	adj. p	DEG		log2FC	adj. p	DEG		log2FC	adj. p	DEG	log2FC	adj. p	DEG		log2FC	adj. p	DEG		Mean	SD	Mean	SD	Mean	SD	Mean	SD	Mean	SD
Afu2g00200		catalase, putative	Catalases, peroxidases		-1.61462	0.314149	0	1.25948	0.445131	0	2.8741	0.0918305	0		1.00128	0.573231	0		-1.48963	0.484835	0	1.12627	0.531795	0		-1.74783	NA	0		0.0969404	0.137416	0.0254439	0.0315376	0.177442	0.192376	0.032758	0.0326103	0.0522023	0.0279929
Afu2g18030	fgaCat	catalase Cat	Catalases, peroxidases		1.79436	7.56e-40	1	1.5168	1.04e-20	1	-0.277565	0.0829539	0		2.12621	2.17e-41	1		-1.35108	5.29e-16	-1	-1.01923	3.23e-14	-1		-0.741665	1.69e-05	0		11.3525	0.839741	33.2557	3.41104	25.0545	6.59176	4.34353	0.722393	14.7389	1.14163
Afu3g02270	cat1	mycelial catalase Cat1	Catalases, peroxidases		-3.97267	4.33e-154	-1	-1.95637	1.59e-27	-1	2.01629	3.88e-31	1		-2.34216	3.03e-48	-1		-0.341521	0.0771446	0	1.28899	4.69e-17	1		-0.727308	0.000239199	0		346.656	44.3865	18.625	3.97525	68.3467	4.70881	267.398	15.491	41.0747	8.86197
Afu4g09110	ccp1	cytochrome c peroxidase Ccp1, putative	Catalases, peroxidases		-2.67135	6.63e-194	-1	-0.824374	1.38e-14	0	1.84698	6.01e-71	1		-0.945939	4.21e-23	0		-0.399454	0.000121547	0	1.32596	3.16e-47	1		-0.521019	6.91e-06	0		171.427	9.62519	22.8181	0.987029	74.5573	1.706	127.527	7.01166	51.5644	4.89249
Afu5g02300		peroxidase, putative	Catalases, peroxidases		4.70187	8.69e-135	1	4.09926	6.51e-76	1	-0.602611	0.00333786	0		2.75072	9.7e-44	1		0.183144	0.54665	0	-1.768	5.55e-24	-1		-1.16539	1.54e-07	-1		6.32219	1.31507	139.166	11.573	83.0362	14.9971	7.05527	1.43282	36.7358	8.68922
Afu6g03890	catA	spore-specific catalase CatA	Catalases, peroxidases		-0.803776	1.95e-08	0	-0.34193	0.0549222	0	0.461846	0.00809627	0		0.137242	0.409615	0		-0.630273	0.000120732	0	0.310745	0.0459602	0		-0.151101	0.512408	0		5.98569	0.472802	2.88805	0.444868	3.62279	0.153171	3.77713	0.279836	3.22612	0.381598
Afu6g13570		cytochrome c peroxidase, putative	Catalases, peroxidases		2.11666	3.97e-80	1	1.70353	6.59e-38	1	-0.41313	0.000407573	0		2.6727	5.26e-134	1		0.281613	0.0628134	0	0.837655	3.04e-19	0		1.25078	8.74e-26	1		11.3935	0.863779	41.6448	2.06286	28.4544	1.31648	13.5272	0.891213	66.8959	5.7838
Afu7g06890		Dyp-type peroxidase family protein	Catalases, peroxidases		-1.30333	3.74e-07	-1	0.364225	0.222321	0	1.66755	7.32e-09	1		-0.49001	0.0951967	0		-0.643226	0.0314761	0	0.17009	0.60628	0		-1.49746	4.35e-06	-1		3.68254	0.402541	1.26221	0.125072	3.62553	0.861841	2.30437	0.115299	1.28813	0.566316
Afu8g01670	cat2	bifunctional catalase-peroxidase Cat2	Catalases, peroxidases		-0.438972	0.000461836	0	0.297386	0.0526674	0	0.736357	2.6e-07	0		0.22392	0.103447	0		-0.503364	0.000554189	0	0.159527	0.239621	0		-0.57683	0.000354951	0		121.673	11.6258	76.075	3.35141	114.768	19.8407	84.1734	10.6659	76.5459	0.531292
Afu1g11640		cytosolic Cu/Zn superoxide dismutase, putative	SOD		1.82195	8.17e-20	1	0.320623	0.257621	0	-1.50133	2.07e-10	-1		0.0733054	0.785527	0		-0.0295787	0.941135	0	-1.77823	8.82e-18	-1		-0.276896	0.42571	0		4.86779	0.589752	14.6108	0.780395	4.69447	0.477986	4.69596	0.969314	3.79707	0.806438
Afu1g14550	sod3	Mn superoxide dismutase MnSOD	SOD		2.35366	5.25e-35	1	1.98411	3.67e-19	1	-0.369547	0.0463521	0		2.91952	1.42e-47	1		-0.394288	0.18818	0	0.171574	0.28278	0		0.541121	0.0085917	0		2.14771	0.483558	9.13446	0.428666	6.4331	0.331195	1.5771	0.145313	9.2485	0.690498
Afu4g11580	sod2	Mn superoxide dismutase SodB	SOD		0.149676	0.00903393	0	0.382844	1.2e-08	0	0.233168	0.000377219	0		0.0524557	0.415186	0		0.080283	0.29843	0	-0.0169374	0.806236	0		-0.250106	0.000669872	0		432.241	38.1265	404.635	11.3964	432.763	16.0053	446.672	8.72401	360.341	14.5613
Afu5g09240	sod1	Cu,Zn superoxide dismutase SOD1	SOD		-0.570222	5.79e-23	0	-0.28781	4.47e-05	0	0.282412	3.55e-05	0		-0.360885	5.74e-09	0		0.155662	0.0306827	0	0.364999	5.86e-10	0		0.0825865	0.351451	0		631.991	31.8072	359.942	24.7875	397.622	0.853425	688.749	17.0794	417.268	16.39
Afu6g07210	sod4	Fe superoxide dismutase, putative	SOD		-0.892265	9.25e-14	0	-0.862842	3.27e-09	0	0.0294229	0.870422	0		-0.972884	2.37e-14	0		0.298236	0.0451735	0	0.217618	0.0948469	0		0.188195	0.306288	0		100.463	11.5044	46.0323	7.75249	42.6988	4.14047	121.394	4.62401	48.1375	2.96069
Afu1g06100	grx1	glutaredoxin Grx1, putative	Thioredoxin, glutaredoxin, glutathione systems		0.223727	0.115919	0	0.282049	0.102421	0	0.0583227	0.761618	0		0.111728	0.467531	0		0.22306	0.215351	0	0.111061	0.468015	0		0.0527381	0.830942	0		42.4907	4.93446	42.0197	3.02543	39.856	4.4717	48.7071	4.01474	41.0326	6.57426
Afu1g15960	glr1	glutathione oxidoreductase Glr1, putative	Thioredoxin, glutaredoxin, glutathione systems		0.175181	0.128539	0	0.13405	0.346782	0	-0.0411304	0.792412	0		0.487519	3.58e-05	0		0.045744	0.802343	0	0.358082	0.00152744	0		0.399213	0.00682538	0		109.641	8.0672	105.211	14.1225	92.533	7.78341	111.1	3.4881	121.03	9.08188
Afu2g03140		peptide methionine sulfoxide reductase	Thioredoxin, glutaredoxin, glutathione systems		0.0784103	0.403424	0	-0.146844	0.188036	0	-0.225254	0.0335619	0		-0.364672	0.000105807	0		0.0891197	0.480725	0	-0.353962	8.2e-05	0		-0.128709	0.337857	0		68.7131	0.699362	61.4669	4.85391	47.8987	8.15997	71.615	1.35939	43.1939	2.96065
Afu2g14960		thioredoxin, putative	Thioredoxin, glutaredoxin, glutathione systems		1.66669	4.12e-88	1	1.19913	1.37e-32	1	-0.467557	1.36e-06	0		1.80442	6.12e-92	1		0.0330766	0.819374	0	0.170801	0.0507019	0		0.638359	1.04e-09	0		125.143	7.7859	336.812	15.3426	221.669	16.8718	125.614	5.29197	340.999	24.275
Afu3g12270	hyr1	glutathione peroxidase Hyr1, putative	Thioredoxin, glutaredoxin, glutathione systems		0.155737	0.0833152	0	0.920094	3.11e-19	0	0.764358	9.1e-15	0		0.650508	1.75e-12	0		-0.665314	4.15e-12	0	-0.170543	0.0625216	0		-0.934901	9.82e-19	0		864.151	63.602	811.806	66.3367	1254.61	11.2307	532.762	40.3742	650.427	29.6919
Afu3g14970	trx1	thioredoxin Trx1, putative	Thioredoxin, glutaredoxin, glutathione systems		0.207786	0.191967	0	0.18134	0.367936	0	-0.0264464	0.909388	0		-0.251532	0.11118	0		0.606115	0.000334429	0	0.146797	0.378403	0		0.173243	0.470328	0		23.6973	3.02702	23.1026	0.395369	20.6309	1.99508	35.2767	2.04304	22.9676	2.56779
Afu4g05950	grx5	glutaredoxin Grx5, putative	Thioredoxin, glutaredoxin, glutathione systems		-0.386955	1.43e-07	0	-0.270757	0.00278737	0	0.116199	0.213991	0		-0.466765	1.94e-09	0		0.238573	0.00609096	0	0.158764	0.0430368	0		0.0425655	0.739505	0		155.482	7.74908	100.533	2.50615	98.9786	6.38347	179.726	7.82542	101.193	7.2137
Afu4g08580	prx1	mitochondrial peroxiredoxin Prx1, putative	Thioredoxin, glutaredoxin, glutathione systems		-0.772601	5.25e-25	0	-0.0121446	0.911017	0	0.760457	1.11e-18	0		0.0294416	0.745916	0		0.124419	0.220509	0	0.926461	6.11e-35	0		0.166005	0.123769	0		1141.53	53.5224	566.561	24.8529	870.62	37.3539	1219.93	38.7888	968.793	43.4347
Afu4g09090		thioredoxin, putative	Thioredoxin, glutaredoxin, glutathione systems		-0.532942	1.31e-17	0	-0.33177	1.44e-05	0	0.201172	0.00841437	0		0.0193423	0.800543	0		-0.261377	0.000314935	0	0.290907	7.14e-06	0		0.0897344	0.35583	0		159.617	2.23106	93.4349	4.32242	97.5684	0.296414	130.495	2.57221	102.871	4.56931
Afu4g12990	trr1 (trxR)	thioredoxin reductase Trr1/Trr2, putative	Thioredoxin, glutaredoxin, glutathione systems		-1.17235	1.52e-27	-1	-1.67378	1.31e-35	-1	-0.501431	0.000201889	0		-1.61177	8.88e-44	-1		0.281243	0.0340369	0	-0.158183	0.196583	0		0.343248	0.0316051	0		97.1569	4.40567	36.5845	5.58161	23.4523	0.791989	116.033	12.0797	29.4722	0.619465
Afu5g03540		thioredoxin reductase, putative	Thioredoxin, glutaredoxin, glutathione systems		-3.15749	6.95e-87	-1	-1.81928	1.96e-22	-1	1.33821	3e-12	1		-0.77432	1.6e-06	0		0.0728581	0.764657	0	2.45603	2.07e-51	1		1.11782	2.08e-08	1		64.2271	3.89097	6.09943	0.533396	13.9603	1.54471	66.2129	12.5805	30.1601	7.29297
Afu5g11320	trxA	thioredoxin TrxA	Thioredoxin, glutaredoxin, glutathione systems		0.813665	3.81e-24	0	0.968437	7.59e-24	0	0.154772	0.118091	0		0.622102	4.67e-13	0		0.299905	0.00191147	0	0.108342	0.21802	0		-0.0464306	0.736164	0		281.433	6.76348	418.851	12.7636	422.486	48.1783	339.829	15.777	406.337	13.829
Afu5g13640		thioredoxin, putative	Thioredoxin, glutaredoxin, glutathione systems		0.104974	0.304756	0	0.576975	3.96e-07	0	0.472	1.63e-05	0		0.3999	0.000192831	0		-0.56644	3.01e-07	0	-0.271514	0.00766475	0		-0.743514	7.38e-10	0		20.1521	1.33296	18.3345	0.73693	23.1129	0.987295	13.3289	0.286076	13.6906	0.542045
Afu5g15070		AhpC/TSA family thioredoxin peroxidase, putative	Thioredoxin, glutaredoxin, glutathione systems		0.809365	0.000631568	0	0.0656335	0.851143	0	-0.743732	0.00983742	0		0.713237	0.00971426	0		-0.64277	0.0407884	0	-0.738899	0.00253044	0		0.0048331	0.992464	0		2.33344	0.469856	3.45268	0.263553	1.87305	0.0101553	1.46225	0.347827	1.84514	0.396934
Afu6g02280	aspf3	peroxiredoxin	Thioredoxin, glutaredoxin, glutathione systems		1.98862	3.42e-170	1	2.30421	7.03e-160	1	0.31559	0.000190767	0		1.99036	7.46e-150	1		0.392256	2.33e-06	0	0.394002	7.03e-08	0		0.0784117	0.487705	0		1070.64	33.9932	3598.68	141.408	4068.73	96.8343	1378.12	27.042	4258.2	103.929
Afu6g09740	gliT	thioredoxin reductase GliT	Thioredoxin, glutaredoxin, glutathione systems		4.88108	4.3e-233	1	3.8616	8.62e-108	1	-1.01948	8.38e-11	-1		3.05796	7.89e-97	1		1.8127	5.85e-28	1	-0.010422	0.956395	0		1.00906	4.15e-09	1		10.8004	1.08203	268.24	15.2045	119.93	16.7384	36.9883	4.10982	239.448	44.2677
Afu6g10300	aspf28	thioredoxin, putative	Thioredoxin, glutaredoxin, glutathione systems		-1.21239	1.67e-40	-1	-0.494467	7.55e-06	0	0.717926	1.75e-11	0		-0.815773	6.22e-17	0		-0.0668443	0.630912	0	0.329775	0.000613401	0		-0.38815	0.00156676	0		104.069	8.52647	37.9365	0.550767	56.5199	8.34912	97.1392	3.38311	42.978	4.30582
Afu8g01090		thioredoxin, putative	Thioredoxin, glutaredoxin, glutathione systems		-1.99286	5.58e-57	-1	-0.766287	3.14e-07	0	1.22657	5.95e-17	1		-0.692925	4.47e-07	0		-0.991816	3.77e-13	0	0.308119	0.026018	0		-0.918454	1.34e-08	0		161.074	28.2	34.0764	5.49618	72.533	2.92872	79.0663	7.62715	38.024	2.80042
Afu8g07130		AhpC/TSA family thioredoxin peroxidase, putative	Thioredoxin, glutaredoxin, glutathione systems		-0.522659	2.66e-10	0	-0.269823	0.00816476	0	0.252835	0.0112549	0		-0.161819	0.0743416	0		0.185474	0.076388	0	0.546313	6.42e-11	0		0.293478	0.00890592	0		160.64	6.79652	94.8352	5.36207	102.454	8.50822	179.221	7.12011	124.574	3.89047
			Number of upregulated genes:				8			7			5				7				1			3				3
			p-value (upregulated genes):				0.390251			0.68017			0.55243				0.762006				0.506254			0.937437				0.0862166
			Number of downregulated genes:				7			3			2				2				1			3				2
			p-value (downregulated genes):				0.539325			0.972507			0.831962				0.995171				0.845242			0.716957				0.381283
Squalene-Ergosterol pathway genes					A. fumigatus Af293										A. fumigatus VKmeaB1				A. fumigatus VKmeaB1 vs. Af293							90 mM NaNO2 VKmeaB1 vs.				RPKM
					90 mM NaNO2 vs. untreated			135 mM NaNO2 vs. untreated			135 mM NaNO2 vs. 90 mM NaNO2				90 mM NaNO2 vs. untreated				untreated			90 mM NaNO2				135 mM NaNO2 Af293				Af293 untreated		Af293 90 mM		Af293 135 mM		VKmeaB1 untreated		VKmeaB1 90 mM
GENE ID	Gene name	Description			log2FC	adj. p	DEG	log2FC	adj. p	DEG	log2FC	adj. p	DEG		log2FC	adj. p	DEG		log2FC	adj. p	DEG	log2FC	adj. p	DEG		log2FC	adj. p	DEG		Mean	SD	Mean	SD	Mean	SD	Mean	SD	Mean	SD
Afu1g03150	erg24A	Putative c-14 sterol reductase with a predicted role in ergosterol biosynthesis; induced by exposure to artemisinin; SrbA-regulated during hypoxia			2.52257	1.22e-47	1	3.00994	9.93e-48	1	0.487366	0.0182874	0		2.34255	3.15e-37	1		0.855999	2.75e-05	0	0.675971	0.000126492	0		0.188606	0.483723	0		19.4737	1.11541	94.3916	14.9658	120.176	11.426	34.4466	2.62229	135.522	42.2284
Afu1g03950	erg5	Cytochrome P450 with a role in C-22 denaturation; sterol C22 desaturase; SrbA-regulated during hypoxia			1.42092	6.05e-70	1	1.72344	4.85e-72	1	0.302514	0.00142326	0		1.89093	1.08e-109	1		0.556329	1.09e-09	0	1.02634	1.03e-37	1		0.723821	3.81e-13	0		95.7529	2.72511	216.739	14.0686	243.014	3.93483	137.929	0.744903	397.466	26.3283
Afu1g04720	erg2	C-8 sterol isomerase, involved in sterol biosynthesis; upregulated in 48h biofilm vs planktonic culture; SrbA-regulated during hypoxia			-2.28164	3.32e-61	-1	-1.36298	6.27e-17	-1	0.91866	1.04e-07	0		-1.78701	1.63e-38	-1		0.594533	2.3e-05	0	1.08916	2.76e-13	1		0.170502	0.44062	0		35.7523	1.81738	6.23663	1.15569	10.703	0.712858	52.9906	3.3287	11.9887	2.10762
Afu1g05720	erg24B	Putative c-14 sterol reductase with a predicted role in ergosterol biosynthesis; repressed by exposure to artemisinin; SrbA-regulated during hypoxia			0.024582	0.846336	0	1.92356	2.39e-53	1	1.89897	6.41e-57	1		1.73654	7.11e-55	1		0.107578	0.495893	0	1.81953	1.92e-67	1		-0.0794416	0.642744	0		54.2727	2.57442	46.5991	7.11648	158.318	2.08159	57.2959	2.0428	148.39	3.67805
Afu1g07140	erg4B	Putative C-24(28) sterol reductase; SrbA-regulated during hypoxia			-2.43253	2.22e-128	-1	-1.94376	3.77e-55	-1	0.488769	0.000299753	0		-1.73164	6.34e-70	-1		0.655503	1.25e-11	0	1.35639	1.41e-36	1		0.867626	1.61e-10	0		29.8166	1.01703	4.68638	0.339736	5.96792	0.764685	46.0247	2.12274	10.8059	1.38992
Afu1g11500	erg27	3-ketosteroid reductase; SrbA-regulated during hypoxia			0.132008	0.116501	0	-0.248567	0.0127956	0	-0.380574	5.88e-05	0		-0.401548	3.23e-06	0		0.267127	0.00579458	0	-0.266428	0.00135233	0		0.114146	0.355769	0		75.7467	2.81437	70.287	2.48933	49.0433	1.54377	89.3799	2.95062	52.6044	3.7453
Afu2g00320	erg3B	Putative sterol delta 5,6-desaturase with a predicted role in ergosterol biosynthesis; repressed by exposure to artemisinin; SrbA-regulated during hypoxia			1.83971	2.53e-88	1	2.36386	6.07e-103	1	0.524148	7.35e-07	0		1.53957	6.84e-56	1		0.39912	0.000301986	0	0.0989822	0.331107	0		-0.425166	0.000373442	0		103.28	3.41143	312.457	16.7832	407.831	28.7348	133.299	4.68635	301.093	28.4369
Afu2g15030	erg26A	Putative C-3 sterol dehydrogenase/C-4 decarboxylase; SrbA-regulated during hypoxia			-1.91959	7.98e-79	-1	-0.888285	2.61e-13	0	1.0313	1.51e-17	1		-0.918667	7.94e-18	0		0.0261996	0.876559	0	1.02712	3.52e-22	1		-0.00418213	0.984281	0		87.5696	2.95377	19.5869	2.05897	36.3573	0.431888	87.3348	2.97279	36.0032	5.01424
Afu2g17400	erg26B	C-3 sterol dehydrogenase/C-4 decarboxylase family protein; SrbA-regulated during hypoxia			-0.518617	0.279347	0	0.433353	0.44706	0	0.95197	0.0778826	0		0.715637	0.126052	0		0.0812948	0.918759	0	1.31555	0.00365318	1		0.363579	0.598686	0		1.09917	0.35843	0.64899	0.291435	1.14565	0.435283	1.12947	0.620235	1.45499	0.159189
Afu4g03630	erg6	Putative sterol 24-C-methyltransferase with a predicted role in ergosterol biosynthesis; transcript downregulated in response to amphotericin B; induced by exposure to artemisinin; SrbA-regulated during hypoxia			-2.95708	2.12e-147	-1	-1.70151	1.14e-36	-1	1.25557	3.14e-20	1		-1.60665	4.74e-43	-1		0.404061	0.0017349	0	1.75449	3.23e-50	1		0.498926	0.000984645	0		82.2181	3.91509	8.96585	0.802629	19.4539	1.13897	106.833	7.57175	27.3263	4.46076
Afu4g04820	erg25B	Putative C-4 methyl sterol oxidase with a predicted role in ergosterol biosynthesis; SrbA-regulated during hypoxia			1.33015	1.62e-45	1	2.0392	1.03e-73	1	0.70905	7.1e-11	0		1.95056	1.42e-84	1		0.305098	0.00826875	0	0.925517	1.31e-22	0		0.216467	0.108286	0		473.863	35.8157	1003.74	124.022	1497.3	114.841	572.203	14.6656	1721.31	96.0975
Afu4g06890	cyp51A	14-alpha sterol demethylase; commonly mutated in drug resistant isolates; putative ortholog of A. nidulans pdmA; transcript induced by exposure to fluconazole and voriconazole; SrbA-regulated during hypoxia			1.35836	1.74e-31	1	1.81762	5.38e-39	1	0.459266	0.000835076	0		1.23085	4.71e-23	1		0.0246412	0.90788	0	-0.102871	0.435406	0		-0.562137	0.000221743	0		64.8922	3.77486	140.513	12.8185	175.57	9.43947	64.5171	9.13719	117.862	9.28744
Afu4g12040	erg7B	Putative oxidosqualene:lanosterol cyclase (OSLC) with a role in protostadienol biosynthesis; SrbA-regulated during hypoxia			0.947005	4.52e-22	0	0.591762	9.32e-07	0	-0.355243	0.00202013	0		0.951161	1.69e-18	0		-0.507326	2.06e-05	0	-0.50317	3.44e-07	0		-0.147927	0.322544	0		10.1272	1.3416	16.4761	0.814252	11.7171	0.44285	6.96058	0.370133	10.4487	0.842011
Afu4g14770	erg7C	Putative oxidosqualene:protostadienol cyclase (OSPC) which is involved in the biosynthesis of the antibiotic helvolic acid; SrbA-regulated during hypoxia			-7.02273	6.67e-38	-1	-3.90064	1.06e-09	-1	3.1221	9.94e-07	1		-3.81503	1.37e-10	-1		-3.04537	4.57e-07	-1	0.162327	0.821665	0		-2.95977	3.47e-05	-1		91.291	11.1956	0.599223	0.568839	4.64325	1.63967	10.8083	0.921609	0.600718	0.254295
Afu5g04080	erg7A	Putative oxidosqualene:lanosterol cyclase (OSLC) with a role in protostadienol biosynthesis; SrbA-regulated during hypoxia			-0.705059	1.28e-22	0	-1.11183	1.41e-33	-1	-0.406772	1.1e-05	0		-1.17908	4.02e-52	-1		0.327269	4.84e-05	0	-0.146748	0.0723493	0		0.260024	0.0174819	0		35.6152	0.988284	18.4952	0.660428	12.6863	0.174433	43.7984	1.11621	15.0269	0.809582
Afu5g07780	erg1	Putative squalene monooxygenase; higher expression in 48 h biofilm vs planktonic cells; SrbA-regulated during hypoxia			0.711822	4.91e-15	0	1.30933	1.31e-33	1	0.59751	1.29e-08	0		1.21408	2.8e-36	1		0.358307	0.000930672	0	0.860565	3.4e-21	0		0.263055	0.0367402	0		583.929	40.5555	811.195	26.4116	1116.6	43.156	734.33	71.7494	1325.93	33.4446
Afu5g14350	erg4A	C-24(28) sterol reductase; SrbA-regulated during hypoxia			-0.0177556	0.923151	0	0.00812251	0.974104	0	0.0258781	0.912867	0		-0.467351	0.00584672	0		0.112516	0.626499	0	-0.337079	0.0454869	0		-0.362957	0.113675	0		8.86221	0.275861	7.40122	0.411634	6.8679	1.87836	9.39701	1.5324	5.24883	0.736188
Afu6g05140	erg3A	Putative sterol delta 5,6-desaturase-like protein with similarity to Erg3; upregulated in 24h biofilm vs planktonic culture; SrbA-regulated during hypoxia			2.19204	3.59e-139	1	2.60178	5.09e-138	1	0.409739	5.71e-05	0		2.53933	2.02e-165	1		0.21824	0.0528511	0	0.565532	1.2e-10	0		0.155792	0.224109	0		109.837	5.9246	424.633	23.5063	513.229	5.57071	125.159	8.19145	566.026	23.4748
Afu7g03740	cyp51B	Putative 14-alpha demethylase with a predicted role in ergosterol biosynthesis; transcript upregulated in response to amphotericin B; SrbA-regulated during hypoxia			0.3066	0.000269398	0	0.897115	9.93e-20	0	0.590516	5.35e-10	0		0.719735	2.2e-16	0		0.367369	0.000149589	0	0.780505	3.21e-21	0		0.189989	0.105596	0		140.806	7.31429	146.977	11.6289	201.917	22.814	177.619	6.88313	227.473	7.70786
Afu8g01070	erg3C	Putative C-5 sterol desaturase C-like protein; SrbA-regulated during hypoxia			0.279305	0.0027456	0	0.29798	0.00893353	0	0.0186753	0.890565	0		0.136242	0.155413	0		0.650723	4.39e-11	0	0.507661	1.28e-08	0		0.488986	2.81e-05	0		21.3626	0.418639	21.9079	1.71378	20.2061	1.34648	32.8593	2.54299	28.0285	0.917991
Afu8g02440	erg25A	Putative c-4 methyl sterol oxidase with a predicted role in ergosterol biosynthesis; repressed by exposure to artemisinin; SrbA-regulated during hypoxia			1.37671	2.96e-45	1	2.51666	1.27e-103	1	1.13994	2.99e-24	1		2.31916	2.53e-110	1		0.199188	0.122642	0	1.14164	2.75e-31	1		0.00169654	0.993234	0		1236.08	25.4282	2712.22	284.482	5443.8	81.2134	1389.37	121.466	5397.72	1.71909
			Number of upregulated genes:				7			9			5				9				0			8				0
			p-value (upregulated genes):				0.133305			0.0376277			0.189972				0.0585835				1			0.0177011				1
			Number of downregulated genes:				5			5			0				5				1			0				1
			p-value (downregulated genes):				0.445655			0.409011			1				0.437524				0.694761			1				0.574943
Glutathione degradation and synthesis genes					A. fumigatus Af293										A. fumigatus VKmeaB1				A. fumigatus VKmeaB1 vs. Af293							90 mM NaNO2 VKmeaB1 vs.				RPKM
					90 mM NaNO2 vs. untreated			135 mM NaNO2 vs. untreated			135 mM NaNO2 vs. 90 mM NaNO2				90 mM NaNO2 vs. untreated				untreated			90 mM NaNO2				135 mM NaNO2 Af293				Af293 untreated		Af293 90 mM		Af293 135 mM		VKmeaB1 untreated		VKmeaB1 90 mM
GENE ID	Gene name	Description			log2FC	adj. p	DEG	log2FC	adj. p	DEG	log2FC	adj. p	DEG		log2FC	adj. p	DEG		log2FC	adj. p	DEG	log2FC	adj. p	DEG		log2FC	adj. p	DEG		Mean	SD	Mean	SD	Mean	SD	Mean	SD	Mean	SD
Afu1g11980		glutamine amidotransferase, putative	orthologue of DUG3 S. cerevisiae		0.984988	1.38e-26	0	0.672473	2.22e-09	0	-0.312515	0.00411233	0		0.161536	0.12393	0		0.0198775	0.907066	0	-0.803575	7.4e-18	0		-0.491059	5.22e-05	0		33.6555	2.06374	56.3157	1.83637	41.3821	8.16821	33.4296	1.95553	29.0023	2.33003
Afu2g04360		WD repeat protein	orthologue of DUG2 S. cerevisiae, dugB A. nidulans		1.96932	2.31e-72	1	1.6078	2.27e-34	1	-0.361524	0.00564576	0		1.50424	1.5e-37	1		-0.25079	0.0793128	0	-0.71587	1.1e-10	0		-0.354346	0.0183178	0		49.0159	2.4943	162.512	9.34277	115.085	1.61227	40.3931	1.52101	88.9864	14.6026
Afu2g16730		peroxisome biosynthesis protein, putative	orthologue of dugC A. nidulans		0.254409	0.0724258	0	-1.5467	4.8e-16	-1	-1.80111	1.27e-22	-1		-2.08829	8.02e-35	-1		0.16339	0.396707	0	-2.17931	1.69e-40	-1		-0.378203	0.137543	0		12.7852	0.425844	12.9286	1.90357	3.36816	0.217312	14.0358	1.60494	2.54047	0.548196
Afu3g05450		glutamate carboxypeptidase, putative	orthologue of DUG1 S. cerevisiae, dugA A. nidulans		-2.09825	3.15e-112	-1	-1.70603	6.06e-52	-1	0.392223	0.000513719	0		-1.86341	9.26e-77	-1		-0.250484	0.0308195	0	-0.0156462	0.901654	0		-0.407869	0.00136956	0		332.467	22.7051	65.6687	6.88993	78.0546	7.65738	273.287	1.68212	58.5101	7.3342
Afu4g13580		gamma-glutamyltranspeptidase	orthologue of AN5658 putative gamma-glutamyltranspeptidase; A. nidulans		-2.16654	4.18e-56	-1	-1.0574	2.11e-11	-1	1.10914	5.91e-11	1		-0.806151	5.48e-08	0		-0.784845	1.05e-08	0	0.575544	0.000313258	0		-0.533599	0.00589109	0		12.0944	0.836835	2.27162	0.383344	4.4737	0.693515	6.86996	0.25526	3.05013	0.131654
Afu7g04760		gamma-glutamyltranspeptidase	orthologue of GgtA-gamma-glutamyltranspeptidase; A. nidulans		0.628751	3.8e-10	0	1.95788	1.21e-62	1	1.32913	8.1e-33	1		1.64867	1.18e-56	1		0.289708	0.0192734	0	1.30963	4.94e-41	1		-0.0194952	0.915793	0		52.0983	0.131577	68.0422	7.89841	155.456	7.96638	62.4023	1.44579	152.209	7.84881
Afu5g06610		glutathione synthetase, putative	orthologue of AN1246 GSH synthase; A. nidulans		-1.18622	5.2e-18	-1	-2.08366	4.4e-33	-1	-0.897444	1.98e-07	0		-1.76793	6.09e-32	-1		-0.0220978	0.931787	0	-0.603808	4.67e-05	0		0.293636	0.181375	0		43.4297	3.12444	16.1414	3.01379	7.83983	2.02489	41.8357	1.59255	9.54642	1.23561
Afu3g13900		glutamate-cysteine ligase Gcs1, putative	orthologue of AN3150 glutamate-cysteine ligase; A. nidulans		-0.838796	2.02e-18	0	-0.464613	7.19e-05	0	0.374183	0.00120742	0		-0.223746	0.033884	0		-0.215512	0.0753502	0	0.399538	6.4e-05	0		0.0253551	0.889173	0		50.8942	1.45021	24.1482	2.60008	28.3613	1.9868	43.0022	1.19071	28.6753	3.02467
			Number of upregulated genes:				1			2			2				2				0			1				0
			p-value (upregulated genes):				0.848809			0.590724			0.336722				0.638035				1			0.776159				1
			Number of downregulated genes:				3			4			1				3				0			1				0
			p-value (downregulated genes):				0.218429			0.0552187			0.547656				0.21443				1			0.604971				1
Glutathione S-transferase genes					A. fumigatus Af293										A. fumigatus VKmeaB1				A. fumigatus VKmeaB1 vs. Af293							90 mM NaNO2 VKmeaB1 vs.				RPKM
					90 mM NaNO2 vs. untreated			135 mM NaNO2 vs. untreated			135 mM NaNO2 vs. 90 mM NaNO2				90 mM NaNO2 vs. untreated				untreated			90 mM NaNO2				135 mM NaNO2 Af293				Af293 untreated		Af293 90 mM		Af293 135 mM		VKmeaB1 untreated		VKmeaB1 90 mM
GENE ID	Gene name	Description			log2FC	adj. p	DEG	log2FC	adj. p	DEG	log2FC	adj. p	DEG		log2FC	adj. p	DEG		log2FC	adj. p	DEG	log2FC	adj. p	DEG		log2FC	adj. p	DEG		Mean	SD	Mean	SD	Mean	SD	Mean	SD	Mean	SD
Afu1g01370		Predicted glutathione S transferase			0.0626522	0.630929	0	0.315484	0.0290304	0	0.252832	0.0745616	0		-0.00173716	0.994801	0		0.28898	0.0425015	0	0.224591	0.0680598	0		-0.0282411	0.897177	0		26.9733	1.18568	23.8325	1.23534	25.8759	4.48523	32.2764	1.49858	25.02	1.80477
Afu1g06100		Ortholog(s) have glutathione disulfide oxidoreductase activity, glutathione peroxidase activity, glutathione transferase activity			0.223727	0.115919	0	0.282049	0.102421	0	0.0583227	0.761618	0		0.111728	0.467531	0		0.22306	0.215351	0	0.111061	0.468015	0		0.0527381	0.830942	0		42.4907	4.93446	42.0197	3.02543	39.856	4.4717	48.7071	4.01474	41.0326	6.57426
Afu1g17010		Putative glutathione S-transferase			3.33357	3.38e-111	1	4.66449	3.44e-185	1	1.33091	1.36e-30	1		4.38316	1.05e-207	1		0.0469525	0.871505	0	1.09654	9.33e-27	1		-0.234378	0.0991494	0		5.25763	0.410502	44.6959	3.68713	102.104	2.91849	5.3035	0.473337	85.9356	4.60481
Afu2g00590		Predicted glutathione S transferase			1.18715	1.31e-06	1	0.968029	0.00121092	0	-0.219116	0.462462	0		0.801267	0.00633623	0		-0.600599	0.0822779	0	-0.986478	8.15e-05	0		-0.767362	0.0227879	0		3.58237	0.627405	6.90435	0.662198	5.37495	1.72086	2.31716	0.380269	3.12971	0.374594
Afu2g08370		Predicted glutathione S transferase			0.773328	5.74e-08	0	2.5258	8.73e-52	1	1.75247	3.3e-28	1		3.16243	2.43e-101	1		0.134759	0.526073	0	2.52386	4.44e-74	1		0.77139	1.53e-05	0		141.261	6.42991	204.168	19.0547	622.009	151.837	152.02	6.58659	1060.31	186.572
Afu2g15770		Putative glutathione S-transferase			-0.611816	2.26e-13	0	-0.589257	7.67e-09	0	0.0225595	0.857208	0		-0.926563	2.67e-24	0		-0.143035	0.194981	0	-0.457781	2.43e-07	0		-0.480341	2.08e-05	0		88.4799	8.2932	48.8615	3.01079	45.1347	0.924345	78.2646	4.9145	32.0892	3.52826
Afu2g17300		Predicted glutathione S transferase			1.10173	2.9e-14	1	1.17603	1.05e-11	1	0.0743066	0.702019	0		1.70736	1.35e-29	1		-0.102725	0.657212	0	0.502913	0.000388598	0		0.428606	0.025006	0		15.182	0.690548	27.4952	3.87331	26.3127	2.84107	13.8341	0.522705	35.0812	4.08585
Afu3g07930		Putative glutathione S-transferase			-0.589666	4.95e-10	0	0.285997	0.0120993	0	0.875663	5.2e-16	0		0.451028	1.89e-05	0		-0.878916	3.65e-17	0	0.161779	0.124901	0		-0.713884	2.22e-09	0		37.6488	3.37672	21.1927	1.58131	35.4189	4.22011	20.0717	1.1244	21.3705	1.12141
Afu3g10830		Putative glutathione transferase			-0.755428	1.22e-07	0	-0.617168	0.000563945	0	0.13826	0.488928	0		-0.342542	0.0245347	0		0.0236054	0.924605	0	0.436491	0.00429018	0		0.298231	0.1728	0		20.5312	1.32068	10.303	0.594049	10.3144	1.36458	20.5094	2.1908	12.6156	1.84698
Afu4g14100		Predicted glutathione S transferase			-0.159068	0.0865198	0	0.189367	0.0892504	0	0.348434	0.000939813	0		0.487478	9.24e-08	0		0.15422	0.183127	0	0.800765	4.81e-20	0		0.452331	6.91e-05	0		42.3765	0.727029	32.1395	0.647555	37.1662	2.11862	46.2283	1.71452	50.3043	3.41745
Afu4g14530		putative theta class glutathione s-transferase			-2.10434	2.74e-31	-1	-0.915925	2.18e-05	0	1.18841	3.07e-08	1		1.33844	2.94e-10	1		-3.02978	1.15e-49	-1	0.412992	0.0413955	0		-0.775419	0.00156978	0		60.1144	5.1087	11.8002	2.78716	24.5859	5.76439	7.20923	0.576417	14.101	2.80738
Afu6g00760		Predicted glutathione S transferase			4.90717	6.6e-105	1	6.82318	1.19e-163	1	1.91601	8.55e-23	1		9.35591	7.32e-217	1		-1.65027	5.55e-06	-1	2.79848	4.7e-61	1		0.882469	5.8e-05	0		1.81612	0.808392	46.334	10.6465	159.112	1.36399	0.568654	0.12532	290.68	15.6452
Afu6g03390		Predicted glutathione S transferase			0.177497	0.283798	0	2.36172	2.52e-41	1	2.18422	1.57e-39	1		4.32316	1.37e-101	1		-2.89962	1.77e-43	-1	1.24604	8.08e-17	1		-0.938179	2.56e-07	0		10.7268	1.29684	10.2273	1.30204	42.3959	6.98045	1.40818	0.37672	21.8956	3.88304
Afu6g09690		Glutathione S-transferase gliG			0.894248	0.432149	0	2.57106	0.0226676	1	1.67681	0.0853724	0		6.26023	5.1e-06	1		-2.20689	0.263313	0	3.1591	5.89e-05	1		1.48229	0.137762	0		0.11963	0.13026	0.179176	0.0945463	0.52687	0.268842	0.023461	0.0406356	1.43883	0.744513
Afu7g05500		Putative theta class glutathione transferase			-0.128514	0.293468	0	0.356336	0.0110292	0	0.48485	0.000291953	0		0.0859775	0.508168	0		0.643767	4.86e-07	0	0.858258	4.4e-14	0		0.373408	0.015145	0		32.1379	4.79973	24.7492	2.04767	31.4186	4.23118	48.9546	1.29786	40.3931	2.49937
Afu8g00580		Glutathione S-transferase psoE			-4.7184	1.14e-70	-1	-3.45553	1.97e-27	-1	1.26288	6.24e-05	1		-5.25918	6.64e-51	-1		-3.56612	2.48e-35	-1	-4.10689	1.13e-33	-1		-5.36977	4.82e-44	-1		518.826	24.4003	16.6462	5.3522	36.109	8.8874	42.9761	6.91344	0.878931	0.22655
Afu8g02500		Predicted glutathione S transferase			-0.536265	0.0314039	0	1.23809	3.06e-06	1	1.77435	7.15e-12	1		0.957994	2.23e-05	0		0.485785	0.0926922	0	1.98004	3.03e-18	1		0.205692	0.53579	0		3.25159	0.905686	1.90283	0.425814	5.90564	1.23222	4.45434	0.239908	6.75612	1.57439
			Number of upregulated genes:				4			7			7				7				0			6				0
			p-value (upregulated genes):				0.493839			0.0788328			0.00765636				0.110724				1			0.0554353				1
			Number of downregulated genes:				2			1			0				1				4			1				1
			p-value (downregulated genes):				0.894591			0.977033			1				0.979886				0.012055			0.861186				0.499644

## Sheet: 4
Fe acquisition genes, Siderophore cluster genes, SidC cluster genes, Fe-S cluster protein genes, Heme binding protein genes, Fe-S cluster assembly genes, Heme biosynthesis genes
Fe acquisition genes					A. fumigatus Af293										A. fumigatus VKmeaB1				A. fumigatus VKmeaB1 vs. Af293							90 mM NaNO2 VKmeaB1 vs.				RPKM
					90 mM NaNO2 vs. untreated			135 mM NaNO2 vs. untreated			135 mM NaNO2 vs. 90 mM NaNO2				90 mM NaNO2 vs. untreated				untreated			90 mM NaNO2				135 mM NaNO2 Af293				Af293 untreated		Af293 90 mM		Af293 135 mM		VKmeaB1 untreated		VKmeaB1 90 mM
GENE ID	Gene name	Description			log2FC	adj. p	DEG	log2FC	adj. p	DEG	log2FC	adj. p	DEG		log2FC	adj. p	DEG		log2FC	adj. p	DEG	log2FC	adj. p	DEG		log2FC	adj. p	DEG		Mean	SD	Mean	SD	Mean	SD	Mean	SD	Mean	SD
Afu1g17270	fre2	Metalloreductase involved in response to iron starvation; repressed by iron through SreA-dependent regulatory system	RIA genes		-0.965476	2.09e-16	0	0.788739	3.57e-09	0	1.75421	3.79e-41	1		1.95917	6.62e-68	1		0.41855	0.00159116	0	3.34319	1.23e-196	1		1.58898	3.54e-34	1		15.6836	1.37888	6.80271	0.98747	20.8159	1.51483	20.5222	2.63235	62.0149	6.04341
Afu5g03790	fetC	Putative ferroxidase; expression upregulated under low iron conditions; SrbA-regulated during hypoxia	RIA genes		1.05663	2.54e-25	1	1.0674	1.87e-18	1	0.010772	0.945697	0		0.942639	1.83e-19	0		1.12201	2.73e-24	1	1.00802	1.49e-24	1		0.997246	4.46e-16	0		28.6567	1.42213	50.5253	3.17684	46.1697	3.07257	61.0836	5.0407	91.3568	5.59646
Afu5g03800	ftrA	Putative high-affinity iron permease; expression upregulated under low iron conditions; SrbA-regulated during hypoxia	RIA genes		1.0454	1.36e-32	1	1.52177	1.23e-47	1	0.476375	3.12e-06	0		1.54689	3.4e-62	1		0.715441	3.01e-13	0	1.21693	4.8e-44	1		0.740555	1.34e-11	0		80.0364	3.6477	139.5	9.79655	176.188	15.8493	128.638	4.90135	292.162	10.5172
Afu1g04450	sidL	GNAT-type acetyltransferase; siderophore biosynthetic machinery component; essential for biosynthesis of the siderophores ferricrocin and hydroxyferricrocin in iron-replete conditions; homolog to E. coli IucB; constitutive; contains intron	Siderophore metabolsim genes		1.15217	4.5e-24	1	1.75063	3.89e-38	1	0.598464	5.57e-06	0		1.88965	1.65e-55	1		0.160229	0.316857	0	0.897706	2.76e-15	0		0.299241	0.0587954	0		55.9458	2.04821	105.157	9.94781	144.852	1.64374	61.192	7.93009	176.489	11.9503
Afu1g17190	sidI	Putative long-chain-fatty-acid-CoA ligase; mevalonyl-CoA ligase; PTS2-dependent peroxisomal localization	Siderophore metabolsim genes		2.048	7e-25	1	3.1995	2.07e-50	1	1.1515	2.81e-12	1		3.05239	8.26e-111	1		2.78319	6.71e-43	1	3.78758	1.69e-174	1		2.63608	5.62e-62	1		1.25349	0.150895	4.35348	0.763346	8.79881	0.246477	8.4066	1.31634	54.1955	6.2354
Afu1g17200	sidC	Putative non-ribosomal peptide synthetase (NRPS) involved in ferricrocin siderophore biosynthesis; expression is up-regulated by iron starvation and downregulated under iron-replete conditions	Siderophore metabolsim genes		-0.221549	0.00612135	0	0.020025	0.857626	0	0.241574	0.0109156	0		1.4711	9.22e-73	1		-0.103179	0.34926	0	1.58947	9.16e-95	1		1.3479	2.88e-46	1		8.16294	0.646053	5.9204	0.459438	6.35723	0.138689	7.43413	0.583064	16.019	0.392465
Afu2g07680	sidA	L-ornithine N5-oxygenase; first committed step in siderophore biosynthesis; essential for virulence; induced by exposure to human airway epithelial cells; expression up-regulated by iron starvation; activated by L-arginine; SrbA-regulated	Siderophore metabolsim genes		2.36641	5.68e-164	1	2.66544	1.43e-146	1	0.299034	0.00355141	0		2.50901	2.21e-165	1		1.04496	5.83e-28	1	1.18757	3.03e-43	1		0.888533	7.38e-17	0		21.922	0.365662	95.745	8.07069	106.88	5.4878	44.3154	1.58615	196.162	10.4101
Afu2g08590	pptA	Putative 4'-phosphopantetheinyl transferase (4'-PPTase); plays a role in non-ribosomal peptide synthetase activation; putative ortholog of A. nidulans npgA	Siderophore metabolsim genes		-1.50308	1.96e-18	-1	-1.47295	2.36e-11	-1	0.0301361	0.919248	0		-1.14937	8.27e-10	-1		-0.179614	0.428596	0	0.174095	0.418202	0		0.143959	0.658212	0		13.8872	1.06568	4.13198	0.982494	3.85161	0.0310358	12.0144	0.321265	4.24281	0.869516
Afu3g03390	sidJ	Predicted siderophore biosynthesis lipase/esterase involved in siderophore hydrolysis	Siderophore metabolsim genes		1.41734	4.49e-18	1	2.36516	4.46e-38	1	0.947813	3.41e-09	0		2.20376	5.19e-61	1		2.62537	5.09e-56	1	3.41178	2.43e-148	1		2.46397	7.28e-55	1		4.3699	0.653791	9.94888	0.705274	17.389	3.49067	26.6455	4.16441	95.3595	5.34166
Afu3g03400	sidF	Hydroxyornithine transacylase; involved in extracellular siderophore biosynthesis; essential for triacetylfusarinine C biosynthesis; SrbA-regulated during hypoxia	Siderophore metabolsim genes		2.89121	1.04e-27	1	3.92134	1.09e-45	1	1.03013	6.41e-10	1		3.3973	7.14e-160	1		3.98209	9.37e-51	1	4.48818	4.03e-260	1		3.45805	3.44e-113	1		0.632632	0.250919	4.10948	0.552731	7.59869	0.861368	10.1063	1.53905	82.7439	3.03911
Afu3g03410	sidH	Enoyl-CoA hydratase/isomerase family protein; mevalonyl-CoA hydratase; PTS1 receptor-mediated peroxisomal localization is essential for triacetylfusarinine C (TAFC) biosynthesis	Siderophore metabolsim genes		1.53461	5.07e-12	1	3.57413	1.16e-49	1	2.03952	2.89e-23	1		2.10805	1.72e-32	1		3.42871	6.96e-53	1	4.00216	4.88e-114	1		1.96263	2.95e-21	1		2.45952	0.728596	5.99683	1.22451	22.3037	4.60473	25.8354	3.96655	86.6247	12.9488
Afu3g03420	sidD	Fusarinine C non-ribosomal peptide synthetase (NRPS) involved in extracellular siderophore biosynthesis; expression is up-regulated by iron starvation and downregulated under iron-replete conditions	Siderophore metabolsim genes		3.8337	1.23e-123	1	3.50064	2.28e-83	1	-0.333066	0.0167014	0		3.0921	2.48e-155	1		3.37712	2.14e-88	1	2.63551	1.76e-130	1		2.96858	7.95e-107	1		0.554245	0.116286	6.67146	0.539047	4.80398	0.368163	5.62947	0.531211	37.2258	4.62801
Afu3g03640	mirB	Putative siderophore iron transporter; SrbA-regulated during hypoxia	Siderophore metabolsim genes		0.754084	4.53e-16	0	0.909652	2.76e-16	0	0.155568	0.177276	0		2.04499	1.2e-97	1		0.556637	1.37e-07	0	1.84754	1.64e-90	1		1.69198	3.54e-52	1		114.536	6.01223	164.009	13.9673	165.649	4.18787	165.467	19.4069	530.385	22.7864
Afu3g03650	sidG	Putative acetyltransferase with a predicted role in iron metabolism; located in an iron-regulated gene cluster; fusarinine C acetyltransferase; SrbA-regulated during hypoxia	Siderophore metabolsim genes		-0.788893	2.81e-10	0	-0.30714	0.0483711	0	0.481752	0.0015268	0		-0.257802	0.0329839	0		1.92547	3.35e-55	1	2.45656	1.1e-94	1		1.97481	3.06e-41	1		32.1256	2.13642	15.7766	1.15115	19.9938	2.56666	120.026	18.7146	77.9293	1.76287
Afu3g03660	estB	Putative esterase with a predicted role in iron metabolism; part of an iron-regulated gene cluster; triacetylfusarinine C esterase	Siderophore metabolsim genes		0.36705	0.00865396	0	1.19062	1.24e-14	1	0.823568	1.02e-08	0		1.60827	1.22e-43	1		1.03623	2.67e-13	1	2.27746	3.44e-86	1		1.45389	2.84e-25	1		6.60046	0.352357	7.18878	0.813585	11.585	0.838423	13.2612	1.27386	31.4322	2.13079
Afu2g05730	mirC	Putative siderophore transporter	Siderophore metabolsim genes		2.57874	0	1	2.48332	2.53e-218	1	-0.0954184	0.2449	0		2.36759	1.88e-255	1		0.694294	5.13e-21	0	0.483151	1.48e-13	0		0.578569	9.69e-13	0		51.4603	2.35982	259.878	10.3962	221.597	17.824	81.549	1.69379	327.234	11.5502
Afu7g06060	sit1	Putative siderophore transporter; SrbA-regulated during hypoxia	Siderophore metabolsim genes		1.63204	8.95e-99	1	2.0722	1.8e-111	1	0.440157	1.01e-06	0		1.43208	7.48e-68	1		0.695524	7.42e-16	0	0.495568	2.37e-10	0		0.0554105	0.667096	0		137.076	3.8765	359.697	13.266	444.407	26.3742	217.764	8.59333	456.501	32.384
Afu3g09970		Ortholog(s) have ferrous iron transmembrane transporter activity, manganese ion transmembrane transporter activity	Other putative Fe acquisition genes		0.383838	0.0205111	0	0.845666	9.82e-06	0	0.461828	0.0129177	0		0.483228	0.00993043	0		-0.67375	0.000661624	0	-0.57436	0.000764027	0		-1.03619	5.02e-07	-1		7.56814	1.3304	8.29278	0.607099	10.3916	0.226902	4.6072	0.731623	5.00495	0.765185
Afu3g12740		Putative copper resistance-associated P-type ATPase	Other putative Fe acquisition genes		4.32865	2.35e-205	1	3.45166	2.49e-95	1	-0.876989	8.85e-09	0		4.37318	3.32e-190	1		-0.146068	0.514632	0	-0.10154	0.498444	0		0.775449	4.55e-06	0		3.94838	0.462178	66.8042	6.53299	33.3267	9.36291	3.48388	0.01338	56.0655	7.25423
Afu4g10990		Ortholog(s) have inorganic cation transmembrane transporter activity, solute:proton symporter activity	Other putative Fe acquisition genes		-0.668872	6.34e-12	0	-0.291042	0.0161047	0	0.37783	0.0014522	0		-0.0566123	0.611284	0		0.0765389	0.590117	0	0.688799	3.58e-12	0		0.310969	0.0214424	0		17.4022	0.547552	9.27485	0.833649	10.9446	1.20926	17.962	0.590743	13.4421	1.57758
Afu4g12530	cccA	Putative iron transporter of the vacuolar membrane, involved in vacuolar iron storage	Other putative Fe acquisition genes		-1.05958	2.91e-13	-1	-0.794684	9.67e-06	0	0.264897	0.167524	0		-1.9837	7.53e-37	-1		0.768682	5.32e-07	0	-0.155442	0.38312	0		-0.420339	0.0576566	0		17.7815	0.326862	7.2301	0.83725	7.90106	1.53381	29.6585	1.2472	5.87886	1.34495
Afu6g02820		Putative metalloreductase; transcript up-regulated in hyphae upon exposure to neutrophils	Other putative Fe acquisition genes		-0.977067	2.43e-11	0	-2.05991	5.75e-24	-1	-1.08285	1.4e-07	-1		-1.53142	5.56e-22	-1		0.347747	0.0468959	0	-0.206608	0.233015	0		0.876239	0.000161217	0		11.4771	1.27278	4.9287	0.557336	2.11243	0.265655	14.3025	3.06493	3.83519	0.151834
Afu6g12870	atm1	ABC iron exporter; transcript up-regulated in conidia exposed to neutrophils	Other putative Fe acquisition genes		0.621831	6.04e-16	0	0.29195	0.00222212	0	-0.329881	0.000278206	0		0.642176	3.06e-15	0		0.0794274	0.484988	0	0.099772	0.230497	0		0.429653	1.59e-05	0		31.2833	1.80349	40.6842	2.94342	29.3673	2.23754	32.3593	2.44081	39.2282	0.165828
Afu6g13750		Putative ferric-chelate reductase; transcript up-regulated in hyphae upon exposure to neutrophils	Other putative Fe acquisition genes		3.31992	1.58e-111	1	4.65697	5.48e-180	1	1.33704	3.29e-26	1		4.66452	3.55e-254	1		0.432888	0.0311251	0	1.77749	6.59e-59	1		0.440442	0.00227777	0		2.54955	0.374293	21.3336	1.48681	49.162	6.46279	3.35264	0.817826	65.9313	4.82256
			Number of upregulated genes:				11			12			4				14				9			13				10
			p-value (upregulated genes):				0.000359583			0.000240855			0.277071				2.20101e-05				7.03745e-10			5.96913e-06				1.21049e-09
			Number of downregulated genes:				1			1			0				1				0			0				0
			p-value (downregulated genes):				0.972283			0.966195			0.907626				0.896788				1			1				0.6239
Siderophore cluster genes					A. fumigatus Af293										A. fumigatus VKmeaB1				A. fumigatus VKmeaB1 vs. Af293							90 mM NaNO2 VKmeaB1 vs.				RPKM
					90 mM NaNO2 vs. untreated			135 mM NaNO2 vs. untreated			135 mM NaNO2 vs. 90 mM NaNO2				90 mM NaNO2 vs. untreated				untreated			90 mM NaNO2				135 mM NaNO2 Af293				Af293 untreated		Af293 90 mM		Af293 135 mM		VKmeaB1 untreated		VKmeaB1 90 mM
GENE ID	Gene name	Description			log2FC	adj. p	DEG	log2FC	adj. p	DEG	log2FC	adj. p	DEG		log2FC	adj. p	DEG		log2FC	adj. p	DEG	log2FC	adj. p	DEG		log2FC	adj. p	DEG		Mean	SD	Mean	SD	Mean	SD	Mean	SD	Mean	SD
Afu3g03300		Ortholog(s) have extracellular region localization			-0.259881	0.618643	0	1.72664	0.00104039	1	1.98652	8.96e-05	1		5.5153	4.13e-14	1		-3.51293	1.5e-05	-1	2.26226	3.14e-07	1		0.275741	0.687845	0		0.913014	0.165473	0.643546	0.357024	2.32519	0.969949	0.0778404	0.00245784	2.78189	0.96086
Afu3g03310		Has domain(s) with predicted role in response to stress and integral component of membrane localization			3.72415	8.35e-47	1	4.76214	1.7e-58	1	1.03799	5.16e-05	1		9.31777	1.16e-104	1		-2.9947	3.95e-10	-1	2.59892	8.48e-33	1		1.56093	1.29e-08	1		2.91027	0.137146	32.4328	9.99946	60.5232	3.73734	0.354873	0.130322	177.629	40.4192
Afu3g03315		Ortholog(s) have RNA polymerase II core promoter proximal region sequence-specific DNA binding, transcriptional activator activity, RNA polymerase II core promoter proximal region sequence-specific binding activity			4.19367	8.29e-51	1	4.97526	2.49e-53	1	0.781593	0.0085345	0		5.47226	6.45e-88	1		0.934163	0.00787731	0	2.21276	6.73e-19	1		1.43116	7.13e-06	1		2.32753	0.632261	35.6181	9.01206	55.4121	11.8478	4.30937	0.347894	149.093	24.46
Afu3g03320		Has domain(s) with predicted role in transmembrane transport and integral component of membrane localization			1.36031	1.72e-06	1	2.78218	1.42e-16	1	1.42187	1.43e-05	1		3.28807	4.34e-28	1		0.0747631	0.878697	0	2.00253	1.48e-12	1		0.580658	0.152092	0		32.9675	7.7698	71.8883	14.0341	173.383	77.7867	34.0918	7.00437	260.018	18.0649
Afu3g03330		Has domain(s) with predicted oxidoreductase activity, transferase activity, transferring acyl groups other than amino-acyl groups activity and role in oxidation-reduction process			0.0860784	0.78654	0	1.53795	3.1e-06	1	1.45187	4.81e-06	1		2.32918	1.15e-15	1		-0.161769	0.713002	0	2.08133	3.17e-14	1		0.629462	0.104027	0		26.3307	6.03007	23.7493	3.28818	58.6852	18.6775	23.076	7.4286	90.7281	6.74904
Afu3g03340		Protein of unknown function			2.98885	2.51e-15	1	4.15892	7.17e-26	1	1.17007	2.67e-06	1		5.89998	3.96e-57	1		-0.295798	0.682238	0	2.61533	3.36e-37	1		1.44526	7.38e-09	1		1.43759	1.26853	9.93066	1.93491	20.2253	2.65435	1.17932	0.446708	54.6919	5.47426
Afu3g03350	sidE	Non-ribosomal peptide synthetase involved in production of fumarylalanine			3.48875	1.46e-74	1	4.66913	1.79e-97	1	1.18038	9.1e-09	1		6.58448	4.72e-235	1		-0.358748	0.187566	0	2.73699	4.54e-54	1		1.55661	1.69e-12	1		1.42995	0.0493042	13.5524	3.49013	27.8392	4.44215	1.09231	0.0900635	81.5986	13.1434
Afu3g03370		Protein of unknown function			-0.831407	8.84e-16	0	0.137395	0.293029	0	0.968801	3.65e-16	0		0.494334	2.43e-06	0		0.406399	0.000527719	0	1.73214	1.89e-65	1		0.763339	1.34e-09	0		38.3893	0.663915	18.274	1.42609	32.4801	0.421854	49.8774	6.2894	54.6543	2.88143
Afu3g03380		Has domain(s) with predicted acetyltransferase activity			1.00323	0.0585593	0	2.15543	0.00012415	1	1.1522	0.0193348	1		3.8175	9.18e-18	1		0.236903	0.783571	0	3.05118	2.95e-15	1		1.89898	7e-05	1		0.522253	0.103768	0.89578	0.138727	1.80261	0.226692	0.610244	0.287466	6.69654	2.84663
Afu3g03390	sidJ	Predicted siderophore biosynthesis lipase/esterase involved in siderophore hydrolysis			1.41734	4.49e-18	1	2.36516	4.46e-38	1	0.947813	3.41e-09	0		2.20376	5.19e-61	1		2.62537	5.09e-56	1	3.41178	2.43e-148	1		2.46397	7.28e-55	1		4.3699	0.653791	9.94888	0.705274	17.389	3.49067	26.6455	4.16441	95.3595	5.34166
Afu3g03400	sidF	Hydroxyornithine transacylase; involved in extracellular siderophore biosynthesis; essential for triacetylfusarinine C biosynthesis; SrbA-regulated during hypoxia			2.89121	1.04e-27	1	3.92134	1.09e-45	1	1.03013	6.41e-10	1		3.3973	7.14e-160	1		3.98209	9.37e-51	1	4.48818	4.03e-260	1		3.45805	3.44e-113	1		0.632632	0.250919	4.10948	0.552731	7.59869	0.861368	10.1063	1.53905	82.7439	3.03911
Afu3g03410	sidH	Enoyl-CoA hydratase/isomerase family protein; mevalonyl-CoA hydratase; PTS1 receptor-mediated peroxisomal localization is essential for triacetylfusarinine C (TAFC) biosynthesis			1.53461	5.07e-12	1	3.57413	1.16e-49	1	2.03952	2.89e-23	1		2.10805	1.72e-32	1		3.42871	6.96e-53	1	4.00216	4.88e-114	1		1.96263	2.95e-21	1		2.45952	0.728596	5.99683	1.22451	22.3037	4.60473	25.8354	3.96655	86.6247	12.9488
Afu3g03420	sidD	Fusarinine C non-ribosomal peptide synthetase (NRPS) involved in extracellular siderophore biosynthesis; expression is up-regulated by iron starvation and downregulated under iron-replete conditions			3.8337	1.23e-123	1	3.50064	2.28e-83	1	-0.333066	0.0167014	0		3.0921	2.48e-155	1		3.37712	2.14e-88	1	2.63551	1.76e-130	1		2.96858	7.95e-107	1		0.554245	0.116286	6.67146	0.539047	4.80398	0.368163	5.62947	0.531211	37.2258	4.62801
Afu3g03430	sitT	Putative ABC multidrug transporter; biofilm growth regulated protein			3.90221	1.58e-201	1	3.71145	5.64e-146	1	-0.19076	0.106981	0		2.87521	4.22e-186	1		3.29622	2.17e-131	1	2.26921	1.82e-134	1		2.45997	5.07e-105	1		1.54467	0.0694378	19.6035	1.47412	15.5945	0.085881	14.9169	2.14834	84.9045	5.18814
Afu3g03440	mirD	Putative siderophore transporter; expression upregulated under low iron conditions; SrbA-regulated during hypoxia			3.59697	5.11e-210	1	3.09233	8.88e-112	1	-0.504637	0.000108696	0		2.53913	2.47e-104	1		2.81265	1.35e-112	1	1.75482	2.46e-57	1		2.25945	2.36e-64	1		10.3331	1.3849	106.201	5.80624	67.8058	6.26508	71.3751	9.24849	322.153	17.0451
Afu3g03445		Has domain(s) with predicted oxidoreductase activity and role in metabolic process			2.55516	7.87e-103	1	3.50387	2.46e-149	1	0.948713	2.84e-16	0		3.79887	8.91e-266	1		1.26654	7.21e-22	1	2.51025	4.77e-142	1		1.56154	9.96e-39	1		15.5608	0.219105	77.2875	5.64705	135.338	13.1942	36.6572	1.73454	396.106	35.9594
Afu3g03450		Ortholog(s) have oxidoreductase activity			0.907418	0.000503301	0	2.26597	3.29e-16	1	1.35855	1.99e-08	1		4.46121	2.59e-63	1		-0.776146	0.0336798	0	2.77764	1.46e-43	1		1.41909	3.04e-09	1		1.12719	0.521263	1.79322	0.26607	4.16806	0.605978	0.643253	0.190748	11.0502	0.204969
Afu3g03460		Has domain(s) with predicted hydrolase activity			-1.52268	0.134655	0	0.0457611	0.974504	0	1.56844	0.191442	0		-0.568187	0.635763	0		-0.786951	0.56399	0	0.167539	0.906778	0		-1.4009	NA	0		0.456102	0.139332	0.141535	0.241357	0.358435	0.0140112	0.257863	0.123112	0.133589	0.0597759
			Number of upregulated genes:				12			16			10				16				7				17				13
			p-value (upregulated genes):				3.74922e-05			7.04708e-09			6.88429e-05				2.28385e-08				4.44701e-08				1.2419e-12				1.97866e-16
			Number of downregulated genes:				0			0			0				0				2				0				0
			p-value (downregulated genes):				1			1			1				1				0.259562				1				1
SidC cluster genes					A. fumigatus Af293										A. fumigatus VKmeaB1				A. fumigatus VKmeaB1 vs. Af293							90 mM NaNO2 VKmeaB1 vs.				RPKM
					90 mM NaNO2 vs. untreated			135 mM NaNO2 vs. untreated			135 mM NaNO2 vs. 90 mM NaNO2				90 mM NaNO2 vs. untreated				untreated			90 mM NaNO2				135 mM NaNO2 Af293				Af293 untreated		Af293 90 mM		Af293 135 mM		VKmeaB1 untreated		VKmeaB1 90 mM
GENE ID	Gene name	Description			log2FC	adj. p	DEG	log2FC	adj. p	DEG	log2FC	adj. p	DEG		log2FC	adj. p	DEG		log2FC	adj. p	DEG	log2FC	adj. p	DEG		log2FC	adj. p	DEG		Mean	SD	Mean	SD	Mean	SD	Mean	SD	Mean	SD
Afu1g17200	sidC	nonribosomal siderophore peptide synthase SidC			-0.221549	0.00612135	0	0.020025	0.857626	0	0.241574	0.0109156	0		1.4711	9.22e-73	1		-0.103179	0.34926	0	1.58947	9.16e-95	1		1.3479	2.88e-46	1		8.16294	0.646053	5.9204	0.459438	6.35723	0.138689	7.43413	0.583064	16.019	0.392465
Afu1g17210		conserved hypothetical protein			-2.53817	0.148763	0	-0.280712	0.892326	0	2.25745	0.281523	0		2.54024	0.132073	0		-1.81826	0.408546	0	3.26015	0.0623185	0		1.0027	NA	0		0.215207	0.37275	0.0307592	0.0359179	0.132694	0.187658	0.0568525	0.0559907	0.26017	0.0761725
Afu1g17220		extracellular polygalacturonase, putative			2.22498	4.3e-09	1	4.05406	5.54e-24	1	1.82908	1.84e-09	1		5.56991	4.58e-58	1		0.0632235	0.93644	0	3.40815	1.6e-39	1		1.57907	4.66e-07	1		0.502916	0.267732	1.94767	0.42567	6.31846	0.182164	0.505327	0.33357	18.7487	5.21751
Afu1g17230		conserved hypothetical protein			0.432225	0.000264449	0	0.73765	1.16e-07	0	0.305426	0.0242665	0		3.18975	5.7e-148	1		-0.911062	1.1e-10	0	1.84646	1.44e-70	1		1.54104	1.93e-32	1		7.38673	0.507858	8.46307	0.438294	9.49313	0.296685	3.85918	0.453583	27.3306	2.01897
Afu1g17240		C6 transcription factor, putative			0.28514	0.0585804	0	0.424228	0.0184513	0	0.139088	0.457909	0		2.65232	2.84e-67	1		-0.862634	7.15e-07	0	1.50454	9.87e-29	1		1.36545	2.01e-15	1		7.55488	1.17074	7.78529	0.889687	7.77209	0.332635	4.05922	0.0980062	19.7935	2.24065
			Number of upregulated genes:				1			1			1				4				0				4				4
			p-value (upregulated genes):				0.692894			0.735607			0.551325				0.0160809				1				0.00364642				4.88698e-06
			Number of downregulated genes:				0			0			0				0				0				0				0
			p-value (downregulated genes):				1			1			1				1				1				1				1
Fe-S cluster protein genes					A. fumigatus Af293										A. fumigatus VKmeaB1				A. fumigatus VKmeaB1 vs. Af293							90 mM NaNO2 VKmeaB1 vs.				RPKM
					90 mM NaNO2 vs. untreated			135 mM NaNO2 vs. untreated			135 mM NaNO2 vs. 90 mM NaNO2				90 mM NaNO2 vs. untreated				untreated			90 mM NaNO2				135 mM NaNO2 Af293				Af293 untreated		Af293 90 mM		Af293 135 mM		VKmeaB1 untreated		VKmeaB1 90 mM
GENE ID	Gene name	Description			log2FC	adj. p	DEG	log2FC	adj. p	DEG	log2FC	adj. p	DEG		log2FC	adj. p	DEG		log2FC	adj. p	DEG	log2FC	adj. p	DEG		log2FC	adj. p	DEG		Mean	SD	Mean	SD	Mean	SD	Mean	SD	Mean	SD
Afu1g04680		Has domain(s) with predicted iron ion binding, iron-sulfur cluster binding activity and role in iron-sulfur cluster assembly			0.752463	1.37e-16	0	1.17216	3.03e-27	1	0.419694	7.32e-05	0		1.08743	1.19e-29	1		0.243934	0.0329757	0	0.578904	2.16e-10	0		0.159211	0.231801	0		118.874	2.57105	169.209	14.0181	205.67	12.4841	137.818	5.9699	228.008	13.5008
Afu1g06610		Putative NADH-quinone oxidoreductase, 23 kDa subunit; induced by exposure to artemisinin			-1.00569	9.63e-40	-1	-0.979964	1.41e-25	0	0.0257216	0.82354	0		-1.07635	5.09e-40	-1		0.257368	0.00413552	0	0.186706	0.0251862	0		0.160985	0.167306	0		110.818	3.08957	46.7603	1.82345	43.2561	0.693384	129.861	5.85486	47.9402	3.20793
Afu1g06810		Ortholog(s) have role in mitochondrial translation and cytoplasm, mitochondrion, nucleus localization			-2.5925	1.09e-142	-1	-2.35201	4.88e-77	-1	0.240491	0.0823926	0		-3.41415	1.65e-206	-1		0.809638	7.74e-15	0	-0.0120096	0.940076	0		-0.252501	0.12531	0		46.3575	3.217	6.52357	0.289598	7.00523	0.3706	79.7114	3.20139	5.84144	0.801925
Afu1g07380		Putative NADH-dependent glutamate synthase; transcript induced during conidial germination; transcript up-regulated in conidia exposed to neutrophils; SrbA-regulated during hypoxia			-2.09722	1.15e-56	-1	-1.01847	1.86e-10	-1	1.07875	2.26e-12	1		-1.71938	1.98e-33	-1		-1.02477	4.3e-12	-1	-0.64693	2.47e-06	0		-1.72568	5.95e-26	-1		107.331	9.94983	21.3086	2.93712	40.6259	8.09371	51.747	2.84709	12.2499	1.60012
Afu1g09090		Ortholog(s) have 2 iron, 2 sulfur cluster binding, glutathione-disulfide reductase activity, iron ion binding activity and role in cellular response to oxidative stress			0.353927	0.000499617	0	-0.544549	3.69e-05	0	-0.898476	6.31e-13	0		-0.962941	7.6e-18	0		0.34319	0.00395376	0	-0.973678	1.36e-19	0		-0.075202	0.694946	0		19.2098	2.25419	20.744	1.23107	10.1131	0.901086	23.8167	1.72869	9.47783	1.08248
Afu1g10310		Putative RNase L inhibitor of the ABC superfamily			-0.384156	0.00276178	0	-1.14706	6.36e-14	-1	-0.762905	2.91e-07	0		-0.574381	2.23e-05	0		0.172794	0.322673	0	-0.0174305	0.917807	0		0.745474	5.88e-06	0		51.506	1.07646	33.528	7.26591	17.9062	0.380165	56.8675	3.06807	29.7403	1.48945
Afu1g12840	niiA	Putative nitrite reductase; nitrogen-regulated gene, used as a conditional promoter; protein induced by heat shock; transcript downregulated in response to voriconazole			4.55829	1.72e-261	1	4.39172	1.96e-170	1	-0.166564	0.325604	0		4.50803	1.7e-225	1		0.67181	1.44e-05	0	0.621558	4.31e-06	0		0.788122	3.6e-06	0		66.4125	4.51161	1322.03	141.044	1072.21	6.58752	103.5	17.6839	1832.21	236.916
Afu1g16375		Ortholog(s) have nitrate reductase (NADPH) activity and role in molybdopterin cofactor biosynthetic process			1.44651	7e-45	1	-0.0852698	0.564608	0	-1.53178	9.88e-36	-1		-0.133277	0.257263	0		0.508149	2.82e-05	0	-1.07164	2.33e-25	-1		0.460142	0.0015736	0		10.4139	0.449746	24.006	2.26261	7.54733	0.21352	14.503	0.683808	10.2431	1.43694
Afu2g10370		Has domain(s) with predicted iron-sulfur cluster binding, structural molecule activity and role in iron-sulfur cluster assembly, protein maturation by iron-sulfur cluster transfer			1.26151	1.39e-52	1	0.706612	2.17e-12	0	-0.554898	6.35e-09	0		0.668735	4.73e-14	0		0.126478	0.274729	0	-0.466298	2.18e-08	0		0.0885999	0.4983	0		117.028	4.2701	237.082	9.09674	147.005	13.0975	124.948	7.00739	154.348	13.6582
Afu2g11260	luA	Putative 3-isopropylmalate dehydratase with a predicted role in nitrogen metabolism; protein induced by heat shock; SrbA-regulated during hypoxia			-4.22534	4.91e-208	-1	-3.48328	5.53e-99	-1	0.742063	1.56e-05	0		-5.13194	1.01e-233	-1		0.324896	0.0465444	0	-0.581705	0.000405492	0		-1.32377	5.96e-12	-1		92.0833	4.88841	4.19293	0.884621	6.33535	0.725332	113.119	6.42931	2.52045	0.51975
Afu2g14960		Ortholog(s) have 2 iron, 2 sulfur cluster binding, RNA polymerase II activating transcription factor binding, disulfide oxidoreductase activity, glutathione disulfide oxidoreductase activity, iron-sulfur cluster binding activity			1.66669	4.12e-88	1	1.19913	1.37e-32	1	-0.467557	1.36e-06	0		1.80442	6.12e-92	1		0.0330766	0.819374	0	0.170801	0.0507019	0		0.638359	1.04e-09	0		125.143	7.7859	336.812	15.3426	221.669	16.8718	125.614	5.29197	340.999	24.275
Afu2g15590		Putative sulphite reductase			-1.94333	1.68e-69	-1	-1.57727	2.88e-32	-1	0.366065	0.00689145	0		-1.40969	1.9e-32	-1		-0.366452	0.00576392	0	0.167193	0.177081	0		-0.198872	0.237578	0		47.1353	1.13572	10.3757	0.953742	12.1986	2.49999	35.8062	1.74055	10.5106	1.92069
Afu2g15630		Has domain(s) with predicted catalytic activity, iron-sulfur cluster binding activity			-0.748288	4.09e-09	0	-1.37563	5.92e-16	-1	-0.627343	0.000286151	0		-1.4031	9.89e-23	-1		0.137379	0.42877	0	-0.51743	0.000401266	0		0.109914	0.663267	0		13.7885	1.45617	6.92709	1.00793	4.08403	0.0456276	14.8563	1.68439	4.36984	0.332317
Afu2g15960	nbp35	Putative nucleotide binding protein; transcript up-regulated in conidia exposed to neutrophils			1.45416	7.18e-33	1	0.774174	1.82e-07	0	-0.679989	1.55e-06	0		1.29284	1.5e-23	1		0.229925	0.160369	0	0.068606	0.628768	0		0.748595	1.5e-06	0		41.3825	1.11056	95.7841	9.84028	54.6035	9.07257	47.5017	4.22664	90.402	12.8984
Afu3g01160		Has domain(s) with predicted 2 iron, 2 sulfur cluster binding, cellulase activity, hydrolase activity, hydrolyzing O-glycosyl compounds, iron ion binding, oxidoreductase activity and oxidoreductase activity, more			3.17684	0.000270628	1	4.72096	1.59e-07	1	1.54412	0.00564719	1		4.33111	0.000206479	1		-1.30615	0.477998	0	-0.151885	0.817116	0		-1.696	0.0100006	-1		0.0500377	0.054484	0.368831	0.1133	0.973326	0.131442	0.0191828	0.0166261	0.292569	0.114664
Afu3g04300		Protein of unknown function; transcript induced by exposure to human airway epithelial cells			0.0445459	0.692026	0	-0.972676	4.58e-15	0	-1.01722	1.57e-17	-1		-1.19996	3.71e-28	-1		0.103595	0.474182	0	-1.14091	3.94e-28	-1		-0.12369	0.45747	0		20.2296	2.87175	17.5944	1.46511	7.9139	0.947258	21.2235	1.37895	7.16511	0.854506
Afu3g06560		Ortholog(s) have role in protein lipoylation			1.06759	2.65e-27	1	-0.16759	0.200297	0	-1.23518	2e-26	-1		-0.360426	0.00106394	0		0.129288	0.360248	0	-1.29873	5.33e-38	-1		-0.0635481	0.719817	0		45.4958	2.40667	80.8748	7.18492	31.1726	2.00618	48.8088	0.887325	29.5266	2.53877
Afu4g02802		Has domain(s) with predicted 2 iron, 2 sulfur cluster binding, oxidoreductase activity and role in oxidation-reduction process			-0.181659	0.301093	0	-0.226807	0.303073	0	-0.0451478	0.858083	0		-0.290996	0.10545	0		0.191627	0.392655	0	0.0822902	0.683217	0		0.127438	0.658496	0		10.4244	1.09655	7.75221	1.09081	6.85771	0.825554	11.6575	0.439563	7.44432	0.978814
Afu4g05860		Ortholog(s) have role in iron-sulfur cluster assembly, mitochondrial respiratory chain complex I assembly and mitochondrial respiratory chain complex I, peripheral segment, mitochondrion, plasma membrane localization			0.602965	4.37e-20	0	0.346485	1.54e-05	0	-0.25648	0.000981741	0		0.373519	1.25e-07	0		0.0828866	0.377111	0	-0.14656	0.034492	0		0.10992	0.262499	0		318.354	13.6846	408.63	23.4072	311.185	6.94141	330.197	9.60693	332.455	13.1999
Afu4g05950		Ortholog(s) have 2 iron, 2 sulfur cluster binding, disulfide oxidoreductase activity, glutathione disulfide oxidoreductase activity			-0.386955	1.43e-07	0	-0.270757	0.00278737	0	0.116199	0.213991	0		-0.466765	1.94e-09	0		0.238573	0.00609096	0	0.158764	0.0430368	0		0.0425655	0.739505	0		155.482	7.74908	100.533	2.50615	98.9786	6.38347	179.726	7.82542	101.193	7.2137
Afu4g06770		Ortholog(s) have 2 iron, 2 sulfur cluster binding, ATPase activator activity, ferrous iron binding, iron ion binding, iron-sulfur cluster binding, iron-sulfur cluster carrier activity, zinc ion binding activity			0.406542	4.82e-07	0	0.633155	4.61e-11	0	0.226612	0.0181234	0		0.917851	2.2e-27	0		0.127131	0.245136	0	0.63844	1.48e-15	0		0.411828	6.83e-05	0		201.272	2.78479	225.811	14.2687	239.95	4.89061	215.609	22.3739	316.628	20.043
Afu4g10690	isa1	Iron-sulphur cluster assembly accessory protein			0.856049	3.18e-09	0	2.97089	4.99e-68	1	2.11485	2.08e-38	1		2.36064	2.81e-54	1		0.242894	0.21209	0	1.74748	2.86e-34	1		-0.367366	0.0677298	0		101.63	2.20655	155.401	23.3813	611.073	82.9939	117.742	12.8801	471.764	79.3365
Afu4g11050		Putative NADH-ubiquinone oxidoreductase, subunit F involved in oxidative phosphorylation; induced by exposure to artemisinin			-0.898274	1.49e-27	0	-0.455272	5.84e-06	0	0.443003	5.27e-06	0		-0.742543	4.86e-17	0		0.0561727	0.663854	0	0.211904	0.0155706	0		-0.231099	0.0474841	0		218.111	17.5446	99.3673	3.97855	122.757	3.44421	222.605	9.93466	103.597	4.73113
Afu4g11220		Ortholog(s) have xanthine dehydrogenase activity and role in purine nucleobase catabolic process			0.667276	8.73e-13	0	0.357706	0.00187605	0	-0.309571	0.00531302	0		0.945795	4.39e-21	0		-0.5075	3.03e-06	0	-0.228981	0.0187415	0		0.0805891	0.59646	0		19.1976	2.11167	25.7227	1.505	18.9299	3.11819	13.1955	1.21765	19.7693	0.689032
Afu5g03600		Ortholog(s) have 4 iron, 4 sulfur cluster binding, ATPase activity, role in iron-sulfur cluster assembly, tRNA wobble uridine modification and Nbp35-Cfd1 ATPase complex, cytoplasm localization			0.273097	0.0238326	0	0.452754	0.0015728	0	0.179657	0.217226	0		1.18865	9.43e-23	1		-0.147349	0.377111	0	0.768207	1.48e-11	0		0.58855	7.3e-05	0		25.0313	4.55256	25.675	1.90512	26.4564	2.42014	22.1963	1.94889	39.3795	2.17112
Afu5g03900		Ortholog(s) have oxidoreductase activity, acting on NAD(P)H, heme protein as acceptor activity, role in heme a biosynthetic process, iron-sulfur cluster assembly, ubiquinone biosynthetic process and mitochondrial matrix localization			-0.365	0.00331218	0	-0.222899	0.153795	0	0.142102	0.377509	0		-0.228378	0.0821043	0		0.2959	0.0464462	0	0.432523	0.000599196	0		0.290421	0.100576	0		44.81	3.67081	29.5218	2.27478	29.6554	4.82802	54.0328	3.22544	35.978	6.15216
Afu5g04370		Putative NADH-quinone oxidoreductase, subunit G			-1.33044	2.03e-52	-1	-1.17103	1.09e-28	-1	0.159414	0.14777	0		-1.65337	2.12e-69	-1		-0.0211741	0.890822	0	-0.344102	0.000173953	0		-0.503516	1.18e-05	0		225.335	8.29038	76.0256	7.89595	77.1009	1.37747	217.707	9.948	53.899	4.37077
Afu5g06140		Ortholog(s) have histone acetyltransferase activity			0.271812	0.029607	0	-1.1673	1.28e-13	-1	-1.43911	1.74e-21	-1		-0.413765	0.00210935	0		-0.0526357	0.793035	0	-0.738213	4.31e-09	0		0.700895	5.27e-05	0		22.2365	1.09472	22.7795	2.02373	7.65303	2.28739	21.0681	2.56616	12.2583	0.915408
Afu5g07750		Putative ferrochelatase precursor			-0.987761	3.05e-26	0	-1.04373	9.58e-20	-1	-0.0559733	0.677527	0		-1.24963	1.1e-35	-1		0.213459	0.0664222	0	-0.0484126	0.677194	0		0.00756073	0.968459	0		79.3882	5.1361	33.9412	3.48641	29.6703	0.821229	90.2555	3.11003	29.5696	2.33401
Afu5g08890	lysF	Putative homoaconitase; transcript highly induced during conidial germination; transcript slightly downregulated during infection of mouse tissues; hypoxia induced protein			0.409818	0.000800218	0	0.24261	0.110791	0	-0.167208	0.271906	0		-1.23974	7.36e-22	-1		0.737119	4.89e-08	0	-0.912441	1.3e-13	0		-0.745233	1.94e-06	0		25.6873	2.55035	28.943	1.87888	23.4065	1.95646	42.025	3.23252	13.872	1.44252
Afu5g10370	sdh2	Iron-sulfur protein subunit of succinate dehydrogenase with a predicted role in the citric acid cycle; transcript up-regulated in conidia exposed to neutrophils; induced by exposure to artemisinin; transcript downregulated by hypoxia			-0.926331	3.81e-25	0	-0.15854	0.163114	0	0.767791	1.18e-13	0		-0.485402	5.04e-07	0		-0.203745	0.0760574	0	0.237184	0.0120102	0		-0.530607	4.32e-06	0		358.779	21.4142	160.039	5.07455	247.965	11.5929	305.353	29.5953	169.933	5.60981
Afu5g10610	rip1	Ubiquinol-cytochrome c reductase iron-sulphur subunit precursor with a predicted role in oxidative phosphorylation; hypoxia induced protein; induced by exposure to artemisinin; SrbA-regulated during hypoxia			0.152831	0.0453441	0	0.24509	0.00678738	0	0.0922581	0.326083	0		0.116195	0.15773	0		0.233135	0.00938206	0	0.196499	0.0104316	0		0.104241	0.35108	0		385.045	21.5021	363.279	17.2832	352.268	26.6848	443.979	20.1496	374.449	1.53175
Afu6g03670		Ortholog(s) have biotin synthase activity, role in biotin biosynthetic process and mitochondrion localization			-1.39656	2.08e-23	-1	-0.477212	0.00550948	0	0.919349	1.98e-08	0		-1.15031	1.74e-14	-1		0.073722	0.743384	0	0.319977	0.0338256	0		-0.599372	0.00138557	0		95.6441	7.30834	30.8103	0.951144	52.6064	15.1391	98.7005	7.03503	34.6845	4.50087
Afu6g03730		2-methylcitrate dehydratase; hypoxia repressed protein; transcript up-regulated in conidia exposed to neutrophils and to human airway epithelial cells; no human homolog			-0.711277	6.4e-19	0	-0.49354	3.93e-07	0	0.217737	0.0261712	0		0.0941243	0.303373	0		-0.369772	7.08e-05	0	0.435629	1.09e-07	0		0.217892	0.0549027	0		125.599	4.53837	65.104	6.29156	68.6979	0.0818528	95.3325	0.557056	79.214	5.36727
Afu6g03920		Putative iron-sulfur cluster-binding protein			1.37458	6.81e-08	1	2.38577	4.78e-17	1	1.01118	5.98e-05	1		1.60776	2.64e-10	1		0.136884	0.750368	0	0.370058	0.122298	0		-0.641126	0.0308785	0		1.43367	0.513827	3.10326	0.274123	5.71238	2.2911	1.52207	0.116679	3.60643	0.28572
Afu6g03930		Has domain(s) with predicted 2 iron, 2 sulfur cluster binding, iron ion binding, oxidoreductase activity, acting on paired donors, with incorporation or reduction of molecular oxygen and NAD(P)H as one donor, more			0.681833	1.56e-11	0	0.460058	0.000231123	0	-0.221775	0.0702956	0		0.364132	0.000954664	0		-0.0154792	0.936817	0	-0.33318	0.00127797	0		-0.111406	0.48681	0		23.9129	0.711437	32.4421	2.43963	25.2671	0.761953	23.1481	0.988115	23.1214	1.66223
Afu6g07670	cox15	Cytochrome c oxidase assembly protein with a predicted role in oxidative phosphorylation; induced by exposure to artemisinin			1.59189	9.55e-84	1	0.77354	9.84e-15	0	-0.818345	4.09e-18	0		0.524547	2.27e-09	0		0.656807	1.14e-12	0	-0.410532	7.27e-07	0		0.407814	0.000148075	0		64.422	2.37976	164.693	8.86926	85.0784	12.9154	99.5427	6.43531	111.397	4.06308
Afu6g11510		Ortholog(s) have role in wybutosine biosynthetic process			-0.232388	0.209262	0	-2.77813	9.92e-32	-1	-2.54574	2.3e-28	-1		-2.73151	3.76e-42	-1		0.244349	0.311068	0	-2.25478	1.09e-31	-1		0.290966	0.3638	0		13.2157	0.808287	9.53986	2.80218	1.48198	0.175479	15.3286	0.926405	1.80103	0.409352
Afu6g12490		Ortholog(s) have 2 iron, 2 sulfur cluster binding activity			-1.36097	1.27e-38	-1	-0.560901	8.37e-06	0	0.80007	1.6e-10	0		-0.545265	4.67e-07	0		0.22766	0.0724448	0	1.04337	3.52e-22	1		0.243297	0.106354	0		108.617	7.32253	35.7657	2.69198	56.6327	1.53948	124.762	10.8128	66.5708	9.39725
Afu6g12930	acoA	Mitochondrial aconitate hydratase; citric acid cycle enzyme; protein abundant in conidia; transcript induced in conidia exposed to neutrophils; reacts with rabbit immunosera exposed to A. fumigatus conidia; hypoxia induced			3.5451	2.64e-248	1	3.43911	1.05e-163	1	-0.105986	0.442494	0		3.56986	1.64e-220	1		-0.267977	0.0475313	0	-0.243216	0.0300853	0		-0.13723	0.402111	0		362.055	47.1108	3591.98	102.933	3029.65	85.9831	295.356	25.6062	2729.96	113.793
Afu7g02070	nfr1	AIF-like mitochondrial oxidoreductase; conidia-enriched protein			-3.29313	1.98e-179	-1	-1.21846	7.97e-21	-1	2.07467	5e-54	1		-1.6262	3.81e-39	-1		-1.13353	2.31e-22	-1	0.533402	4.21e-05	0		-1.54127	3.66e-27	-1		83.3827	2.15219	7.20783	0.734471	27.5131	1.92336	37.1678	4.38446	9.38511	0.444519
Afu7g06700		Rieske [2Fe-2S] domain protein			-0.355253	0.061134	0	-2.07903	7.36e-16	-1	-1.72378	1.05e-11	-1		-1.66028	8.66e-16	-1		0.260897	0.289055	0	-1.04413	2.52e-07	-1		0.679654	0.0291795	0		12.3641	1.72764	8.15506	2.13293	2.24462	0.273842	14.497	2.63048	3.5556	0.0837299
Afu8g06450		Putative iron-sulfur cluster-binding protein, rieske family domain protein; transcript repressed by exposure to human airway epithelial cells			2.08877	6.76e-08	1	3.22152	3.91e-14	1	1.13275	0.00150464	1		3.80681	4.89e-21	1		-0.517837	0.41367	0	1.2002	0.000108244	1		0.0674496	0.902791	0		0.475926	0.37021	1.70773	0.553844	3.42781	1.07098	0.32557	0.0515825	3.54442	0.403922
			Number of upregulated genes:				11			8			6				10				0			3				0
			p-value (upregulated genes):				0.283758			0.819632			0.628357				0.672472				1			0.984708				1
			Number of downregulated genes:				9			12			6				14				2			5				4
			p-value (downregulated genes):				0.544983			0.131044			0.215928				0.043562				0.691938			0.515452				0.091008
Heme binding protein genes					A. fumigatus Af293										A. fumigatus VKmeaB1				A. fumigatus VKmeaB1 vs. Af293							90 mM NaNO2 VKmeaB1 vs.				RPKM
					90 mM NaNO2 vs. untreated			135 mM NaNO2 vs. untreated			135 mM NaNO2 vs. 90 mM NaNO2				90 mM NaNO2 vs. untreated				untreated			90 mM NaNO2				135 mM NaNO2 Af293				Af293 untreated		Af293 90 mM		Af293 135 mM		VKmeaB1 untreated		VKmeaB1 90 mM
GENE ID	Gene name	Description			log2FC	adj. p	DEG	log2FC	adj. p	DEG	log2FC	adj. p	DEG		log2FC	adj. p	DEG		log2FC	adj. p	DEG	log2FC	adj. p	DEG		log2FC	adj. p	DEG		Mean	SD	Mean	SD	Mean	SD	Mean	SD	Mean	SD
Afu2g18030	fgaCat	Putative catalase with a predicted role in festuclavine biosynthesis, present in the fumigaclavine C (fga) biosynthetic gene cluster; transcript downregulated in response to voriconazole; required for chanoclavine-I production			1.79436	7.56e-40	1	1.5168	1.04e-20	1	-0.277565	0.0829539	0		2.12621	2.17e-41	1		-1.35108	5.29e-16	-1	-1.01923	3.23e-14	-1		-0.741665	1.69e-05	0		11.3525	0.839741	33.2557	3.41104	25.0545	6.59176	4.34353	0.722393	14.7389	1.14163
Afu3g14760		Ortholog(s) have role in steroid metabolic process			1.70067	5.13e-08	1	1.98609	2.29e-08	1	0.28542	0.38381	0		5.0609	2.51e-41	1		-1.33246	0.00647964	-1	2.02778	5.03e-18	1		1.74236	9.35e-09	1		0.700932	0.36198	1.90954	0.22581	2.12553	1.02852	0.270545	0.0243841	7.02604	0.787764
Afu4g00180	ppoB	Fatty acid 8,11-diol synthase			2.54111	3.48e-11	1	1.695	0.000245965	1	-0.84611	0.0263818	0		4.79672	3.64e-16	1		-2.06036	0.00467439	-1	0.195255	0.553734	0		1.04136	0.0147721	1		0.18857	0.108657	0.917303	0.0810378	0.463759	0.0517957	0.0435144	0.0178142	0.943452	0.238888
Afu5g10050		Putative cytochrome P450 monooxygenase; predicted gene pair AFUA_3G03980			3.99452	7.27e-106	1	2.13651	8.56e-23	1	-1.85801	3.65e-28	-1		4.9316	1.43e-110	1		-1.08695	0.000113684	-1	-0.149867	0.309393	0		1.70815	2.65e-21	1		1.64924	0.340706	22.5368	1.3156	5.6616	0.708047	0.771719	0.0512974	18.236	3.08775
Afu8g02610		Ortholog(s) have role in steroid metabolic process			1.67216	9.11e-07	1	2.63488	6.45e-13	1	0.96272	0.00104513	0		4.67006	8.6e-32	1		-1.13502	0.0388292	-1	1.86288	8.2e-15	1		0.900156	0.00352106	0		0.417086	0.234187	1.13448	0.0964233	2.00489	0.38103	0.186962	0.042149	3.7148	0.267148
Afu4g09470		Has domain(s) with predicted electron transfer activity, heme binding, iron ion binding, oxidoreductase activity, acting on paired donors, with incorporation or reduction of molecular oxygen activity and role in oxidation-reduction process			-0.0490699	0.853227	0	-0.327839	0.283707	0	-0.27877	0.364468	0		1.93366	2.66e-12	1		-1.74649	1.8e-09	-1	0.236241	0.34751	0		0.515011	0.133101	0		2.66363	0.315353	2.17919	0.521428	1.62584	0.431706	0.772525	0.126693	2.30089	0.129467
Afu4g09830		Ortholog(s) have indoleamine 2,3-dioxygenase activity and role in 'de novo' NAD biosynthetic process from tryptophan, tryptophan catabolic process to kynurenine			-0.0254295	0.8963	0	2.39282	3.93e-41	1	2.41825	1.41e-46	1		3.41514	2.54e-82	1		-1.32181	2.65e-11	-1	2.11876	8.71e-45	1		-0.299482	0.137762	0		5.15168	0.102659	4.28335	0.265897	20.8749	2.72934	2.01725	0.291491	16.8163	3.58069
Afu4g09980		Putative cytochrome P450 monooxygenase			0.419315	5.17e-07	0	0.271024	0.00899811	0	-0.14829	0.151241	0		1.3771	1.64e-47	1		-1.27944	1.58e-40	-1	-0.321653	0.000174874	0		-0.173363	0.157513	0		31.595	2.83514	35.6922	1.2191	29.3406	4.10746	12.7408	1.18306	25.6861	0.91413
Afu5g02620		Ortholog(s) have NADPH dehydrogenase activity, oxidoreductase activity, oxygen binding activity, role in ascospore wall assembly, chlamydospore formation and endoplasmic reticulum localization			0.278857	0.125427	0	0.531464	0.0126641	0	0.252607	0.24084	0		1.41186	1.1e-12	1		-1.2385	2.89e-09	-1	-0.1055	0.604119	0		-0.358107	0.152585	0		6.84037	1.22659	7.05977	0.741905	7.65444	1.0956	2.85764	0.562696	5.87629	0.929337
Afu8g00760		Has domain(s) with predicted electron transfer activity, heme binding, iron ion binding, oxidoreductase activity, acting on paired donors, with incorporation or reduction of molecular oxygen activity and role in oxidation-reduction process			-0.465795	0.0159036	0	-0.181177	0.46951	0	0.284618	0.2438	0		1.43182	2.64e-11	1		-1.4043	2.92e-10	-1	0.493313	0.0129588	0		0.208696	0.48681	0		5.66373	0.643212	3.47978	0.211495	3.8592	1.61779	2.10083	0.316652	4.41377	0.476012
Afu3g03930		Putative cytochrome P450 monooxygenase			-4.51056	1.05e-54	-1	-3.60526	2.71e-26	-1	0.9053	0.0311144	0		-3.6966	1.04e-14	-1		-2.06851	1.03e-18	-1	-1.25455	0.0195395	-1		-2.15985	0.000263796	-1		9.89089	2.01265	0.371353	0.12218	0.621783	0.131513	2.30337	0.474681	0.133999	0.0864251
Afu3g12120	ppoC	Putative fatty acid oxygenase			-3.6456	1.83e-95	-1	-1.65656	2.14e-15	-1	1.98904	1.96e-22	1		-0.967034	2.67e-07	0		-1.0434	1.14e-07	-1	1.63517	1.18e-19	1		-0.353874	0.165937	0		75.4739	5.80039	5.10209	0.628192	18.4185	2.08495	35.8576	4.31415	14.3083	5.20621
Afu4g14780	cyp5081A1	Putative cytochrome P450 monooxygenase with a predicted role in helvonic acid biosynthesis			-5.62359	4.75e-50	-1	-3.03581	4.74e-12	-1	2.58778	4.76e-09	1		-2.96272	1.35e-12	-1		-2.68574	3.36e-11	-1	-0.0248779	0.966982	0		-2.61266	1.22e-07	-1		59.4309	7.21896	1.02301	0.642198	5.53684	0.681402	9.03078	0.976467	0.901276	0.104548
Afu4g14790	cyp5081B1	Putative cytochrome P450 monooxygenase with a predicted role in helvonic acid biosynthesis			-5.40295	2.03e-215	-1	-2.8381	6.34e-65	-1	2.56485	1.02e-36	1		-3.06081	3.48e-36	-1		-3.08361	7.31e-102	-1	-0.741469	0.00700017	0		-3.30632	3.9e-36	-1		71.8082	4.86094	1.46023	0.552917	7.71477	0.140708	8.29784	1.0587	0.782658	0.187855
Afu4g14810	cyp5081D1	Putative cytochrome P450 monooxygenase with a predicted role in helvonic acid biosynthesis			-5.43612	2.15e-46	-1	-3.18011	1.78e-13	-1	2.25601	5.57e-07	1		-2.93485	3.82e-11	-1		-2.91873	9.16e-14	-1	-0.417461	0.407769	0		-2.67347	2.92e-07	-1		39.6928	5.00496	0.784779	0.471916	3.33648	0.996902	5.14296	1.15101	0.527358	0.254266
Afu4g14830	cyp5081C1	Putative cytochrome P450 monooxygenase with a predicted role in helvonic acid biosynthesis			-6.52432	6.08e-78	-1	-4.62098	1.16e-47	-1	1.90334	2.89e-05	1		-3.64819	7.63e-19	-1		-2.67364	8.52e-43	-1	0.202502	0.742268	0		-1.70084	0.00156676	-1		20.6508	4.26604	0.194127	0.121616	0.643427	0.0526814	3.16008	0.438291	0.199037	0.0587763
Afu5g02610		Has domain(s) with predicted electron transfer activity, heme binding, iron ion binding, oxidoreductase activity, acting on paired donors, with incorporation or reduction of molecular oxygen activity and role in oxidation-reduction process			-1.42081	1.15e-30	-1	-0.586572	6.93e-05	0	0.834238	2.51e-08	0		0.280168	0.0777892	0		-1.88493	8.54e-43	-1	-0.183952	0.237885	0		-1.01819	1.8e-09	-1		20.175	0.471661	6.38889	0.360836	10.3591	1.76488	5.35605	0.245464	5.0486	0.365424
Afu6g13940		Ortholog(s) have catalytic activity and role in steroid metabolic process			-2.75342	1.96e-79	-1	-1.20354	4.75e-12	-1	1.54988	7.41e-20	1		-1.25529	3.01e-14	-1		-2.21442	2.33e-45	-1	-0.716283	8.3e-06	0		-2.26617	1.89e-34	-1		105.001	7.00168	13.189	1.48412	35.1393	2.821	22.2119	2.52161	7.2564	2.34463
Afu6g13945		Has domain(s) with predicted electron transfer activity, heme binding, iron ion binding, monooxygenase activity, oxidoreductase activity, acting on paired donors, with incorporation or reduction of molecular oxygen activity			-3.29429	3.44e-68	-1	-1.25251	3.09e-08	-1	2.04178	9.66e-21	1		-0.959213	3.77e-06	0		-2.18857	9.52e-27	-1	0.146515	0.514648	0		-1.89527	1.28e-15	-1		130.277	9.60649	11.1928	2.8215	41.9899	0.0489793	28.0028	3.16955	11.2339	3.7609
Afu8g00510		Predicted oxidoreductase; encoded in the fma (fumagillin) secondary metabolite gene cluster			-3.86942	3.23e-99	-1	-3.15632	1.15e-46	-1	0.713097	0.00125533	0		-3.2749	3.04e-46	-1		-3.82093	1.18e-83	-1	-3.22641	9.85e-49	-1		-3.93951	2.2e-54	-1		325.479	3.06003	18.82	5.71975	27.9772	4.1958	22.5802	1.89312	1.81249	0.103325
Afu8g00560		Putative P450 monooxygenase; member of the pseurotin A gene cluster; transcript induced by voriconazole			-4.51716	5.29e-57	-1	-3.43535	6.56e-24	-1	1.08181	0.00152376	1		-5.49715	8.25e-44	-1		-3.28088	2.15e-26	-1	-4.26088	2.5e-28	-1		-5.34269	9.85e-35	-1		237.035	19.7376	8.74483	3.19493	16.6857	5.25067	23.8543	1.10884	0.414734	0.12076
Afu1g01270		Ortholog(s) have catalytic activity and role in sterigmatocystin biosynthetic process			1.10117	0.00279269	1	0.428487	0.388355	0	-0.672679	0.129849	0		1.10387	0.00636815	1		-0.347872	0.552011	0	-0.345165	0.364223	0		0.327515	0.580207	0		0.671634	0.155785	1.19753	0.269945	0.687536	0.299996	0.510402	0.059389	0.850546	0.140807
Afu1g01290		Has domain(s) with predicted electron transfer activity, heme binding, iron ion binding, monooxygenase activity, oxidoreductase activity, acting on paired donors, with incorporation or reduction of molecular oxygen activity			0.0934437	0.953169	0	0.92199	0.568257	0	0.828546	0.605227	0		3.11658	0.0422535	1		-1.58511	0.461696	0	1.43802	0.257441	0		0.609476	NA	0		0.121349	0.210183	0.105849	0.0536927	0.172179	0.0422024	0.0378718	0.0655959	0.258113	0.115495
Afu1g01690		Has domain(s) with predicted electron transfer activity, heme binding, iron ion binding, monooxygenase activity, oxidoreductase activity and acting on paired donors, more			3.30098	8.6e-156	1	2.39002	1.28e-58	1	-0.910968	4.31e-11	0		2.04795	2.47e-56	1		0.639136	1.45e-05	0	-0.6139	4.11e-07	0		0.297068	0.080903	0		11.9785	0.463635	99.7064	9.46426	48.1607	3.01329	18.251	0.317287	58.5716	10.2548
Afu1g02070		Cytochrome C1			-0.50621	2.05e-08	0	-0.256564	0.0211824	0	0.249646	0.0212016	0		-0.52569	4.82e-08	0		0.201826	0.0798449	0	0.182346	0.0565735	0		-0.0673003	0.65151	0		528.935	41.723	316.46	25.482	341.726	12.4342	597.039	41.2847	322.866	5.7187
Afu1g03610		Protein of unknown function; calcium downregulated			2.0227	1.6e-155	1	2.65096	1.97e-186	1	0.628257	1.21e-12	0		1.95194	4.09e-127	1		0.566567	4.48e-11	0	0.495807	1.69e-10	0		-0.13245	0.244217	0		672.408	8.42944	2310.22	164.115	3251.71	105.577	975.845	42.5278	2937.55	89.3107
Afu1g03950	erg5	Cytochrome P450 with a role in C-22 denaturation; sterol C22 desaturase; SrbA-regulated during hypoxia			1.42092	6.05e-70	1	1.72344	4.85e-72	1	0.302514	0.00142326	0		1.89093	1.08e-109	1		0.556329	1.09e-09	0	1.02634	1.03e-37	1		0.723821	3.81e-13	0		95.7529	2.72511	216.739	14.0686	243.014	3.93483	137.929	0.744903	397.466	26.3283
Afu1g04390		Ortholog(s) have plasma membrane localization			-0.934654	3.4e-11	0	-1.11127	6.94e-10	-1	-0.176615	0.378335	0		-1.32451	9.96e-17	-1		-0.0709822	0.743924	0	-0.460838	0.00501966	0		-0.284223	0.233503	0		10.0414	1.85909	4.42158	0.513158	3.56098	0.0231769	9.33155	0.690396	2.884	0.291833
Afu1g07200		Has domain(s) with predicted catalytic activity, heme binding, oxidoreductase activity			0.0382684	0.776205	0	-0.231097	0.115637	0	-0.269366	0.0575133	0		-0.180334	0.167471	0		-0.0593738	0.755053	0	-0.277976	0.023166	0		-0.00861033	0.969141	0		132.908	9.8733	115.783	12.5339	86.9997	12.8199	125.257	3.19348	85.9679	5.34811
Afu1g07340		Ortholog(s) have role in hyphal growth			-0.789473	1.4e-08	0	-0.82017	3.41e-06	0	-0.0306975	0.89173	0		-0.858193	3.34e-08	0		-0.159201	0.397695	0	-0.227921	0.169863	0		-0.197224	0.412653	0		7.39177	1.15511	3.61112	0.294942	3.21426	0.787839	6.47096	0.674263	2.77771	0.254588
Afu1g08800		Ortholog(s) have 3-hydroxyphenylacetate 6-hydroxylase activity			1.38814	9.4e-36	1	0.858611	3.28e-10	0	-0.529532	2.71e-05	0		0.712215	6.5e-10	0		0.425236	0.00176335	0	-0.250692	0.0231609	0		0.27884	0.069541	0		5.52367	0.380296	12.2268	0.700209	7.72183	1.42865	7.26359	0.997674	9.25563	0.211024
Afu1g11390		Has domain(s) with predicted electron transfer activity, heme binding, iron ion binding, oxidoreductase activity, acting on paired donors, with incorporation or reduction of molecular oxygen activity and role in oxidation-reduction process			1.51383	4.26e-36	1	1.5177	8.27e-26	1	0.00386767	0.989674	0		1.02344	5.37e-15	1		-0.438061	0.00318936	0	-0.928449	2.19e-14	0		-0.932317	7.68e-10	0		40.6777	5.81025	98.6913	8.14061	90.0365	2.60932	29.5395	1.37532	46.6544	4.46326
Afu1g12830	niaD	Nitrate reductase			4.17252	0	1	4.03976	1.66e-209	1	-0.132755	0.342321	0		4.56726	0	1		0.564274	1.26e-05	0	0.95901	2.14e-18	0		1.09177	6.21e-16	1		46.397	1.89086	706.28	78.8573	586.693	4.06125	67.1777	6.79277	1237.47	114.266
Afu1g12840	niiA	Putative nitrite reductase; nitrogen-regulated gene, used as a conditional promoter; protein induced by heat shock; transcript downregulated in response to voriconazole			4.55829	1.72e-261	1	4.39172	1.96e-170	1	-0.166564	0.325604	0		4.50803	1.7e-225	1		0.67181	1.44e-05	0	0.621558	4.31e-06	0		0.788122	3.6e-06	0		66.4125	4.51161	1322.03	141.044	1072.21	6.58752	103.5	17.6839	1832.21	236.916
Afu1g13220		Has domain(s) with predicted electron transfer activity, heme binding, iron ion binding, oxidoreductase activity, acting on paired donors, with incorporation or reduction of molecular oxygen activity and role in oxidation-reduction process			-0.674207	7.92e-09	0	0.0178313	0.915213	0	0.692039	3.32e-07	0		-0.175612	0.168076	0		0.567036	1.7e-05	0	1.06563	5.51e-20	1		0.373593	0.0178554	0		48.285	4.16003	25.5157	2.95463	37.4784	2.52049	69.9003	3.61419	48.093	4.38643
Afu1g15820		Putative fatty acid hydroxylase with a possible role in the hydroxylation of a very long-chain fatty acid; sphingolipid biosynthesis			2.24857	1.84e-147	1	2.55492	2.19e-133	1	0.306347	0.00313163	0		2.16077	5.19e-120	1		0.355394	0.000661537	0	0.267591	0.00313299	0		-0.0387568	0.80328	0		216.675	7.45549	869.853	72.5689	980.809	86.7993	271.202	19.806	943.613	23.4592
Afu1g16510	dapC	Heme binding protein involved in regulation of ergosterol biosynthesis and azole resistance			-0.536999	8.72e-06	0	-0.861044	1.66e-08	0	-0.324045	0.0387942	0		-0.738956	1.93e-08	0		-0.0404158	0.837697	0	-0.242372	0.0735108	0		0.0816731	0.716098	0		33.3707	2.58406	19.5162	2.17599	14.1705	0.646127	31.8666	1.41853	14.8898	2.56156
Afu1g17725		Has domain(s) with predicted electron transfer activity, heme binding, iron ion binding, oxidoreductase activity, acting on paired donors, with incorporation or reduction of molecular oxygen activity and role in oxidation-reduction process			2.37463	0.00449075	1	1.99645	0.0450113	1	-0.378181	0.705368	0		1.82395	0.115014	0		-1.60368	0.259726	0	-2.15437	0.0115926	-1		-1.77619	0.122352	0		0.148759	0.214839	0.633114	0.0997213	0.440134	0.105708	0.0456649	0.0790939	0.123716	0.109916
Afu2g00200		Ortholog(s) have catalase activity			-1.61462	0.314149	0	1.25948	0.445131	0	2.8741	0.0918305	0		1.00128	0.573231	0		-1.48963	0.484835	0	1.12627	0.531795	0		-1.74783	NA	0		0.0969404	0.137416	0.0254439	0.0315376	0.177442	0.192376	0.032758	0.0326103	0.0522023	0.0279929
Afu2g02130		Ortholog(s) have oxidoreductase activity, acting on paired donors, with incorporation or reduction of molecular oxygen activity			0.813348	4.88e-23	0	0.680729	8.27e-12	0	-0.132619	0.193118	0		0.590422	1.11e-11	0		0.24638	0.0158129	0	0.0234536	0.815612	0		0.156073	0.191275	0		36.8573	3.05724	54.6908	3.87275	45.475	7.11606	42.7638	2.21157	49.9918	2.58924
Afu2g03880		Has domain(s) with predicted heme binding activity			0.147585	0.194259	0	-0.544838	0.000171612	0	-0.692424	6.36e-07	0		-0.119757	0.324139	0		0.187609	0.181125	0	-0.0797327	0.525474	0		0.612691	8.93e-05	0		14.3562	0.393869	13.4538	1.14642	7.57796	0.221989	16.0255	0.355552	11.4552	0.499628
Afu2g04290		Ortholog(s) have role in steroid metabolic process			1.00216	5.96e-22	1	0.806898	1.56e-10	0	-0.195259	0.121313	0		0.615794	2.48e-08	0		0.204433	0.142072	0	-0.181929	0.094628	0		0.0133296	0.946201	0		18.9637	0.657317	32.0863	1.2332	25.585	5.89717	21.3729	0.505101	25.4302	2.03732
Afu2g04710		Has domain(s) with predicted heme binding activity			-0.799671	1.06e-23	0	0.220122	0.0250368	0	1.01979	5.76e-29	1		0.0812656	0.37119	0		0.0317477	0.810618	0	0.912684	5.17e-30	0		-0.107108	0.37756	0		332.983	15.5758	162.014	8.9768	298.775	2.79019	333.877	9.74674	274.866	10.7304
Afu2g07720		Has domain(s) with predicted heme binding activity			-0.432048	7.89e-07	0	-0.216387	0.0480552	0	0.215661	0.0458947	0		-0.679188	6.82e-13	0		0.0114654	0.942046	0	-0.235675	0.0134238	0		-0.451336	0.00013633	0		132.295	10.5	82.8341	2.43003	87.4233	4.40901	130.35	9.48213	63.4004	3.81579
Afu2g07920		Has domain(s) with predicted electron transfer activity, heme binding, iron ion binding, oxidoreductase activity, acting on paired donors, with incorporation or reduction of molecular oxygen activity and role in oxidation-reduction process			1.00416	7.2e-17	1	0.750535	3.66e-07	0	-0.253621	0.0744339	0		1.69108	4.76e-38	1		-0.581734	0.000138565	0	0.105187	0.403895	0		0.358808	0.0250345	0		7.57353	1.00332	12.9119	0.69305	9.84753	0.888989	4.98098	0.708569	12.468	0.740753
Afu2g09540		Has domain(s) with predicted electron transfer activity, heme binding, iron ion binding, monooxygenase activity, oxidoreductase activity and acting on paired donors, more			1.52124	1.19e-89	1	1.46028	1.63e-58	1	-0.0609673	0.537094	0		1.60722	2.27e-90	1		0.159111	0.116559	0	0.24509	0.00133981	0		0.306058	0.00195692	0		31.0541	1.50611	75.2429	4.58025	65.754	6.2029	33.9331	1.02743	80.3154	3.78637
Afu2g13110	cycA	Cytochrome c; transcript derepressed during iron starvation in hapX mutant; SrbA-regulated during hypoxia; loss of cycA results in increased levels of AoxA activity, delayed germination and reduced growth in normoxia and hypoxia			0.880493	1.19e-47	0	1.04003	2.24e-46	1	0.159533	0.0298422	0		0.423485	7.72e-11	0		0.696905	1.06e-25	0	0.239897	0.000120553	0		0.080364	0.389604	0		850.314	10.5246	1324.61	42.6114	1347.62	103.07	1351.11	44.0616	1409.25	42.6513
Afu2g13430	csmB	Putative chitin synthase; highly expressed in biofilm			-0.553447	1.57e-11	0	-0.743093	4.7e-14	0	-0.189646	0.0586408	0		-0.475829	6.6e-08	0		-0.0943585	0.425153	0	-0.0167397	0.873594	0		0.172906	0.146545	0		128.611	5.26022	74.2272	3.56436	59.1637	1.68749	118.02	3.95979	65.9542	6.12806
Afu2g13440	chsE	Putative class V chitin synthase; required for normal hyphal growth, conidiation and normal conidiophore development; mutants have decreased chitin content			-1.6004	2.68e-125	-1	-1.36027	6.69e-63	-1	0.240127	0.00345591	0		-1.30907	1.3e-73	-1		-0.0808738	0.399548	0	0.210453	0.00331546	0		-0.029674	0.810334	0		77.9224	2.72422	21.7533	0.801363	23.3143	1.22017	72.1485	1.13745	22.6464	0.854012
Afu2g14430		Has domain(s) with predicted electron transfer activity, heme binding, iron ion binding, monooxygenase activity, oxidoreductase activity, acting on paired donors, with incorporation or reduction of molecular oxygen activity			-0.586786	8.88e-08	0	0.117155	0.4045	0	0.70394	2.87e-08	0		0.334554	0.00495515	0		-0.490455	9.25e-05	0	0.430885	0.000158303	0		-0.273056	0.0762637	0		22.5105	3.95451	12.6436	0.737965	18.7514	1.63031	15.6496	0.164817	15.3277	0.976795
Afu2g14440		Has domain(s) with predicted electron transfer activity, heme binding, iron ion binding, oxidoreductase activity, acting on paired donors, with incorporation or reduction of molecular oxygen activity and role in oxidation-reduction process			-0.497612	0.00067549	0	0.785144	1.48e-06	0	1.28276	5.66e-16	1		1.01532	3.31e-12	1		-0.344512	0.052379	0	1.16842	1.03e-16	1		-0.114333	0.59452	0		9.10499	0.954972	5.44968	0.7957	12.0273	0.71236	7.00337	0.321205	11.0013	0.473912
Afu2g15230		Ortholog(s) have role in benzoate catabolic process, cellular amide catabolic process and endoplasmic reticulum, intracellular membrane-bounded organelle localization			-0.126562	0.206785	0	-0.185812	0.1319	0	-0.0592505	0.659677	0		-0.0128098	0.917	0		0.0186929	0.91182	0	0.132445	0.205982	0		0.191695	0.182334	0		14.0783	0.328559	10.8921	0.935599	9.51567	0.107294	13.9585	0.337092	10.7648	0.771705
Afu2g15590		Putative sulphite reductase			-1.94333	1.68e-69	-1	-1.57727	2.88e-32	-1	0.366065	0.00689145	0		-1.40969	1.9e-32	-1		-0.366452	0.00576392	0	0.167193	0.177081	0		-0.198872	0.237578	0		47.1353	1.13572	10.3757	0.953742	12.1986	2.49999	35.8062	1.74055	10.5106	1.92069
Afu2g17980	easK	P450 monooxygenase; member of the ergot alkaloid/fumigaclavine C (fga) biosynthesis gene cluster			-3.34622	0.480582	0	-3.02964	0.606944	0	0	1	0		0	1	0		-3.64798	0.581796	0	0	1	0		0	NA	0		0.136987	0.143911	0	0	0	0	0	0	0	0
Afu2g18010	easM	P450 monooxygenase; member of the ergot alkaloid/fumigaclavine C (fga) biosynthesis gene cluster			-1.75468	0.257991	0	-3.03669	0.17898	0	-1.28201	0.611389	0		-2.64101	0.193309	0		-1.93084	0.346189	0	-2.81718	0.158688	0		-1.53516	NA	0		0.252018	0.390212	0.060923	0.0410838	0.0228561	0.0323234	0.0618001	0.0224139	0	0
Afu3g01690		Has domain(s) with predicted electron transfer activity, heme binding, iron ion binding, oxidoreductase activity, acting on paired donors, with incorporation or reduction of molecular oxygen activity and role in oxidation-reduction process			-0.62658	7.65e-05	0	-0.439171	0.0278249	0	0.187409	0.382125	0		-0.810447	6.19e-07	0		0.463158	0.00854207	0	0.279291	0.112146	0		0.0918821	0.748293	0		5.23785	0.322566	2.86499	0.0985647	2.96701	0.0239078	7.05516	0.932533	3.13471	0.434572
Afu3g02010		Ortholog(s) have versicolorin reductase activity and role in positive regulation of sterigmatocystin biosynthetic process, sterigmatocystin biosynthetic process			-3.23064	2.68e-163	-1	-1.11714	4.34e-17	-1	2.1135	4.19e-53	1		-1.84509	4.95e-56	-1		0.519957	2.7e-05	0	1.9055	6.67e-54	1		-0.207995	0.214005	0		67.5697	10.5037	6.07118	0.419095	23.885	1.61524	94.5948	6.23533	20.5243	3.65347
Afu3g02270	cat1	Mycelial catalase; induced in hyphae exposed to neutrophils; protein induced in amphotericin B and H2O2; stuA-dependent up-regulation in developmentally competent hyphae; hypoxia repressed; SrbA-regulated; repressed by gliotoxin exposure			-3.97267	4.33e-154	-1	-1.95637	1.59e-27	-1	2.01629	3.88e-31	1		-2.34216	3.03e-48	-1		-0.341521	0.0771446	0	1.28899	4.69e-17	1		-0.727308	0.000239199	0		346.656	44.3865	18.625	3.97525	68.3467	4.70881	267.398	15.491	41.0747	8.86197
Afu3g03450		Ortholog(s) have oxidoreductase activity			0.907418	0.000503301	0	2.26597	3.29e-16	1	1.35855	1.99e-08	1		4.46121	2.59e-63	1		-0.776146	0.0336798	0	2.77764	1.46e-43	1		1.41909	3.04e-09	1		1.12719	0.521263	1.79322	0.26607	4.16806	0.605978	0.643253	0.190748	11.0502	0.204969
Afu3g03480		Has domain(s) with predicted electron transfer activity, heme binding, iron ion binding, oxidoreductase activity, acting on paired donors, with incorporation or reduction of molecular oxygen activity and role in oxidation-reduction process			1.1744	0.0449882	1	0.584991	0.448123	0	-0.589413	0.409104	0		1.89727	0.00135162	1		-0.210666	0.836326	0	0.512203	0.358705	0		1.10162	0.162072	0		0.360551	0.392963	0.67614	0.101127	0.410199	0.12989	0.298852	0.144788	0.869801	0.216079
Afu3g03970		Has domain(s) with predicted heme binding, oxidoreductase activity and role in oxidation-reduction process			0.161186	0.855788	0	0.387597	0.709517	0	0.226412	0.833567	0		1.30251	0.155771	0		-1.20365	0.283655	0	-0.0623224	0.9531	0		-0.288734	0.832514	0		0.298762	0.363505	0.275364	0.0762978	0.294758	0.0205871	0.124425	0.0833446	0.235214	0.135337
Afu3g03980		Putative cytochrome P450 monooxygenase; predicted gene pair with AFUA_5G10050			-0.495321	0.572887	0	0.366504	0.729245	0	0.861825	0.391384	0		-0.892627	0.386474	0		-0.396304	0.753189	0	-0.79361	0.451135	0		-1.65543	0.189109	0		0.248508	0.16505	0.148243	0.0663222	0.243104	0.164674	0.180956	0.0344719	0.0727036	0.0912149
Afu3g09220		Putative P450 family fatty acid hydroxylase with a possible role in the hydroxylation of a very long-chain fatty acid			-0.0148172	0.880049	0	-1.34037	1.05e-37	-1	-1.32555	1.25e-39	-1		-1.51468	4.59e-56	-1		-0.525463	2.08e-08	0	-2.02532	1.76e-110	-1		-0.699767	2.83e-09	0		39.5645	1.07672	33.1609	2.68325	12.0204	0.536105	26.9098	0.409564	7.31046	0.981543
Afu3g09530		Has domain(s) with predicted electron transfer activity, heme binding, iron ion binding, oxidoreductase activity, acting on paired donors, with incorporation or reduction of molecular oxygen activity and role in oxidation-reduction process			2.40396	8.77e-30	1	2.75539	2.12e-31	1	0.351431	0.07001	0		2.72572	1.16e-40	1		0.11457	0.765545	0	0.436324	0.0078601	0		0.0848936	0.755404	0		1.24004	0.3715	5.63968	0.251088	6.53906	0.314086	1.33531	0.20841	6.84789	0.862471
Afu3g10490	dapA	Heme binding protein involved in regulation of ergosterol biosynthesis and azole resistance			-0.520709	1.57e-12	0	-0.581263	2.63e-10	0	-0.0605549	0.562015	0		-0.373549	1.57e-06	0		0.159484	0.0791739	0	0.306644	7.36e-05	0		0.367199	0.000314492	0		143.752	4.56507	84.683	5.4247	73.8518	0.360894	157.169	5.77422	94.4591	6.7912
Afu3g12960	hasH	Putative cytochrome P450; absolutely required for hexadehydroastechrome biosynthesis; orthologous member of the "has" secondary metabolite biosynthetic gene cluster of strain A1163			0.0533947	0.71471	0	0.950614	1.62e-10	0	0.897219	2.5e-10	0		1.7569	9.17e-40	1		-0.563717	0.000242477	0	1.13978	1.25e-20	1		0.242565	0.161118	0		7.94352	0.312282	6.97877	0.422526	11.8547	3.15112	5.263	0.286645	13.8153	0.809249
Afu3g14250		Ortholog(s) have indoleamine 2,3-dioxygenase activity and role in filamentous growth of a population of unicellular organisms in response to chemical stimulus, tryptophan catabolic process to kynurenine			1.2464	5.91e-16	1	2.54512	2.43e-44	1	1.29872	9.88e-14	1		4.3507	1.7e-157	1		-0.63571	0.000587051	0	2.46859	5.13e-60	1		1.16987	7.39e-10	1		37.8895	8.82599	76.5019	7.8662	170.64	24.0313	24.0558	1.43013	381.693	6.25352
Afu3g14610		Has domain(s) with predicted electron transfer activity, heme binding, iron ion binding, oxidoreductase activity, acting on paired donors, with incorporation or reduction of molecular oxygen activity and role in oxidation-reduction process			2.67578	5.11e-165	1	2.31483	1.42e-90	1	-0.360959	0.000512403	0		4.11366	0	1		-0.286931	0.0321204	0	1.15094	1.77e-41	1		1.5119	1.36e-46	1		8.6071	0.197869	46.4846	2.95017	32.9639	3.63828	6.90656	0.289869	92.8146	7.19915
Afu4g02730		Has domain(s) with predicted electron transfer activity, heme binding, iron ion binding, oxidoreductase activity, acting on paired donors, with incorporation or reduction of molecular oxygen activity and role in oxidation-reduction process			-2.84907	3.44e-09	-1	-0.67621	0.17679	0	2.17286	0.000123378	1		-0.309628	0.485798	0		-0.196246	0.740205	0	2.34319	3.32e-06	1		0.170335	0.815549	0		1.36557	0.305714	0.162083	0.0908858	0.64984	0.399275	1.16046	0.172768	0.731305	0.192887
Afu4g03120		Ortholog(s) have L-lactate dehydrogenase (cytochrome) activity, role in lactate metabolic process and glyoxysome, mitochondrial intermembrane space, mitochondrion localization			1.92537	2.18e-91	1	1.51634	1.26e-40	1	-0.40903	0.000108843	0		2.30442	1.97e-109	1		-0.620562	1.29e-07	0	-0.241518	0.00942249	0		0.167512	0.208642	0		17.8603	0.435184	57.3673	3.38889	39.3107	3.32401	11.3681	0.0505401	43.7589	6.3477
Afu4g03410	fhpA	Putative flavohemoprotein; protein induced by heat shock and hypoxia			6.22924	0	1	6.38842	0	1	0.159176	0.255951	0		5.56949	0	1		0.469906	0.000420267	0	-0.189846	0.111148	0		-0.349022	0.0218307	0		138.45	17.9017	8814.73	150.706	8956.14	383.431	188.107	25.2852	6955.39	316.179
Afu4g03800		Has domain(s) with predicted electron transfer activity, heme binding, iron ion binding, monooxygenase activity, oxidoreductase activity and acting on paired donors, more			0.220073	0.00318035	0	0.331553	0.000215773	0	0.11148	0.223625	0		0.418701	3.46e-08	0		0.0915461	0.371044	0	0.290173	7.32e-05	0		0.178693	0.0826031	0		19.7609	0.664747	19.5011	0.591469	19.1535	1.20797	20.6413	0.412955	21.4738	1.00193
Afu4g06240		Heme binding protein involved in regulation of ergosterol biosynthesis and azole resistance			-1.52445	4.5e-27	-1	-1.73789	3.41e-23	-1	-0.213441	0.260742	0		-1.03665	1.05e-11	-1		-0.227378	0.226934	0	0.260424	0.0971923	0		0.473866	0.021	0		193.69	11.12	57.0557	12.6125	44.5298	5.5712	162.192	20.2043	61.486	6.99637
Afu4g06890	cyp51A	14-alpha sterol demethylase; commonly mutated in drug resistant isolates; putative ortholog of A. nidulans pdmA; transcript induced by exposure to fluconazole and voriconazole; SrbA-regulated during hypoxia			1.35836	1.74e-31	1	1.81762	5.38e-39	1	0.459266	0.000835076	0		1.23085	4.71e-23	1		0.0246412	0.90788	0	-0.102871	0.435406	0		-0.562137	0.000221743	0		64.8922	3.77486	140.513	12.8185	175.57	9.43947	64.5171	9.13719	117.862	9.28744
Afu4g07020		Has domain(s) with predicted catalytic activity, heme binding, oxidoreductase activity			0.282939	0.0366779	0	0.260285	0.116813	0	-0.0226545	0.909388	0		-0.42021	0.00510086	0		-0.413533	0.0104453	0	-1.11668	5.75e-16	-1		-1.09403	1.48e-10	-1		14.4912	1.9969	14.8835	1.10992	13.3461	2.17704	10.6288	1.15294	6.20903	1.40222
Afu4g08490		Putative acyl-CoA dehydrogenase; transcript up-regulated in conidia exposed to neutrophils			1.63537	4.13e-51	1	1.49497	1.09e-30	1	-0.140399	0.290995	0		0.631033	8.59e-08	0		0.113678	0.492267	0	-0.890662	1.18e-16	0		-0.750263	3.07e-08	0		17.049	0.844352	44.7027	3.04876	36.9326	2.05419	18.0378	0.835623	21.6568	3.18019
Afu4g09110	ccp1	Putative cytochrome c peroxidase; protein induced by heat shock and by hydrogen peroxide; transcript up-regulated in conidia exposed to neutrophils			-2.67135	6.63e-194	-1	-0.824374	1.38e-14	0	1.84698	6.01e-71	1		-0.945939	4.21e-23	0		-0.399454	0.000121547	0	1.32596	3.16e-47	1		-0.521019	6.91e-06	0		171.427	9.62519	22.8181	0.987029	74.5573	1.706	127.527	7.01166	51.5644	4.89249
Afu4g10770	ppoA	Putative fatty acid oxygenase; 5,8-linoleate diol synthase (5,8-LDS); responsible for the formation of psi factor; transcript induced by voriconazole			-1.89295	1.75e-49	-1	-0.480536	0.00111507	0	1.41241	6.51e-21	1		-0.990682	2.86e-15	0		0.425993	0.00162032	0	1.32826	3.39e-23	1		-0.084153	0.686912	0		7.27753	0.63361	1.64926	0.262601	4.01277	0.425241	9.57065	0.33897	3.75477	0.434587
Afu4g14140		Has domain(s) with predicted electron transfer activity, heme binding, iron ion binding, oxidoreductase activity, acting on paired donors, with incorporation or reduction of molecular oxygen activity and role in oxidation-reduction process			3.16012	2.19e-08	1	1.48163	0.0375713	1	-1.67849	0.00376603	-1		4.99021	6.11e-09	1		-2.11046	0.0564966	0	-0.280367	0.576424	0		1.39812	0.0388441	1		0.24124	0.105419	1.81686	0.62946	0.515813	0.08438	0.0535771	0.0464024	1.34289	0.716908
Afu5g00120		Putative cytochrome P450 oxidoreductase/alkane hydroxylase			-0.358523	0.530153	0	-0.251645	0.735481	0	0.106878	0.896271	0		0.215113	0.73457	0		-0.394728	0.614639	0	0.178908	0.785697	0		0.0720296	0.945693	0		0.532649	0.150133	0.345968	0.0849014	0.340202	0.0188107	0.393171	0.201398	0.350924	0.070633
Afu5g01360		Ortholog(s) have oxidoreductase activity and role in steroid metabolic process			1.22625	2.65e-22	1	1.99527	2.49e-43	1	0.769023	4.59e-09	0		3.92345	2.52e-188	1		-0.777903	1.11e-06	0	1.9193	3.47e-68	1		1.15028	1.83e-17	1		2.43302	0.334231	4.8371	0.441546	7.48797	0.496872	1.39803	0.112554	16.4702	0.668585
Afu5g01710		Cytochrome P450 phenylacetate 2-hydroxylase			0.932669	9.87e-15	0	0.737674	4.2e-07	0	-0.194995	0.1925	0		1.22617	2.38e-21	1		-0.499051	0.000559594	0	-0.20555	0.109403	0		-0.0105547	0.964168	0		41.6701	0.472447	67.2854	5.90036	53.2576	7.94146	28.8655	1.8797	52.4694	6.55919
Afu5g03100		Has domain(s) with predicted electron transfer activity, heme binding, iron ion binding, oxidoreductase activity, acting on paired donors, with incorporation or reduction of molecular oxygen activity and role in oxidation-reduction process			1.8715	8.44e-06	1	2.00422	4.37e-05	1	0.132721	0.800951	0		1.85242	1.75e-05	1		0.0523583	0.948695	0	0.0332796	0.948342	0		-0.0994413	0.885401	0		0.557159	0.164479	1.74627	0.304999	1.75863	1.06507	0.570801	0.185645	1.62468	0.742694
Afu5g07520		Ortholog(s) have oxidoreductase activity			0.249373	0.165707	0	-0.51554	0.0268278	0	-0.764913	0.000539082	0		-0.322863	0.14378	0		-0.636273	0.00281575	0	-1.20851	7.36e-10	-1		-0.443595	0.129492	0		4.74922	0.336939	4.78916	0.761125	2.56458	0.020665	2.99996	0.152086	1.87123	0.135583
Afu5g10060		Has domain(s) with predicted heme binding, oxidoreductase activity and role in oxidation-reduction process			5.22315	5.56e-30	1	4.60034	2.73e-21	1	-0.622804	0.0126487	0		8.04886	5.21e-38	1		-1.30445	0.166497	0	1.52127	1.11e-15	1		2.14407	9.04e-18	1		0.179124	0.191011	5.5266	0.598462	3.28146	1.35212	0.0689784	0.0335747	14.3099	2.02187
Afu5g10420		Has domain(s) with predicted electron transfer activity, heme binding, metal ion binding, molybdenum ion binding, oxidoreductase activity and role in nitrate assimilation, oxidation-reduction process			3.81496	8.65e-27	1	4.61455	1.4e-32	1	0.799597	0.00545487	0		4.4853	3.82e-28	1		-0.804226	0.184629	0	-0.133881	0.648956	0		-0.933479	0.00435169	0		0.206844	0.245655	2.46517	0.369202	3.8973	0.479122	0.116204	0.0575423	2.02385	0.207787
Afu5g14860		Has domain(s) with predicted electron transfer activity, heme binding, iron ion binding, oxidoreductase activity, acting on paired donors, with incorporation or reduction of molecular oxygen activity and role in oxidation-reduction process			-0.864962	6.06e-09	0	-0.910267	6.68e-07	0	-0.0453058	0.838874	0		-1.29137	2.12e-13	-1		-0.906876	5.89e-08	0	-1.33329	2.68e-15	-1		-1.28798	5.67e-10	-1		52.6547	10.1092	24.4861	1.22279	21.5378	1.11853	27.5822	5.44102	8.75415	1.51499
Afu5g15050		Has domain(s) with predicted electron transfer activity, heme binding, iron ion binding, oxidoreductase activity, acting on paired donors, with incorporation or reduction of molecular oxygen activity and role in oxidation-reduction process			-0.951205	4.33e-21	0	-1.11736	1.98e-18	-1	-0.166159	0.230655	0		-1.28061	6.48e-25	-1		-0.813264	1.78e-13	0	-1.14267	3e-21	-1		-0.976512	7.63e-11	0		49.8671	3.92281	21.8632	1.59794	17.7056	1.5792	27.8472	2.77799	8.92221	0.720948
Afu6g01810		Has domain(s) with predicted electron transfer activity, heme binding, iron ion binding, monooxygenase activity, oxidoreductase activity, acting on paired donors, with incorporation or reduction of molecular oxygen activity			-0.184762	0.0515838	0	0.703145	2.5e-11	0	0.887906	1.69e-18	0		0.64226	2.49e-12	0		0.0683068	0.616204	0	0.895328	5.55e-24	0		0.00742202	0.964764	0		15.4258	0.45186	11.4671	0.31526	19.3338	3.19958	15.8288	0.438038	19.2082	0.278325
Afu6g02210		Putative cytochrome P450; transcript induced by voriconazole			-0.123707	0.460499	0	0.878576	6.31e-07	0	1.00228	3.04e-09	1		0.254163	0.121867	0		0.0980183	0.674424	0	0.475888	0.00243816	0		-0.526395	0.00711814	0		5.60955	0.536342	4.35005	0.59069	7.9449	1.97911	5.87448	0.372189	5.45786	0.525925
Afu6g03090		Has domain(s) with predicted electron transfer activity, heme binding, iron ion binding, monooxygenase activity, oxidoreductase activity and acting on paired donors, more			0.764468	9.17e-11	0	-0.0342104	0.845443	0	-0.798678	1.51e-08	0		-0.494264	9.97e-05	0		0.599577	8.41e-06	0	-0.659154	4.42e-08	0		0.139524	0.475494	0		12.7281	0.965564	18.2744	0.857929	9.54442	0.0818198	18.8527	0.385492	10.3628	1.60718
Afu6g03890	catA	Spore-specific catalase; abundant protein in conidia; calcium downregulated; predicted secretory signal sequence			-0.803776	1.95e-08	0	-0.34193	0.0549222	0	0.461846	0.00809627	0		0.137242	0.409615	0		-0.630273	0.000120732	0	0.310745	0.0459602	0		-0.151101	0.512408	0		5.98569	0.472802	2.88805	0.444868	3.62279	0.153171	3.77713	0.279836	3.22612	0.381598
Afu6g08140		Ortholog(s) have catalytic activity and role in steroid metabolic process			-1.23727	7.95e-08	-1	0.0889446	0.766988	0	1.32621	5.84e-07	1		0.563033	0.0151978	0		-0.276598	0.355991	0	1.5237	4.01e-11	1		0.19749	0.566485	0		2.63032	0.549587	0.945063	0.204428	2.15425	0.56425	2.12599	0.307485	2.45069	0.508346
Afu6g08460		Has domain(s) with predicted electron transfer activity, heme binding, iron ion binding, oxidoreductase activity, acting on paired donors, with incorporation or reduction of molecular oxygen activity and role in oxidation-reduction process			2.11277	3.39e-66	1	1.58214	6.45e-27	1	-0.530631	9.8e-05	0		0.259223	0.0480197	0		0.991301	8.69e-13	0	-0.862249	2.58e-13	0		-0.331618	0.0448463	0		8.63193	1.38175	31.4339	3.64896	19.7787	1.22763	16.755	0.888818	15.5601	1.10034
Afu6g09670	gliC	Predicted cytochrome P450 monooxygenase, encoded in the putative gliotoxin biosynthetic gene cluster; acts upstream of GliG in the gliotoxin biosynthesis pathway; required for gliotoxin biosynthesis			1.93445	0.00572545	1	1.75734	0.0333925	1	-0.17711	0.83106	0		2.77465	0.000160512	1		-0.456915	0.714565	0	0.38329	0.546357	0		0.5604	0.538512	0		0.152457	0.105061	0.486607	0.0526233	0.390314	0.0763549	0.106876	0.0328326	0.560919	0.415838
Afu6g09760		Has domain(s) with predicted electron transfer activity, heme binding, iron ion binding, oxidoreductase activity, acting on paired donors, with incorporation or reduction of molecular oxygen activity and role in oxidation-reduction process			-2.12511	0.307832	0	-0.0864342	0.976458	0	2.03867	0.419784	0		0.547973	0.83871	0		-2.18643	0.445992	0	0.486652	0.858272	0		-1.55202	NA	0		0.0641809	0.0188747	0.00946878	0.0189376	0.0470142	0.00183778	0.013463	0.0233187	0.0164235	0.0284464
Afu6g10880		Putative acyl-CoA dehydrogenase; transcript up-regulated in conidia exposed to neutrophils			0.467968	0.00263231	0	-0.273342	0.174696	0	-0.74131	5.93e-05	0		-0.577173	0.00083398	0		-0.0537216	0.836404	0	-1.09886	8.39e-12	-1		-0.357553	0.128592	0		9.60793	0.734129	11.2727	2.5179	6.11902	0.0402847	9.08165	0.596043	4.7351	0.770091
Afu6g13570		Has domain(s) with predicted heme binding, peroxidase activity and role in oxidation-reduction process, response to oxidative stress			2.11666	3.97e-80	1	1.70353	6.59e-38	1	-0.41313	0.000407573	0		2.6727	5.26e-134	1		0.281613	0.0628134	0	0.837655	3.04e-19	0		1.25078	8.74e-26	1		11.3935	0.863779	41.6448	2.06286	28.4544	1.31648	13.5272	0.891213	66.8959	5.7838
Afu6g14360		Has domain(s) with predicted electron transfer activity, heme binding, iron ion binding, oxidoreductase activity, acting on paired donors, with incorporation or reduction of molecular oxygen activity and role in oxidation-reduction process			0.553787	1.47e-12	0	0.268857	0.00552638	0	-0.28493	0.00214541	0		-0.350741	4.56e-05	0		-0.0636678	0.596015	0	-0.968196	4.65e-34	0		-0.683266	7.2e-12	0		84.4824	1.05124	104.868	4.99432	78.1651	5.03621	79.201	2.39343	48.2425	2.20924
Afu7g00290		Ortholog(s) have catalytic activity and role in sterigmatocystin biosynthetic process			1.61964	0.0111848	1	-0.588259	0.560428	0	-2.2079	0.0111089	-1		2.21611	0.00304382	1		-1.04572	0.298622	0	-0.449249	0.489135	0		1.75865	0.0867398	0		0.229665	0.295757	0.587701	0.126257	0.115294	0.0503067	0.106991	0.0162325	0.385055	0.0538829
Afu7g01160		Has domain(s) with predicted electron transfer activity, heme binding, iron ion binding, oxidoreductase activity, acting on paired donors and with incorporation or reduction of molecular oxygen, more			-3.74154	0.0330337	-1	-1.75517	0.397643	0	1.98637	0.398359	0		-2.14669	0.287228	0		-1.1082	0.615625	0	0.486653	0.849502	0		-1.49972	NA	0		0.201044	0.218909	0.00924334	0.0184867	0.0446262	0.063111	0.0879272	0.042009	0.0143512	0.0248571
Afu7g01450		Has domain(s) with predicted electron transfer activity, heme binding, iron ion binding, oxidoreductase activity, acting on paired donors, with incorporation or reduction of molecular oxygen activity and role in oxidation-reduction process			-0.874487	2.03e-10	0	-2.17897	2.14e-34	-1	-1.30448	9.44e-14	-1		-1.42125	4.13e-20	-1		-0.549195	0.00064288	0	-1.09596	1.84e-13	-1		0.208526	0.384455	0		23.5177	3.76347	10.8074	0.460679	3.98347	0.249804	15.711	1.78279	4.52506	1.18931
Afu7g02010		Has domain(s) with predicted heme binding activity			-0.41769	0.00219722	0	0.23148	0.165414	0	0.649169	3.21e-05	0		-0.0666569	0.659125	0		0.419499	0.00684831	0	0.770531	9.86e-09	0		0.121362	0.563022	0		9.34259	0.484842	5.91908	0.506421	8.41759	0.677934	12.2301	0.750885	9.09938	1.6679
Afu7g03740	cyp51B	Putative 14-alpha demethylase with a predicted role in ergosterol biosynthesis; transcript upregulated in response to amphotericin B; SrbA-regulated during hypoxia			0.3066	0.000269398	0	0.897115	9.93e-20	0	0.590516	5.35e-10	0		0.719735	2.2e-16	0		0.367369	0.000149589	0	0.780505	3.21e-21	0		0.189989	0.105596	0		140.806	7.31429	146.977	11.6289	201.917	22.814	177.619	6.88313	227.473	7.70786
Afu7g05920		Ortholog(s) have stearoyl-CoA 9-desaturase activity			-0.0451268	0.719527	0	0.0895492	0.542672	0	0.134676	0.33873	0		-0.41085	0.000579311	0		0.115004	0.477513	0	-0.25072	0.0308067	0		-0.385396	0.00962548	0		1583.27	77.9354	1298.55	95.4866	1292.4	177.406	1679.93	121.902	982.919	67.9416
Afu7g06630		Putative cytochrome P450 monooxygenase			-1.68244	1.11e-77	-1	-1.0315	2.08e-21	-1	0.65094	2.31e-09	0		-0.657502	4.64e-12	0		-0.122111	0.3125	0	0.902829	5.42e-22	0		0.251889	0.051789	0		79.011	3.56971	20.8732	1.01891	29.7457	2.13367	71.2112	3.49067	35.097	2.12786
Afu7g06890		Has domain(s) with predicted heme binding, peroxidase activity and role in oxidation-reduction process			-1.30333	3.74e-07	-1	0.364225	0.222321	0	1.66755	7.32e-09	1		-0.49001	0.0951967	0		-0.643226	0.0314761	0	0.17009	0.60628	0		-1.49746	4.35e-06	-1		3.68254	0.402541	1.26221	0.125072	3.62553	0.861841	2.30437	0.115299	1.28813	0.566316
Afu8g00190	ftmC	Putative cytochrome P450 with a role in fumitremorgin B synthesis			-2.2456	1.23e-54	-1	-1.66522	1.16e-21	-1	0.580383	0.00101406	0		-2.23694	1.32e-45	-1		-0.260975	0.164899	0	-0.252307	0.127825	0		-0.83269	2.08e-05	0		51.6784	3.00901	9.20989	0.494953	12.4653	2.70817	42.2568	3.72481	6.99725	1.86882
Afu8g00220	ftmE	Cytochrome P450 with a predicted role in fumitremorgin B synthesis			-1.26792	1.4e-11	-1	-0.728371	0.00148466	0	0.539553	0.0187473	0		-1.09952	5.28e-08	-1		-0.0558142	0.860045	0	0.112594	0.621194	0		-0.426959	0.121139	0		22.694	1.99507	7.97852	0.636184	10.5188	0.752316	21.4098	2.07589	7.80914	3.13024
Afu8g00240	ftmG	Putative cytochrome P450 with a predicted role in fumitremorgin B synthesis			-1.66063	8.35e-21	-1	-1.76504	5.12e-15	-1	-0.104404	0.703144	0		-1.82701	1.06e-17	-1		-0.721558	0.000313373	0	-0.887929	3.83e-05	0		-0.783526	0.00561347	0		16.4394	1.64627	4.40506	0.656099	3.71311	0.910731	9.78414	1.58204	2.15975	0.556666
Afu8g00590		Has domain(s) with predicted heme binding activity and role in lipid metabolic process			-0.878611	1.14e-24	0	-0.685222	1.04e-10	0	0.193389	0.0840249	0		-0.545557	6.61e-09	0		-0.277638	0.00553165	0	0.0554165	0.607041	0		-0.137972	0.322	0		21.7671	1.38012	10.0377	0.752927	10.4172	0.158831	17.5973	0.828575	9.36136	0.291585
Afu8g00740		Has domain(s) with predicted electron transfer activity, heme binding, iron ion binding, oxidoreductase activity, acting on paired donors, with incorporation or reduction of molecular oxygen activity and role in oxidation-reduction process			0.376214	0.0100514	0	1.23659	3.11e-14	1	0.860376	1.81e-08	0		2.552	3.69e-67	1		-0.677561	0.000113702	0	1.49822	2.9e-31	1		0.637846	0.000101878	0		5.50161	0.713286	6.02912	0.805658	9.97169	0.599062	3.36516	0.472863	15.3636	0.794286
Afu8g00962		Has domain(s) with predicted electron transfer activity, heme binding, iron ion binding, monooxygenase activity, oxidoreductase activity, acting on paired donors, with incorporation or reduction of molecular oxygen activity			-0.844242	6.69e-29	0	-0.504907	3.79e-08	0	0.339335	0.000161297	0		-0.125625	0.137586	0		0.0485853	0.682802	0	0.767202	1.02e-23	0		0.427867	1.36e-05	0		149.674	8.43101	70.5481	5.79277	81.3007	11.6468	151.473	6.30306	107.949	4.00909
Afu8g01670	cat2	Putative bifunctional catalase-peroxidase; induction in response to hydrogen peroxide Yap1-dependent; transcript induced by exposure to human airway epithelial cells; SrbA-regulated during hypoxia			-0.438972	0.000461836	0	0.297386	0.0526674	0	0.736357	2.6e-07	0		0.22392	0.103447	0		-0.503364	0.000554189	0	0.159527	0.239621	0		-0.57683	0.000354951	0		121.673	11.6258	76.075	3.35141	114.768	19.8407	84.1734	10.6659	76.5459	0.531292
Afu8g05530	osm1	Putative fumarate reductase; conidia-enriched protein; hypoxia repressed protein; transcript up-regulated in conidia exposed to neutrophils; transcript downregulated in response to hypoxia			1.50389	1.11e-52	1	0.784681	5.14e-11	0	-0.719206	2.79e-10	0		0.0246706	0.846887	0		-0.707339	3.64e-10	0	-2.18656	2.03e-105	-1		-1.46735	3.5e-33	-1		71.7445	3.60196	172.196	11.7881	95.5977	27.6535	42.9925	1.42039	34.0054	1.37887
Afu8g05630	chsF	Putative chitin synthase			0.0144616	0.853592	0	-0.513669	1.89e-10	0	-0.52813	9.08e-12	0		-0.358359	5.22e-07	0		0.100804	0.267324	0	-0.272016	6.85e-05	0		0.256114	0.00461667	0		78.6219	2.93349	67.1792	2.3999	42.2965	0.802511	82.5169	0.681954	49.9965	3.81845
Afu8g06080		Putative flavohemoprotein			9.36981	6.95e-90	1	7.47111	2.68e-54	1	-1.8987	8.87e-24	-1		7.08778	8.43e-43	1		-0.594172	0.53435	0	-2.8762	4.66e-66	-1		-0.977502	7.13e-06	0		0.165841	0.167414	90.7677	10.6062	22.0898	0.206561	0.105717	0.0380422	11.0535	3.31736
Afu8g06690		Has domain(s) with predicted electron transfer activity, heme binding, iron ion binding, monooxygenase activity, oxidoreductase activity and acting on paired donors, more			-2.8784	0.351453	0	-3.28317	0.388639	0	-0.404769	0.930984	0		-0.381024	0.922832	0		-2.01073	0.647436	0	0.486653	0.903521	0		0.891422	NA	0		0.0963378	0.166862	0.00812184	0.0162437	0	0	0.0224917	0.0389568	0.0111551	0.0193212
AfuMt00080		Ortholog(s) have cytochrome-c oxidase activity, role in aerobic respiration, mitochondrial electron transport, cytochrome c to oxygen and mitochondrial respiratory chain complex IV localization			-0.357609	0.131021	0	-0.435297	0.137239	0	-0.0776877	0.817337	0		-0.754985	0.00270292	0		0.0185744	0.964855	0	-0.378801	0.14041	0		-0.301114	0.418773	0		4.99608	0.532822	3.31033	0.219288	2.838	1.3772	4.98612	0.778642	2.2786	0.457913
Afu5g14260		Ortholog(s) have electron transfer activity, role in ergosterol biosynthetic process, sterol biosynthetic process and endoplasmic reticulum membrane localization			4.16533	1.12e-76	1	3.15931	9.56e-36	1	-1.00602	2.41e-08	-1		1.71469	1.02e-21	1		1.67877	7.42e-11	1	-0.771869	5.46e-07	0		0.234148	0.329603	0		3.97936	0.841007	59.7359	9.00781	27.0352	0.71967	12.3341	0.829297	31.3734	4.66975
Afu6g09730	gliF	Predicted cytochrome P450 monooxygenase, encoded in the putative gliotoxin biosynthetic gene cluster			3.45556	4.98e-72	1	2.25357	6.41e-23	1	-1.20199	1.75e-09	-1		1.42302	2.47e-14	1		1.39237	2.49e-10	1	-0.640178	0.00022712	0		0.561809	0.018088	0		2.53339	0.338045	23.4245	0.663791	9.2264	1.65571	6.47561	1.17325	13.4794	3.25992
			Number of upregulated genes:				39			36			21				44				2			20				11
			p-value (upregulated genes):				0.00252905			0.0616021			0.247772				0.00401891				0.729167			0.599756				0.00159972
			Number of downregulated genes:				26			22			8				21				21			14				14
			p-value (downregulated genes):				0.449856			0.716798			0.895075				0.836045				2.26077e-06			0.457043				0.00031739
Fe-S cluster assembly genes					A. fumigatus Af293										A. fumigatus VKmeaB1				A. fumigatus VKmeaB1 vs. Af293							90 mM NaNO2 VKmeaB1 vs.				RPKM
					90 mM NaNO2 vs. untreated			135 mM NaNO2 vs. untreated			135 mM NaNO2 vs. 90 mM NaNO2				90 mM NaNO2 vs. untreated				untreated			90 mM NaNO2				135 mM NaNO2 Af293				Af293 untreated		Af293 90 mM		Af293 135 mM		VKmeaB1 untreated		VKmeaB1 90 mM
GENE ID	Gene name	Description			log2FC	adj. p	DEG	log2FC	adj. p	DEG	log2FC	adj. p	DEG		log2FC	adj. p	DEG		log2FC	adj. p	DEG	log2FC	adj. p	DEG		log2FC	adj. p	DEG		Mean	SD	Mean	SD	Mean	SD	Mean	SD	Mean	SD
Afu1g04680		Has domain(s) with predicted iron ion binding, iron-sulfur cluster binding activity and role in iron-sulfur cluster assembly			0.752463	1.37e-16	0	1.17216	3.03e-27	1	0.419694	7.32e-05	0		1.08743	1.19e-29	1		0.243934	0.0329757	0	0.578904	2.16e-10	0		0.159211	0.231801	0		118.874	2.57105	169.209	14.0181	205.67	12.4841	137.818	5.9699	228.008	13.5008
Afu1g06620		Putative mitochondrial acyl carrier protein; S. cerevisiae ortholog ACP1 has role in lipoic acid biosynthetic process and localizes to mitochondrion			-0.239021	0.00197089	0	-0.171561	0.0717751	0	0.0674604	0.501595	0		-0.252079	0.00199083	0		0.372455	1.76e-05	0	0.359397	3.21e-06	0		0.291937	0.00421348	0		319.815	23.9725	229.699	14.5139	218.736	3.59056	406.202	7.59036	265.285	17.6309
Afu2g10370		Has domain(s) with predicted iron-sulfur cluster binding, structural molecule activity and role in iron-sulfur cluster assembly, protein maturation by iron-sulfur cluster transfer			1.26151	1.39e-52	1	0.706612	2.17e-12	0	-0.554898	6.35e-09	0		0.668735	4.73e-14	0		0.126478	0.274729	0	-0.466298	2.18e-08	0		0.0885999	0.4983	0		117.028	4.2701	237.082	9.09674	147.005	13.0975	124.948	7.00739	154.348	13.6582
Afu2g15960	nbp35	Putative nucleotide binding protein; transcript up-regulated in conidia exposed to neutrophils			1.45416	7.18e-33	1	0.774174	1.82e-07	0	-0.679989	1.55e-06	0		1.29284	1.5e-23	1		0.229925	0.160369	0	0.068606	0.628768	0		0.748595	1.5e-06	0		41.3825	1.11056	95.7841	9.84028	54.6035	9.07257	47.5017	4.22664	90.402	12.8984
Afu3g06492		Ortholog(s) have cysteine desulfurase activity, role in iron-sulfur cluster assembly and L-cysteine desulfurase complex, extrinsic component of mitochondrial inner membrane, mitochondrial matrix localization			0.383182	4.75e-07	0	0.103344	0.30418	0	-0.279839	0.00216205	0		0.310318	0.000110371	0		0.134558	0.180998	0	0.0616934	0.466934	0		0.341532	0.0007956	0		73.5502	4.17711	81.0524	4.67561	60.715	4.68525	78.9915	4.40614	76.2017	6.53599
Afu3g14240		Ortholog of S. cerevisiae NFS1; putative novel ncRNA Afu-203 encoded within the intron			1.19323	3.57e-76	1	1.07475	1.16e-43	1	-0.118484	0.137433	0		1.79346	1.2e-150	1		-0.180885	0.02758	0	0.419335	9.44e-11	0		0.53782	2.49e-11	0		150.62	4.05444	291.806	8.07992	244.668	19.7786	130.299	5.21056	351.439	21.3551
Afu4g05860		Ortholog(s) have role in iron-sulfur cluster assembly, mitochondrial respiratory chain complex I assembly and mitochondrial respiratory chain complex I, peripheral segment, mitochondrion, plasma membrane localization			0.602965	4.37e-20	0	0.346485	1.54e-05	0	-0.25648	0.000981741	0		0.373519	1.25e-07	0		0.0828866	0.377111	0	-0.14656	0.034492	0		0.10992	0.262499	0		318.354	13.6846	408.63	23.4072	311.185	6.94141	330.197	9.60693	332.455	13.1999
Afu4g06770		Ortholog(s) have 2 iron, 2 sulfur cluster binding, ATPase activator activity, ferrous iron binding, iron ion binding, iron-sulfur cluster binding, iron-sulfur cluster carrier activity, zinc ion binding activity			0.406542	4.82e-07	0	0.633155	4.61e-11	0	0.226612	0.0181234	0		0.917851	2.2e-27	0		0.127131	0.245136	0	0.63844	1.48e-15	0		0.411828	6.83e-05	0		201.272	2.78479	225.811	14.2687	239.95	4.89061	215.609	22.3739	316.628	20.043
Afu4g10510		Ortholog(s) have ferrous iron binding, ferroxidase activity, iron chaperone activity and role in cellular iron ion homeostasis, cellular response to oxidative stress, glutathione metabolic process, iron-sulfur cluster assembly			-0.345324	2.35e-05	0	0.205767	0.0394236	0	0.55109	3.64e-09	0		0.0651081	0.484975	0		0.00120835	0.9966	0	0.41164	5.95e-07	0		-0.13945	0.242532	0		153.916	10.3572	102.546	3.39117	136.688	4.25308	150.998	4.33411	122.91	5.08716
Afu4g10690	isa1	Iron-sulphur cluster assembly accessory protein			0.856049	3.18e-09	0	2.97089	4.99e-68	1	2.11485	2.08e-38	1		2.36064	2.81e-54	1		0.242894	0.21209	0	1.74748	2.86e-34	1		-0.367366	0.0677298	0		101.63	2.20655	155.401	23.3813	611.073	82.9939	117.742	12.8801	471.764	79.3365
Afu4g11960		Ortholog(s) have role in iron-sulfur cluster assembly and cytosol, membrane localization			0.305174	0.00536782	0	-0.209183	0.144632	0	-0.514357	9.77e-05	0		-0.0832761	0.492843	0		0.422437	0.000661537	0	0.0339866	0.794399	0		0.548344	0.000196693	0		9.63143	0.487684	10.0383	0.619079	6.40134	0.714944	12.6154	0.0293961	9.22692	1.09107
Afu5g03600		Ortholog(s) have 4 iron, 4 sulfur cluster binding, ATPase activity, role in iron-sulfur cluster assembly, tRNA wobble uridine modification and Nbp35-Cfd1 ATPase complex, cytoplasm localization			0.273097	0.0238326	0	0.452754	0.0015728	0	0.179657	0.217226	0		1.18865	9.43e-23	1		-0.147349	0.377111	0	0.768207	1.48e-11	0		0.58855	7.3e-05	0		25.0313	4.55256	25.675	1.90512	26.4564	2.42014	22.1963	1.94889	39.3795	2.17112
Afu5g03900		Ortholog(s) have oxidoreductase activity, acting on NAD(P)H, heme protein as acceptor activity, role in heme a biosynthetic process, iron-sulfur cluster assembly, ubiquinone biosynthetic process and mitochondrial matrix localization			-0.365	0.00331218	0	-0.222899	0.153795	0	0.142102	0.377509	0		-0.228378	0.0821043	0		0.2959	0.0464462	0	0.432523	0.000599196	0		0.290421	0.100576	0		44.81	3.67081	29.5218	2.27478	29.6554	4.82802	54.0328	3.22544	35.978	6.15216
Afu6g12870	atm1	ABC iron exporter; transcript up-regulated in conidia exposed to neutrophils			0.621831	6.04e-16	0	0.29195	0.00222212	0	-0.329881	0.000278206	0		0.642176	3.06e-15	0		0.0794274	0.484988	0	0.099772	0.230497	0		0.429653	1.59e-05	0		31.2833	1.80349	40.6842	2.94342	29.3673	2.23754	32.3593	2.44081	39.2282	0.165828
Afu8g03980		Ortholog(s) have role in iron-sulfur cluster assembly and CIA complex localization			0.738109	1.11e-08	0	-1.14351	1.94e-09	-1	-1.88162	2.12e-25	-1		-0.76061	1.14e-06	0		-0.0754237	0.720878	0	-1.57414	1.91e-27	-1		0.307476	0.212781	0		15.7495	2.23053	22.1962	1.79063	5.47794	0.263052	14.6274	1.21271	6.73073	0.975714
			Number of upregulated genes:				3			3			1				5				0			1				0
			p-value (upregulated genes):				0.639647			0.716754			0.909794				0.320138				1			0.939651				1
			Number of downregulated genes:				0			1			1				0				0			1				0
			p-value (downregulated genes):				1			0.964185			0.774176				1				1			0.824853				1
Heme biosynthesis genes					A. fumigatus Af293										A. fumigatus VKmeaB1				A. fumigatus VKmeaB1 vs. Af293							90 mM NaNO2 VKmeaB1 vs.				RPKM
					90 mM NaNO2 vs. untreated			135 mM NaNO2 vs. untreated			135 mM NaNO2 vs. 90 mM NaNO2				90 mM NaNO2 vs. untreated				untreated			90 mM NaNO2				135 mM NaNO2 Af293				Af293 untreated		Af293 90 mM		Af293 135 mM		VKmeaB1 untreated		VKmeaB1 90 mM
GENE ID	Gene name	Description			log2FC	adj. p	DEG	log2FC	adj. p	DEG	log2FC	adj. p	DEG		log2FC	adj. p	DEG		log2FC	adj. p	DEG	log2FC	adj. p	DEG		log2FC	adj. p	DEG		Mean	SD	Mean	SD	Mean	SD	Mean	SD	Mean	SD
Afu1g05060		Ortholog(s) have uroporphyrinogen decarboxylase activity and role in heme biosynthetic process			-0.0596553	0.526496	0	-0.376412	0.000363996	0	-0.316756	0.00208618	0		-0.253893	0.00656726	0		0.0515991	0.701842	0	-0.142638	0.124301	0		0.174118	0.169863	0		120.49	1.96769	98.012	11.1484	71.5167	5.26426	122.37	1.73218	79.86	7.29011
Afu1g06530		Ortholog(s) have glycine transmembrane transporter activity, organic acid transmembrane transporter activity and role in glycine import into mitochondrion, heme biosynthetic process, mitochondrial transport			0.711904	1.17e-20	0	-0.207558	0.0352591	0	-0.919462	1.69e-24	0		0.129941	0.132301	0		0.0275361	0.833947	0	-0.554427	8.14e-13	0		0.365035	0.000466605	0		95.0742	2.2633	131.961	7.42826	63.3341	2.72925	94.9729	2.90555	80.88	5.55599
Afu1g07480	hem13	Coproporphyrinogen III oxidase with a predicted role in heme biosynthesis; protein levels increase in amphotericin B; reacts with rabbit immunosera exposed to conidia; repressed by exposure to artemisinin; SrbA-regulated during hypoxia			1.0463	1.71e-21	1	1.72615	1.73e-39	1	0.679846	1.02e-07	0		1.19658	2.03e-24	1		0.5082	8.02e-05	0	0.658476	3.56e-09	0		-0.0213699	0.919793	0		1378.12	57.76	2407.06	276.106	3512.38	44.4817	1920.31	206.369	3426.49	98.2269
Afu1g08760		Ortholog(s) have porphobilinogen synthase activity, zinc ion binding activity and role in heme biosynthetic process			-0.413853	4.35e-08	0	-0.750957	4.28e-16	0	-0.337104	0.000228145	0		-0.791027	2.78e-22	0		-0.0527447	0.648318	0	-0.429918	4.83e-08	0		-0.0928142	0.449811	0		134.987	4.61643	85.8026	6.97151	61.6354	2.62782	127.572	9.24173	57.225	2.06962
Afu3g06600		Ortholog(s) have uroporphyrin-III C-methyltransferase activity and role in cellular response to drug, methionine biosynthetic process, siroheme biosynthetic process			1.52654	1.53e-78	1	2.01048	4.93e-99	1	0.483944	4.64e-08	0		1.93702	7.88e-120	1		0.245523	0.0175921	0	0.656005	9.55e-18	0		0.172061	0.113677	0		18.8016	0.330108	45.7848	2.219	58.2826	2.50849	21.8347	1.30358	64.9471	2.61596
Afu3g13120		Ortholog(s) have hydroxymethylbilane synthase activity and role in heme biosynthetic process, pathogenesis			0.0785234	0.747023	0	0.885765	0.000340203	0	0.807242	0.000643632	0		0.151026	0.490338	0		0.79001	0.000845021	0	0.862513	2.54e-05	0		0.0552716	0.876979	0		3.60642	0.328738	3.20508	0.3675	5.11287	0.655587	6.07107	1.1365	5.26006	0.455098
Afu4g12340		Putative mitochondrial carrier protein; transcript induced by exposure to human airway epithelial cells			3.11633	2.26e-151	1	1.43893	2.15e-23	1	-1.6774	8.67e-37	-1		0.784493	5.92e-10	0		0.597835	2.55e-05	0	-1.734	3.85e-51	-1		-0.0565984	0.78538	0		27.3122	1.48847	200.154	29.2588	56.8586	2.42626	40.4522	0.82111	54.1101	5.18236
Afu5g06270	hemA	5-aminolevulinic acid synthase			-0.596404	8.37e-09	0	0.902357	1.51e-13	0	1.49876	1.01e-37	1		0.352523	0.00144803	0		0.204839	0.12737	0	1.15377	3.37e-29	1		-0.344996	0.0125696	0		64.455	2.97833	36.1234	1.37093	92.6998	3.96347	72.848	4.41255	72.5006	10.3081
Afu5g07750		Putative ferrochelatase precursor			-0.987761	3.05e-26	0	-1.04373	9.58e-20	-1	-0.0559733	0.677527	0		-1.24963	1.1e-35	-1		0.213459	0.0664222	0	-0.0484126	0.677194	0		0.00756073	0.968459	0		79.3882	5.1361	33.9412	3.48641	29.6703	0.821229	90.2555	3.11003	29.5696	2.33401
Afu6g12800		Ortholog(s) have uroporphyrinogen-III synthase activity and role in heme biosynthetic process			-0.709931	0.00022938	0	-1.45652	3.21e-09	-1	-0.746586	0.00258055	0		-1.9331	3.32e-18	-1		-0.0523329	0.871061	0	-1.2755	5.1e-09	-1		-0.528913	0.0937301	0		14.9926	0.881193	7.77198	1.80325	4.19459	0.526263	14.1483	0.995687	2.91229	1.05687
Afu7g05680		Has domain(s) with predicted precorrin-2 dehydrogenase activity and role in oxidation-reduction process, siroheme biosynthetic process			-2.5368	4.67e-108	-1	-1.64052	1.43e-33	-1	0.896277	4.51e-10	0		-1.52133	9.63e-40	-1		0.172168	0.210429	0	1.18764	5.13e-22	1		0.291365	0.0835061	0		91.3308	11.3255	13.3085	1.91625	22.4639	1.84765	100.624	6.41187	27.3199	3.32389
			Number of upregulated genes:				3			3			1				2				0			2				2
			p-value (upregulated genes):				0.416683			0.492924			0.828602				0.8072				1			0.583221				1
			Number of downregulated genes:				1			3			1				3				0			2				0
			p-value (downregulated genes):				0.922029			0.378989			0.664111				0.399654				1			0.343404				1

## Sheet: 5
Chitinase genes, Chitine utilization genes, Glucanase genes, CAZyme genes
Chitinase genes					A. fumigatus Af293										A. fumigatus VKmeaB1				A. fumigatus VKmeaB1 vs. Af293							90 mM NaNO2 VKmeaB1 vs.				RPKM
					90 mM NaNO2 vs. untreated			135 mM NaNO2 vs. untreated			135 mM NaNO2 vs. 90 mM NaNO2				90 mM NaNO2 vs. untreated				untreated			90 mM NaNO2				135 mM NaNO2 Af293				Af293 untreated		Af293 90 mM		Af293 135 mM		VKmeaB1 untreated		VKmeaB1 90 mM
GENE ID	Gene name	Description			log2FC	adj. p	DEG	log2FC	adj. p	DEG	log2FC	adj. p	DEG		log2FC	adj. p	DEG		log2FC	adj. p	DEG	log2FC	adj. p	DEG		log2FC	adj. p	DEG		Mean	SD	Mean	SD	Mean	SD	Mean	SD	Mean	SD
Afu1g00310		class V chitinase, putative			0.128084	0.805612	0	0.291308	0.634876	0	0.163224	0.797919	0		1.11427	0.0274283	1		-0.672969	0.299147	0	0.313218	0.533891	0		0.149994	0.854091	0		0.650191	0.1324	0.601494	0.190952	0.613475	0.16562	0.399778	0.0328676	0.674883	0.0803277
Afu1g02800		class V chitinase, putative			-0.299786	0.000194256	0	-0.252014	0.0117868	0	0.0477716	0.67163	0		-0.078072	0.393267	0		-0.107524	0.321683	0	0.11419	0.196808	0		0.0664185	0.622331	0		16.8629	0.498623	11.6061	0.268652	10.9073	0.0995885	15.3505	0.503629	11.2913	0.498754
Afu3g07110	chi5	class III chitinase, putative			1.27273	1.63e-19	1	1.1945	1.32e-12	1	-0.0782248	0.667439	0		1.153	1.53e-15	1		0.224274	0.25695	0	0.10455	0.484022	0		0.182774	0.368911	0		5.24311	0.568546	10.6787	1.00635	9.22474	2.08842	5.9735	0.494542	10.3219	0.780626
Afu3g07160		class V chitinase, putative			1.39577	6.23e-27	1	1.22136	4.6e-15	1	-0.174405	0.26901	0		1.46369	5.36e-28	1		0.2807	0.104199	0	0.348624	0.00604092	0		0.523029	0.00149475	0		12.5067	0.363157	27.7703	3.67214	22.3816	1.3342	14.8616	0.802526	31.8449	2.06311
Afu3g11280		class V chitinase, putative			-0.846653	9.32e-34	0	0.0302056	0.753495	0	0.876859	1.96e-27	0		0.136701	0.0709789	0		-0.0833715	0.38946	0	0.899983	4.23e-37	0		0.0231239	0.855805	0		76.5311	3.48905	35.9576	0.521927	60.0327	0.0400733	70.6336	2.67117	60.4635	3.12136
Afu5g03530	chi4	class III chitinase, putative			1.83693	1.27e-28	1	2.19741	1.71e-31	1	0.360484	0.0290586	0		2.19549	1.68e-45	1		0.435931	0.0467049	0	0.794488	4.06e-09	0		0.434004	0.0179264	0		3.84416	0.377939	11.7041	1.44908	13.6548	1.32145	5.12002	0.587884	18.273	1.43378
Afu5g03760	chiA1	class III chitinase ChiA1			0.541067	1.67e-06	0	0.519272	0.000136683	0	-0.0217952	0.896352	0		0.572402	1.97e-06	0		0.858257	5.92e-12	0	0.889593	2.7e-15	0		0.911388	8e-11	0		201.497	17.0235	249.175	27.4696	222.131	18.3208	358.132	34.1309	414.52	25.7262
Afu5g03850		class III chitinase, putative			-1.16109	1.67e-37	-1	-1.48289	5.47e-36	-1	-0.321797	0.00951196	0		-1.58173	2.39e-54	-1		0.0664762	0.614639	0	-0.354165	0.00081089	0		-0.0323685	0.868745	0		58.6859	4.64948	22.2056	1.78242	16.1466	0.171506	60.2176	5.03132	15.635	1.3457
Afu5g03960		class V chitinase Chi100			1.18403	3.48e-07	1	0.90478	0.00151734	0	-0.279248	0.31382	0		1.65977	2.29e-12	1		-0.104871	0.795381	0	0.370869	0.0891252	0		0.650118	0.0285575	0		0.569068	0.0821811	1.0915	0.186429	0.819259	0.0733313	0.518183	0.101147	1.27073	0.123048
Afu5g06840		class V chitinase, putative			0.226465	0.412577	0	1.24082	1.34e-05	1	1.01436	0.000149795	1		2.25278	1.03e-17	1		-0.680012	0.0471629	0	1.3463	3.02e-09	1		0.331945	0.299613	0		0.586227	0.0413352	0.582646	0.108853	1.06557	0.126172	0.358009	0.0508266	1.32621	0.0846916
Afu6g09780		class V chitinase, putative			-2.80887	0.133785	0	-2.50343	0.302483	0	0.305432	0.923577	0		-1.89488	0.400146	0		-2.10506	0.370241	0	-1.19107	0.629489	0		-1.4965	NA	0		0.0896589	0.119736	0.0107499	0.0125528	0.0115936	0.0163959	0.0197811	0.000624596	0	0
Afu6g13720		class V chitinase, putative			0.422433	0.543409	0	1.26939	0.0975245	0	0.846956	0.261606	0		3.99702	9.67e-07	1		-2.4106	0.0122159	-1	1.16399	0.064545	0		0.317036	0.753381	0		0.180997	0.225275	0.201728	0.0923658	0.330838	0.224103	0.0326317	0.00918037	0.403323	0.035819
Afu7g05140	chi3	class III chitinase, putative			2.49516	1.13e-14	1	2.02148	8.35e-08	1	-0.47368	0.134003	0		4.10228	3.42e-19	1		-1.71609	0.00256361	-1	-0.108967	0.710526	0		0.364714	0.352375	0		0.673388	0.227045	3.18464	0.326096	2.08714	0.117986	0.199585	0.0272288	2.6463	0.459666
Afu7g08490		class V chitinase, putative			-2.49978	0.144826	0	2.45232	0.126057	0	4.9521	0.0053673	1		3.69887	0.0540975	0		-4.2716	0.0456558	-1	1.92705	0.302592	0		-3.02505	NA	0		0.161474	0.239938	0.023764	0.047528	0.667116	0.414648	0	0	0.0797808	0.102252
Afu8g00700	chi2	class III chitinase ChiA2			-0.179897	0.248547	0	0.258487	0.160465	0	0.438384	0.0124027	0		1.63472	3.87e-22	1		-1.35837	1.13e-14	-1	0.456242	0.0025093	0		0.0178581	0.94894	0		9.59453	0.402316	7.17948	0.810981	8.8405	0.513202	3.67196	0.0411959	8.86989	0.724148
Afu8g01410	chiB1	class V chitinase ChiB1			-0.43344	0.114779	0	0.13281	0.709517	0	0.56625	0.0800176	0		0.95131	0.00367396	0		-1.41273	1.9e-05	-1	-0.027985	0.94216	0		-0.594235	0.12821	0		2.03341	0.126474	1.2747	0.200484	1.71209	0.15947	0.74689	0.0369153	1.12762	0.148133
		Number of upregulated genes:					5			5			2				9				0			1				0
		p-value (upregulated genes):					0.233383			0.311373			0.709137				0.00785828				1			0.949961				1
		Number of downregulated genes:					1			1			0				1				5			0				0
		p-value (downregulated genes):					0.975576			0.97132			1				0.974685				0.0012882			1				1
Chitine utilization genes					A. fumigatus Af293										A. fumigatus VKmeaB1				A. fumigatus VKmeaB1 vs. Af293							90 mM NaNO2 VKmeaB1 vs.				RPKM
					90 mM NaNO2 vs. untreated			135 mM NaNO2 vs. untreated			135 mM NaNO2 vs. 90 mM NaNO2				90 mM NaNO2 vs. untreated				untreated			90 mM NaNO2				135 mM NaNO2 Af293				Af293 untreated		Af293 90 mM		Af293 135 mM		VKmeaB1 untreated		VKmeaB1 90 mM
GENE ID	Gene name	Description			log2FC	adj. p	DEG	log2FC	adj. p	DEG	log2FC	adj. p	DEG		log2FC	adj. p	DEG		log2FC	adj. p	DEG	log2FC	adj. p	DEG		log2FC	adj. p	DEG		Mean	SD	Mean	SD	Mean	SD	Mean	SD	Mean	SD
Afu1g00440		DUF895 domain membrane protein (putative N-acetyl glucosamine transporter)			-1.09053	1.16e-08	-1	-0.0130119	0.962123	0	1.07751	1.33e-06	1		-0.881159	7.75e-06	0		0.325852	0.156571	0	0.535219	0.0104661	0		-0.542295	0.0392351	0		6.3531	0.527953	2.52564	0.123563	4.82323	1.46788	7.79268	0.605927	3.29713	0.631286
Afu1g00450		N-acetylglucosamine-6-phosphate deacetylase (NagA), putative			-1.57275	0.163789	0	-0.80315	0.568083	0	0.769602	0.618827	0		-0.256972	0.859886	0		-1.19581	0.411235	0	0.11997	0.943273	0		-0.649633	NA	0		0.248803	0.182419	0.0671835	0.0564819	0.107336	0.00419578	0.104406	0.0293729	0.0690939	0.0763344
Afu1g00480		glucosamine-6-phosphate deaminase, putative			-0.218749	0.782614	0	-0.502348	0.620962	0	-0.283599	0.794722	0		0.619032	0.374846	0		0.295843	0.78103	0	1.13362	0.101977	0		1.41722	0.178943	0		0.349329	0.116943	0.259027	0.115849	0.19064	0.00745212	0.422529	0.0639565	0.510443	0.260995
Afu8g04070		glucosamine-6-phosphate deaminase, putative			-0.379287	0.475284	0	-0.111813	0.872877	0	0.267474	0.702421	0		-0.296212	0.608536	0		-0.0424402	0.96134	0	0.0406345	0.955163	0		-0.226839	0.803715	0		0.370915	0.111781	0.240776	0.0811096	0.263505	0.157254	0.351366	0.0407783	0.222418	0.00494152
Afu8g04100		N-acetylglucosamine-6-phosphate deacetylase (NagA), putative			-0.0373041	0.92935	0	0.83805	0.0435921	0	0.875354	0.0289898	0		0.848674	0.0247231	0		-0.375659	0.46293	0	0.510319	0.168768	0		-0.365035	0.478128	0		0.806125	0.160914	0.664762	0.0825783	1.11525	0.318924	0.612162	0.143017	0.852908	0.34807
Afu8g04110		DUF895 domain membrane protein (putative N-acetyl glucosamine transporter)			-0.470502	0.00227207	0	2.07311	3.97e-33	1	2.54361	5.81e-53	1		0.979378	3.54e-10	0		0.110485	0.630015	0	1.56036	8.46e-26	1		-0.983247	6.22e-08	0		8.57135	0.678564	5.23301	0.530241	27.8359	5.39019	9.07076	1.23267	13.931	3.24001
		Number of upregulated genes:					0			1			2				0				0			1				0
		p-value (upregulated genes):					1			0.79739			0.218972				1				1			0.674533				1
		Number of downregulated genes:					1			0			0				0				0			0				0
		p-value (downregulated genes):					0.751248			1			1				1				1			1				1
Glucanase genes					A. fumigatus Af293										A. fumigatus VKmeaB1				A. fumigatus VKmeaB1 vs. Af293							90 mM NaNO2 VKmeaB1 vs.				RPKM
					90 mM NaNO2 vs. untreated			135 mM NaNO2 vs. untreated			135 mM NaNO2 vs. 90 mM NaNO2				90 mM NaNO2 vs. untreated				untreated			90 mM NaNO2				135 mM NaNO2 Af293				Af293 untreated		Af293 90 mM		Af293 135 mM		VKmeaB1 untreated		VKmeaB1 90 mM
GENE ID	Gene name	Description			log2FC	adj. p	DEG	log2FC	adj. p	DEG	log2FC	adj. p	DEG		log2FC	adj. p	DEG		log2FC	adj. p	DEG	log2FC	adj. p	DEG		log2FC	adj. p	DEG		Mean	SD	Mean	SD	Mean	SD	Mean	SD	Mean	SD
Afu1g00650		extracellular alpha-1,3-glucanase/mutanase, putative			3.23103	7.58e-32	1	3.40883	6.64e-30	1	0.177808	0.43732	0		3.29544	3.12e-43	1		0.494873	0.229627	0	0.559283	0.00162967	0		0.381475	0.12824	0		0.742954	0.460547	5.86108	0.403021	6.03679	0.977301	1.01872	0.0979934	7.75356	0.740121
Afu1g03352		alpha-1,3-glucanase/mutanase, putative			1.76051	4.28e-15	1	0.811391	0.00387223	0	-0.949115	0.000236455	0		2.32732	1.6e-27	1		2.67783	2.82e-29	1	3.24464	2.35e-57	1		4.19376	5.04e-59	1		1.45388	0.267795	4.15417	1.30801	1.94815	0.400447	9.07013	1.08777	35.3075	9.16006
Afu1g03600	exg1	exo-beta-1,3-glucanase (Exg1), putative			1.34419	9.06e-44	1	1.48454	2.7e-38	1	0.140348	0.225377	0		2.2132	1.67e-105	1		-0.262869	0.0399402	0	0.606138	3.66e-11	0		0.465791	8.99e-05	0		22.7529	1.2667	48.77	3.87249	48.9251	3.73134	18.5342	1.49663	66.773	3.17673
Afu1g04260	ENGL1	endo-1,3-beta-glucanase Engl1			-0.825339	1.66e-21	0	-0.780731	3.95e-13	0	0.0446083	0.730053	0		-0.6658	1.37e-11	0		-0.560009	5.31e-09	0	-0.400471	3.64e-05	0		-0.445079	0.000357113	0		19.7587	0.816206	9.42835	0.118736	8.84713	0.906335	13.13	1.29767	6.42179	0.516062
Afu1g04730		endoglucanase, putative			-0.77647	0.00059136	0	0.000575036	1	0	0.777045	0.00362984	0		-0.239314	0.326052	0		0.0730006	0.836404	0	0.610156	0.0104109	0		-0.166889	0.648185	0		2.68006	0.331019	1.31974	0.0138993	2.06197	0.669103	2.76255	0.720716	1.81477	0.276978
Afu1g12560		endoglucanase, putative			-0.330141	0.00947354	0	-0.378241	0.0179084	0	-0.0481005	0.79787	0		0.367071	0.00613594	0		-0.29885	0.052699	0	0.398362	0.0021149	0		0.446462	0.0114952	0		15.2387	1.06733	10.2584	0.471851	9.0212	0.0843556	12.1253	0.504916	12.1756	0.804427
Afu1g14450	exgO	exo-beta-1,3-glucanase Exg0			0.241416	0.21018	0	-0.53038	0.0251661	0	-0.771797	0.000612478	0		0.471983	0.0214283	0		-0.566138	0.0124913	0	-0.335572	0.0883585	0		0.436225	0.11415	0		4.12555	0.497519	4.12009	1.05743	2.19556	0.485151	2.7264	0.490868	2.93076	0.131624
Afu1g16190	aspf9	extracellular cell wall glucanase Crf1/allergen Asp F9			0.540489	1.79e-09	0	0.631469	4.53e-09	0	0.0909804	0.432214	0		0.445512	3.67e-06	0		0.356658	0.000794105	0	0.261681	0.00483292	0		0.170701	0.191172	0		544.444	38.4657	670.848	12.9782	649.5	0.364552	683.048	60.7067	723.94	29.4558
Afu2g00430	exg9	exo-beta-1,3-glucanase, putative			-0.168558	0.841736	0	-1.23006	0.239017	0	-1.0615	0.31579	0		2.11478	0.0233799	1		-2.22791	0.0339869	-1	0.0554316	0.95711	0		1.11693	0.376117	0		0.202229	0.232331	0.148125	0.0547115	0.0644865	0.0326195	0.0413571	0.020747	0.137494	0.0417866
Afu2g03120	utr2	cell wall glucanase (Utr2), putative			-0.236968	0.00377533	0	-0.154774	0.125341	0	0.0821944	0.427745	0		-0.000449799	1	0		0.318983	0.000758954	0	0.555502	5.54e-12	0		0.473307	3.94e-06	0		343.215	7.7195	246.77	4.69165	236.895	16.7505	419.774	6.21808	326.096	24.6014
Afu2g03980		alpha-1,3-glucanase/mutanase, putative			-0.438809	0.0628336	0	1.02436	7.14e-05	1	1.46317	4.43e-09	1		1.99945	1.06e-17	1		-0.769769	0.00534133	0	1.66849	1.75e-14	1		0.20532	0.528287	0		3.01275	0.43856	1.88365	0.243323	4.74174	1.55296	1.73254	0.184017	5.41243	1.3526
Afu2g06160		alpha-1,3-glucanase/mutanase, putative			0.690443	7.54e-05	0	0.374144	0.0947801	0	-0.316298	0.137685	0		-0.0465484	0.819929	0		0.543469	0.00857909	0	-0.193523	0.298177	0		0.122776	0.675106	0		2.49924	0.155361	3.42215	0.193104	2.49841	0.689382	3.57872	0.539574	2.6797	0.278787
Afu2g09350	exg4	endo-beta-1,6-glucanase, putative			1.3301	8.23e-26	1	2.42979	2.44e-59	1	1.09968	1.2e-14	1		2.54541	5.5e-83	1		0.567306	0.000145812	0	1.78261	3.47e-47	1		0.68293	1.76e-05	0		44.5057	4.01342	94.8669	10.2408	184.31	18.6081	64.6283	8.53123	293.968	18.0618
Afu2g09520	egl3	extracellular endoglucanase/cellulase, putative			2.91079	8.75e-125	1	3.87868	1.42e-162	1	0.967882	1.51e-13	0		4.01139	4.47e-225	1		0.365686	0.020109	0	1.46628	4.49e-38	1		0.498397	0.00086684	0		8.16812	0.371827	51.8464	4.20692	92.745	19.335	10.2762	1.52329	129.184	5.57206
Afu2g14490		endoglucanase, putative			-2.56665	1.17e-95	-1	-0.316645	0.034683	0	2.25	1.3e-56	1		-1.14192	8.23e-19	-1		0.249537	0.109791	0	1.67427	4.19e-40	1		-0.575734	0.00030439	0		85.9031	1.75585	12.2641	1.54624	52.8729	6.64336	99.9923	1.50876	35.3246	5.70671
Afu2g14540		endoglucanase, putative			1.14771	2.19e-14	1	0.806127	1.2e-05	0	-0.341579	0.0540335	0		0.682038	7.79e-06	0		0.666071	0.000153331	0	0.200402	0.190633	0		0.541981	0.00553687	0		3.93018	0.279518	7.35292	0.572139	5.26722	0.915652	6.09995	0.793771	7.59013	0.886052
Afu3g00270	bgt2	GPI-anchored cell wall beta-1,3-endoglucanase EglC			0.0678159	0.452813	0	0.461961	3.66e-06	0	0.394145	4.48e-05	0		0.462373	1.85e-07	0		-0.0972214	0.41325	0	0.297336	0.000463541	0		-0.0968099	0.45127	0		2751.75	252.519	2448.31	73.8663	2926.01	143.298	2524.91	115.113	2707.03	63.2135
Afu3g03950		endoglucanase, putative			0.211314	0.539529	0	0.811689	0.0311265	0	0.600376	0.101325	0		0.946536	0.00265118	0		0.171444	0.728347	0	0.906667	0.00280549	0		0.306291	0.502945	0		3.29062	0.699829	3.19031	0.781062	4.38514	1.28575	3.58151	1.07395	5.38928	0.517013
Afu3g07520	exg7	exo-beta-1,3-glucanase, putative			0.412056	0.0238678	0	0.0809713	0.749871	0	-0.331085	0.137154	0		-0.0401522	0.864526	0		-0.372167	0.113992	0	-0.824375	1.3e-05	0		-0.493291	0.0619718	0		3.83926	0.534247	4.33489	0.43065	3.14375	1.20881	2.91236	0.0284871	2.19377	0.300076
Afu3g09250	crh3	cell wall glucanase, putative			2.8093	3.72e-213	1	3.9425	4.12e-299	1	1.1332	3.55e-29	1		4.31641	0	1		0.294904	0.00880087	0	1.80202	2.85e-93	1		0.668819	1.76e-09	0		45.6751	2.57094	271.138	14.4175	539.651	46.282	55.0283	4.09182	851.959	30.5551
Afu4g01110		1,3-beta glucanase, putative			-1.15023	0.32627	0	0.299995	0.834422	0	1.45022	0.286443	0		5.08675	0.00144426	1		-4.90983	0.00587188	-1	1.32715	0.2707	0		-0.123072	NA	0		0.33023	0.468111	0.123148	0.0547558	0.306025	0.133529	0	0	0.276182	0.157727
Afu4g03350	exg10	exo-beta-1,3-glucanase, putative			0.514202	2.89e-06	0	0.804391	5.77e-10	0	0.290189	0.0223325	0		0.375326	0.00180549	0		-0.158944	0.300137	0	-0.29782	0.008824	0		-0.588008	2.52e-05	0		9.16433	0.727983	11.0564	0.804917	12.2947	1.65664	8.01025	0.578954	8.07863	0.136913
Afu4g07850		endoglucanase, putative			0.343278	0.15002	0	1.51007	2.37e-09	1	1.1668	7.47e-07	1		1.64908	4.76e-14	1		0.0311722	0.940728	0	1.33697	6.35e-11	1		0.170174	0.585216	0		1.71425	0.257175	1.82985	0.320572	3.75156	0.745283	1.71021	0.28825	4.18156	0.684128
Afu5g01830		extracellular endoglucanase, putative			2.34419	7.16e-43	1	2.74986	1.85e-44	1	0.405677	0.0236003	0		2.94964	4.52e-56	1		-0.644157	0.00587925	0	-0.0387063	0.83729	0		-0.444383	0.0319103	0		3.00292	0.561331	12.8311	0.802772	15.536	5.18035	1.87136	0.177384	11.2107	1.50676
Afu5g03940		alpha-1,3-glucanase, putative			-1.33251	1.35e-08	-1	-0.725876	0.0116476	0	0.606635	0.0369817	0		-0.410571	0.102972	0		0.148305	0.672608	0	1.07024	9.23e-06	1		0.463609	0.175706	0		11.3892	0.415086	3.82679	1.08384	5.31936	1.65677	12.3705	1.18156	7.27657	2.65589
Afu5g08780	bgt3	cell wall glucanase, putative			-0.521664	3.6e-09	0	0.277397	0.00965622	0	0.799061	2.39e-15	0		0.0689108	0.498626	0		-0.0994674	0.426795	0	0.491107	4.84e-08	0		-0.307954	0.00917304	0		27.0197	1.35209	15.9039	1.28187	25.2355	4.13709	24.6753	0.253157	20.1284	0.556551
Afu5g14190		beta-glucanase, putative			-2.30403	6.07e-05	-1	-0.534462	0.409357	0	1.76957	0.0100873	1		-0.7037	0.327613	0		-1.4921	0.0167482	-1	0.108227	0.905814	0		-1.66134	0.046371	-1		0.946582	0.361435	0.160853	0.060778	0.497	0.0445811	0.324188	0.109524	0.153931	0.0587611
Afu6g01800		endoglucanase, putative			1.19293	1.14e-06	1	0.207883	0.54883	0	-0.985051	0.00079422	0		0.650818	0.0266413	0		-0.610119	0.0705313	0	-1.15223	5.09e-06	-1		-0.167183	0.707442	0		1.48562	0.388464	2.85124	0.263058	1.31187	0.0157925	0.951787	0.377873	1.16293	0.205322
Afu6g03230		cell wall glucanase/allergen F16-like			0.335473	0.467314	0	0.805885	0.119254	0	0.470412	0.357557	0		0.946961	0.0287052	0		0.0312772	0.969563	0	0.642765	0.127567	0		0.172353	0.803683	0		0.62452	0.295934	0.670358	0.170906	0.849007	0.173878	0.633288	0.0887319	0.943451	0.140027
Afu6g07480		endoglucanase, putative			-1.0626	1.01e-05	-1	0.412734	0.134064	0	1.47534	4.16e-08	1		-0.0299873	0.923561	0		-0.524933	0.0659204	0	0.507684	0.0595467	0		-0.967654	0.00148998	0		4.661	1.03158	1.87181	0.171654	4.7406	0.0865796	3.14582	0.434658	2.41065	0.309685
Afu6g08510	crh1	cell wall glucanase, putative			-0.924434	2.19e-18	0	-0.0153316	0.919132	0	0.909103	1.21e-13	0		-1.32154	5e-33	-1		0.723472	1.21e-10	0	0.326368	0.00412681	0		-0.582734	2.28e-05	0		24.0195	3.47516	10.6518	0.953442	18.2349	2.25666	38.7037	1.92783	12.0071	1.06354
Afu6g09250	exg2	exo-beta-1,3-glucanase, putative			-0.209855	0.0690917	0	-0.405819	0.00360502	0	-0.195964	0.168849	0		-0.2016	0.0973077	0		0.243011	0.0824265	0	0.251265	0.0325437	0		0.447229	0.00337085	0		17.2031	0.315776	12.5766	1.29836	9.98812	0.138673	19.9354	0.14342	13.4486	1.49981
Afu6g09540		endoglucanase, putative			1.35954	0.282678	0	5.00363	3.56e-05	1	3.6441	0.000123505	1		4.33079	0.00098142	1		-0.869073	0.70116	0	2.10218	0.0205654	1		-1.54192	0.147127	0		0.0675512	0.117002	0.145351	0.120613	1.65459	0.752501	0.0351366	0.0608584	0.5652	0.3498
Afu6g11600	egl2	endoglucanase, putative			1.33208	0.000757456	1	1.56594	0.000626053	1	0.23386	0.608746	0		2.3014	2.51e-07	1		-0.849207	0.156051	0	0.120112	0.772333	0		-0.113748	0.855805	0		0.715148	0.336507	1.50473	0.343341	1.61606	0.511728	0.384501	0.0747183	1.47606	0.188105
Afu6g11980	exg5	exo-beta-1,3-glucanase, putative			-2.93341	0.013348	-1	-0.583056	0.632872	0	2.35035	0.094048	0		1.62169	0.0725731	0		-0.565006	0.670296	0	3.9901	0.000580693	1		1.63974	0.200912	0		0.169389	0.212672	0.0171337	0.0217333	0.0843171	0.00329596	0.108887	0.0148551	0.262394	0.107572
Afu6g12380	scw4	cell wall glucanase (Scw4), putative			0.356822	0.176372	0	1.0612	0.00033845	1	0.704382	0.0137949	0		0.875847	0.00100423	0		-0.149202	0.710515	0	0.369823	0.159222	0		-0.33456	0.355999	0		4.02562	0.564192	4.35753	0.389282	6.49681	3.19144	3.54682	0.597242	5.05968	1.51747
Afu6g13270	exg6	exo-beta-1,3-glucanase, putative			0.384159	0.00179462	0	0.942229	3.43e-11	0	0.558071	4.26e-05	0		1.24087	1.18e-19	1		-1.0536	1.18e-13	-1	-0.196894	0.130621	0		-0.754964	6.08e-07	0		6.30927	0.348583	6.97804	0.195189	9.36207	1.56082	2.98377	0.199215	5.49452	0.840604
Afu7g05610	exg3	glucanase, putative			1.40673	3.92e-19	1	2.75477	1.37e-56	1	1.34804	2.76e-19	1		3.26751	6.16e-101	1		-0.0583488	0.837502	0	1.80243	1.02e-43	1		0.454393	0.0072877	0		3.35018	0.31913	7.51173	1.21845	17.4345	2.66344	3.15349	0.204952	23.6135	1.25741
Afu7g06150		endoglucanase, putative			3.53788	1.61e-51	1	3.66669	4.06e-43	1	0.128807	0.616119	0		4.91871	4.55e-92	1		-0.276099	0.478742	0	1.10473	5.7e-09	1		0.975925	6.73e-05	0		3.40096	0.768729	33.5992	5.63773	33.502	1.88958	2.76517	0.523064	64.9793	16.4725
Afu7g06740		endoglucanase, putative			0.286863	0.787399	0	1.33823	0.234999	0	1.05137	0.341645	0		6.57225	8.49e-06	1		-4.83637	0.004435	-1	1.44902	0.1154	0		0.397648	0.787792	0		0.448448	0.676132	0.444057	0.105745	0.855896	0.92793	0	0	1.09704	0.0220166
Afu7g08350		alpha-1,3-glucanase, putative			-0.16372	0.203329	0	0.663724	5.07e-06	0	0.827444	2.74e-09	0		0.467148	0.000223788	0		1.46966	4.9e-30	1	2.10053	3.39e-70	1		1.27309	3.08e-18	1		24.5385	3.84679	18.5483	1.83046	29.8972	0.0618933	66.4741	6.66798	71.5386	3.01308
Afu7g08510		extracellular alpha-1,3-glucanase/mutanase, putative			1.66345	4.02e-08	1	4.96094	3.25e-46	1	3.29749	1.58e-24	1		5.14557	1.29e-60	1		-0.317043	0.48973	0	3.16508	5.36e-29	1		-0.132409	0.788132	0		3.32292	0.82559	8.81825	2.56132	79.7667	29.4538	2.59497	0.0665318	71.6369	17.9941
Afu8g01490		endoglucanase, putative			-1.16651	0.336741	0	-0.0170693	0.995515	0	1.14944	0.433656	0		1.67083	0.196837	0		-1.51923	0.346217	0	1.31811	0.293443	0		0.168665	NA	0		0.118507	0.142068	0.0430245	0.0302196	0.0883131	0.0446718	0.0395548	0.0361276	0.098058	0.0668159
Afu8g02330		endoglucanase, putative			-2.71773	0.15512	0	1.05117	0.610288	0	3.7689	0.0713676	0		2.17904	0.277424	0		-1.91606	0.45886	0	2.98071	0.126261	0		-0.788192	NA	0		0.125597	0.159832	0.0120195	0.024039	0.197791	0.279718	0.031353	0.054305	0.111634	0.0576955
Afu8g05610	btgE	cell wall glucanase (Scw11), putative			-0.333288	9.51e-05	0	0.179495	0.0894337	0	0.512783	1.54e-07	0		0.182144	0.0491225	0		0.71173	1.82e-14	0	1.22716	1.93e-48	1		0.71438	1.05e-11	0		243.208	19.1276	163.938	8.36593	212.318	2.50303	391.139	25.46	345.277	4.83977
Afu8g06030		alpha-1,3-glucanase, putative			-5.87418	1.32e-57	-1	-3.19614	3.87e-14	-1	2.67804	4.2e-10	1		-2.48998	4.03e-10	-1		-2.88001	9.84e-14	-1	0.504193	0.245035	0		-2.17385	4.9e-06	-1		93.4694	7.15671	1.36561	0.876202	7.86735	0.793507	12.4717	1.41995	1.73743	0.659675
Afu8g06360		alpha-1,3-glucanase, putative			0.0464197	0.929073	0	0.834578	0.105377	0	0.788158	0.113931	0		-1.55992	1.31e-05	-1		2.96321	9.93e-13	1	1.35687	0.000726912	1		0.568711	0.32071	0		0.392317	0.374366	0.340819	0.0742513	0.532828	0.0208282	2.96939	0.248009	0.787162	0.178013
Afu8g06830		endoglucanase, putative			-0.193765	0.190432	0	0.350976	0.0404164	0	0.544741	0.000878735	0		0.276859	0.0343394	0		1.46219	1.24e-25	1	1.93282	1.53e-50	1		1.38808	6.1e-18	1		8.65601	1.33388	6.42008	0.853327	8.51972	0.452823	23.4107	0.789868	22.0807	1.22367
Afu8g07120	neg1	beta-1,6-glucanase Neg1, putative			-1.17563	0.0446451	-1	-0.104715	0.8924	0	1.07092	0.128927	0		0.14463	0.846887	0		-1.08903	0.133351	0	0.231232	0.758459	0		-0.839687	0.336373	0		0.475483	0.23229	0.175541	0.0665608	0.340804	0.253391	0.217177	0.0821181	0.187497	0.0103716
		Number of upregulated genes:					13			14			11				18				4			17				3
		p-value (upregulated genes):					0.215989			0.238593			0.0995865				0.0485794				0.0195504			0.00215419				0.203566
		Number of downregulated genes:					7			1			0				4				6			1				2
		p-value (downregulated genes):					0.905879			0.999981			1				0.994762				0.0502775			0.996658				0.587458
CAZyme genes					A. fumigatus Af293										A. fumigatus VKmeaB1				A. fumigatus VKmeaB1 vs. Af293							90 mM NaNO2 VKmeaB1 vs.				RPKM
					90 mM NaNO2 vs. untreated			135 mM NaNO2 vs. untreated			135 mM NaNO2 vs. 90 mM NaNO2				90 mM NaNO2 vs. untreated				untreated			90 mM NaNO2				135 mM NaNO2 Af293				Af293 untreated		Af293 90 mM		Af293 135 mM		VKmeaB1 untreated		VKmeaB1 90 mM
GENE ID	Gene name	Description			log2FC	adj. p	DEG	log2FC	adj. p	DEG	log2FC	adj. p	DEG		log2FC	adj. p	DEG		log2FC	adj. p	DEG	log2FC	adj. p	DEG		log2FC	adj. p	DEG		Mean	SD	Mean	SD	Mean	SD	Mean	SD	Mean	SD
Afu3g14890		Ortholog of A. nidulans FGSC A4 : AN2537, A. oryzae RIB40 : AO090038000131, Neosartorya fischeri NRRL 181 : NFIA_062360 and Aspergillus versicolor : Aspve1_0524633	PL9		3.1674	4.56e-48	1	4.11668	8.18e-71	1	0.949283	4.8e-10	0		5.31131	4.86e-136	1		-0.240283	0.542314	0	1.90363	6.22e-50	1		0.954343	1.76e-09	0		1.22206	0.149763	9.24747	1.03448	16.2759	2.09394	1.01301	0.18608	31.1751	2.22714
Afu4g03780		Ortholog(s) have carbon-oxygen lyase activity, acting on polysaccharides activity and role in pectin catabolic process, sporocarp development involved in sexual reproduction	PL4		1.96335	8.93e-31	1	1.84614	1.16e-20	1	-0.117216	0.535988	0		2.98478	1.68e-60	1		-0.520561	0.0358012	0	0.500862	0.000325185	0		0.618079	0.000883996	0		1.84571	0.30662	6.11142	0.660643	5.11858	1.0997	1.26145	0.0226072	7.77423	0.460262
Afu8g05910		Ortholog(s) have pectate lyase activity and role in pectin catabolic process	PL3		2.47646	2.68e-06	1	1.69432	0.00784964	1	-0.782136	0.132877	0		2.78073	6.46e-08	1		-0.0183358	0.989793	0	0.285936	0.500773	0		1.06807	0.0681917	0		0.354132	0.133132	1.62247	0.304722	0.856169	0.44514	0.330518	0.122869	1.78229	0.221209
Afu5g10930		Ortholog(s) have extracellular region localization	PL20		2.97163	5.36e-92	1	2.96628	2.54e-67	1	-0.0053505	0.985136	0		2.88667	4.14e-81	1		0.0955006	0.695919	0	0.010546	0.95529	0		0.0158965	0.950686	0		13.5271	0.224518	89.598	12.6181	80.9719	11.9227	14.1727	1.99805	81.2879	5.52157
Afu2g00760		Putative secreted pectate lyase; fibrinogen-binding protein; immunoreactive	PL1		2.83954	1.26e-37	1	4.12978	9.93e-62	1	1.29025	8.74e-10	1		4.84778	2.93e-101	1		-0.264916	0.461696	0	1.74333	1.16e-21	1		0.453082	0.0741823	0		1.42886	0.283052	8.70664	1.88818	19.4757	5.3793	1.17548	0.335541	26.2776	3.34056
Afu5g10170		Ortholog of A. oryzae RIB40 : AO090103000463, Neosartorya fischeri NRRL 181 : NFIA_077100, Aspergillus wentii : Aspwe1_0270838 and Aspergillus versicolor : Aspve1_0080550, Aspve1_0124007	PL1		3.6007	1.54e-17	1	4.21951	3.61e-20	1	0.618805	0.06772	0		3.13237	6.89e-22	1		1.57827	0.00220769	1	1.10993	7.68e-05	1		0.491125	0.221913	0		0.411051	0.465906	4.2289	1.10983	5.93735	1.79502	1.2097	0.306102	8.2031	1.04836
Afu3g10850		Ortholog of A. niger CBS 513.88 : An16g00500, A. oryzae RIB40 : AO090102000071, Neosartorya fischeri NRRL 181 : NFIA_032600 and Aspergillus wentii : Aspwe1_0045718	GT90		1.00047	0.00216985	1	2.09461	2.43e-09	1	1.09414	0.000366135	1		-0.232936	0.380896	0		2.66733	7.76e-17	1	1.43392	4.12e-08	1		0.339779	0.364638	0		0.846784	0.379492	1.45088	0.342408	2.82954	1.06203	5.3457	0.737425	3.53845	0.233285
Afu5g00580		Ortholog of Neosartorya fischeri NRRL 181 : NFIA_041910 and Aspergillus fumigatus A1163 : AFUB_049050	GT90		4.83693	8.21e-23	1	5.30993	6.16e-25	1	0.473002	0.0932069	0		6.38951	1.77e-48	1		0.154022	0.878885	0	1.70661	2.32e-14	1		1.23361	1.84e-05	1		0.199931	0.200747	5.034	1.13722	6.3801	2.68011	0.226672	0.0906478	14.7719	1.59002
Afu6g00550		Glycosyl transferase family 8 family protein; calcium induced; induced by exposure to artemisinin	GT8		1.7302	2.23e-23	1	-0.186937	0.4348	0	-1.91714	1.03e-20	-1		0.200664	0.304405	0		0.866972	1.87e-05	0	-0.662567	0.000152014	0		1.25457	3.6e-08	1		15.4421	1.52574	43.3209	4.96024	10.4276	1.1572	27.5494	2.69385	24.4629	8.37726
Afu8g01730		Has domain(s) with predicted transferase activity, transferring glycosyl groups activity	GT8		2.00181	1.48e-70	1	2.35184	7.02e-69	1	0.350029	0.00809244	0		2.73333	2.5e-117	1		0.167179	0.293999	0	0.898693	6.14e-16	0		0.548663	0.000139191	0		23.2491	2.25796	78.9121	6.5128	91.746	8.93529	25.6202	2.49952	132.586	7.44823
Afu8g02110		Ortholog of Aspergillus fumigatus A1163 : AFUB_084500	GT78		2.05248	1.21e-06	1	1.94092	7.91e-05	1	-0.111563	0.823033	0		4.66798	6.83e-18	1		-1.5345	0.0305231	-1	1.081	0.00113157	1		1.19256	0.00874653	1		0.65632	0.199909	2.32296	0.801542	1.96241	1.06596	0.224083	0.0399262	4.41793	0.125158
Afu4g11280		Ortholog(s) have dolichyl-phosphate-mannose-glycolipid alpha-mannosyltransferase activity, mannosyltransferase activity and role in GPI anchor biosynthetic process	GT76		2.48572	2.54e-166	1	2.60962	9.79e-136	1	0.123902	0.227396	0		3.73962	0	1		0.094714	0.506544	0	1.34861	4.9e-64	1		1.22471	7.67e-36	1		12.5864	0.661184	59.4532	3.21941	58.8684	2.77333	13.1355	0.389012	136.502	8.88153
Afu6g04450		Ortholog(s) have alpha-1,2-mannosyltransferase activity, role in mannan biosynthetic process, protein glycosylation, protein mannosylation and Golgi apparatus localization	GT71		1.50584	1.14e-12	1	0.719216	0.00765334	0	-0.78662	0.00117391	0		0.206859	0.413023	0		0.113043	0.754195	0	-1.18594	2.36e-08	-1		-0.399315	0.212021	0		2.45454	0.413583	5.84904	0.466951	3.09373	0.904676	2.58326	0.356879	2.29835	0.506975
Afu2g05710		Ortholog of A. nidulans FGSC A4 : AN4092, AN7483, A. oryzae RIB40 : AO090001000688, Neosartorya fischeri NRRL 181 : NFIA_082430 and Aspergillus versicolor : Aspve1_0043503	GT69		1.30795	2.34e-35	1	1.08139	1.57e-17	1	-0.226564	0.0736806	0		1.477	3.8e-41	1		0.290858	0.0295943	0	0.459899	1.01e-05	0		0.686463	1.74e-07	0		26.5045	2.2215	55.5487	3.3968	43.2931	7.05538	31.7905	0.97405	68.6645	9.19096
Afu1g17030		Putative glycosyl transferase, phoB-regulated	GT4		1.46652	6.13e-46	1	1.7423	4.56e-46	1	0.275775	0.021885	0		1.34446	1.44e-34	1		-0.0607305	0.721132	0	-0.182787	0.0897079	0		-0.458562	0.00051821	0		29.9861	1.53135	70.0145	5.1378	77.0516	2.43069	28.1556	0.647016	55.4767	6.67826
Afu5g14780		Putative trehalase phosphorylase with a predicted role in the glucose-1-phosphate pathway	GT4		3.3822	2.92e-37	1	2.75083	2.08e-19	1	-0.63137	0.0125275	0		1.52421	4.03e-10	1		1.12901	0.000509234	1	-0.728983	0.000774915	0		-0.0976124	0.798191	0		0.741156	0.241552	6.42122	1.46739	3.77621	0.306434	1.56281	0.206961	3.4914	0.526072
Afu5g08580	och1	Putative alpha-1,6-mannosyltransferase that initiates the linkage of the N-glycan outer chain; complements a S. cerevisiae och1 mutant; induces normal host response in murine macrophages; conidiation reduced in high Ca2+	GT32		2.51165	1.24e-87	1	1.91456	5.55e-37	1	-0.597087	1.48e-05	0		1.85724	6.12e-47	1		0.476065	0.00256361	0	-0.178343	0.156455	0		0.418743	0.00887352	0		6.98168	0.392459	33.6449	1.5548	20.3017	5.03373	9.4988	0.216272	26.6856	4.0608
Afu6g14040	och2	Putative alpha-1,6-mannosyltransferase	GT32		1.95343	2.55e-23	1	1.90398	9.6e-17	1	-0.0494561	0.840241	0		1.19021	4.76e-10	1		0.676875	0.00573308	0	-0.0863517	0.669192	0		-0.0368956	0.909849	0		2.93402	0.568897	9.66429	1.01436	8.52838	2.63819	4.61939	0.327657	8.17631	0.827593
Afu3g00170		Has domain(s) with predicted transferase activity, transferring glycosyl groups activity and membrane localization	GT31		1.41132	3.48e-09	1	0.96295	0.00109873	0	-0.448369	0.10269	0		1.7102	2.52e-13	1		0.263124	0.464865	0	0.562007	0.00882123	0		1.01038	0.000466144	1		1.12827	0.305873	2.5538	0.630412	1.70416	0.0855186	1.33641	0.102601	3.39542	0.147209
Afu8g00650		Ortholog of A. nidulans FGSC A4 : AN2923, AN10601, A. fumigatus Af293 : Afu2g17770, A. niger CBS 513.88 : An11g02090, An01g01000 and A. oryzae RIB40 : AO090020000174, AO090103000301	GT25		3.85879	3.52e-23	1	3.4901	1.36e-16	1	-0.36869	0.172855	0		3.49941	5.73e-27	1		0.521009	0.406017	0	0.161631	0.489697	0		0.530321	0.0842401	0		0.382783	0.0969049	4.60048	0.605295	3.24165	0.252387	0.525146	0.10004	4.61611	0.497172
Afu5g06050		Putative mannosyltransferase with a predicted role in glycosylphosphatidylinositol (GPI)-anchor biosynthesis; 10 predicted transmembrane domains	GT22		1.35752	1.89e-33	1	0.296211	0.0430425	0	-1.06131	5.97e-16	-1		-0.288891	0.0199109	0		0.632453	1.17e-06	0	-1.01396	2.87e-19	-1		0.047351	0.822741	0		12.5946	0.566581	27.2764	0.928683	11.9101	2.39921	19.1251	2.06558	12.1109	1.83389
Afu8g02020		Ortholog of A. nidulans FGSC A4 : AN12445, A. niger CBS 513.88 : An01g12020, An04g09400, A. oryzae RIB40 : AO090010000196 and Aspergillus terreus NIH2624 : ATET_08038	GT2		3.04345	8.46e-10	1	2.65124	2.61e-06	1	-0.392207	0.400101	0		6.55236	5.8e-13	1		-2.62212	0.0210914	-1	0.886796	0.0109024	0		1.279	0.00719154	1		0.174004	0.207801	1.18633	0.198259	0.820384	0.216742	0.0266786	0.0267999	1.96899	0.40426
Afu2g02220		Ortholog(s) have sterol 3-beta-glucosyltransferase activity and role in ascospore-type prospore membrane assembly, sterol metabolic process	GT1		1.36581	7.49e-61	1	0.21536	0.0407966	0	-1.15045	3.47e-33	-1		0.28753	0.00193628	0		-0.501184	2.03e-07	0	-1.57946	6.06e-79	-1		-0.429014	0.00010457	0		38.0718	3.97082	82.7836	3.36729	33.9739	3.78176	26.2788	0.457478	24.8948	2.86952
Afu2g12830		Has domain(s) with predicted transferase activity, transferring hexosyl groups activity and role in metabolic process	GT1		1.8357	5.8e-10	1	1.19639	0.00107364	1	-0.639315	0.0451239	0		0.920062	0.00196678	0		0.446066	0.297764	0	-0.469575	0.0816008	0		0.16974	0.712687	0		0.765046	0.0534073	2.31733	0.119009	1.35501	0.633213	1.0257	0.0796462	1.50645	0.121207
Afu4g14150		Has domain(s) with predicted transferase activity, transferring acyl groups other than amino-acyl groups, transferase activity, transferring hexosyl groups activity and role in metabolic process	GT1		3.42812	8.87e-14	1	2.31551	1.97e-05	1	-1.11261	0.0128151	-1		4.6019	1.24e-16	1		-1.16402	0.1352	0	0.00976284	0.988601	0		1.12237	0.0290209	1		0.206649	0.165893	1.8727	0.720804	0.790059	0.331883	0.0897616	0.0227726	1.69449	0.343745
Afu7g04880		Has domain(s) with predicted transferase activity, transferring hexosyl groups activity and role in carbohydrate metabolic process, lipid glycosylation, metabolic process	GT1		1.01444	1.72e-11	1	0.068431	0.75555	0	-0.946013	1.24e-07	0		-0.128398	0.50911	0		-0.51277	0.00741334	0	-1.65561	1.17e-24	-1		-0.709599	0.00115416	0		5.51894	0.458802	9.47342	1.06508	4.461	0.132899	3.79722	0.364635	2.67979	0.621367
Afu3g12590		Ortholog(s) have alpha-L-fucosidase activity and role in xyloglucan metabolic process	GH95		2.3882	2.05e-67	1	2.25778	1.54e-44	1	-0.130414	0.415566	0		3.31125	2.31e-117	1		-0.291598	0.140964	0	0.631453	2.85e-07	0		0.761868	1.26e-06	0		3.00562	0.145489	13.271	1.46889	11.0793	2.73993	2.40314	0.253459	18.5241	0.804181
Afu5g01190		Ortholog(s) have alpha-L-fucosidase activity and role in xyloglucan metabolic process	GH95		1.53488	2.84e-05	1	2.40649	2.02e-09	1	0.871611	0.010551	0		4.29759	6.23e-30	1		-0.638773	0.27017	0	2.12393	7.22e-15	1		1.25232	0.00033199	1		0.318652	0.186398	0.774222	0.170243	1.28842	0.232397	0.197652	0.0909203	3.02916	0.415771
Afu2g04570		Ortholog of A. nidulans FGSC A4 : AN2060/abxA, A. fumigatus Af293 : Afu6g12120, A. oryzae RIB40 : AO090003001017 and Neosartorya fischeri NRRL 181 : NFIA_058060, NFIA_081320	GH93		1.69706	6.1e-43	1	1.90508	2.95e-40	1	0.208016	0.122812	0		1.31977	1.57e-23	1		-0.116255	0.563733	0	-0.493545	2.12e-05	0		-0.70156	1.1e-06	0		8.85841	0.22942	24.2864	1.64378	25.5218	1.66802	8.00192	0.214847	15.4729	1.69511
Afu6g13760		Putative alpha-1,2-mannosidase subfamily protein; transcript up-regulated in hyphae upon exposure to neutrophils	GH92		2.15002	7.73e-88	1	2.55314	1.5e-90	1	0.403116	0.000678776	0		3.46706	1.56e-197	1		-0.571948	2.47e-05	0	0.745083	1.44e-13	0		0.341967	0.0118436	0		8.64007	0.403349	32.4632	2.50465	39.0658	0.407615	5.71482	0.932982	49.0034	2.33067
Afu1g01250	sedB	Putative tripeptidyl-peptidase of the sedolisin family	GH88		1.83854	3.83e-17	1	1.19095	8.62e-06	1	-0.647581	0.00698747	0		0.783364	0.00095206	0		0.123092	0.743356	0	-0.93208	6.97e-06	0		-0.284499	0.377056	0		1.74837	0.263907	5.32139	0.493527	3.0936	0.023961	1.87955	0.191995	2.50486	0.694684
Afu7g05090		Has domain(s) with predicted catalytic activity	GH88		1.37503	0.00467311	1	0.831554	0.178172	0	-0.543476	0.348383	0		2.66677	0.000118772	1		-2.05502	0.0101712	-1	-0.763277	0.118686	0		-0.219801	0.793063	0		0.406597	0.234287	0.88234	0.254538	0.550084	0.219731	0.0952453	0.0445227	0.464371	0.0740772
Afu1g01660		Ortholog(s) have rhamnogalacturonan acetylesterase activity and role in pectin catabolic process	GH78		2.06494	1.33e-34	1	1.47147	3.76e-13	1	-0.593465	0.00114696	0		1.12598	1.55e-11	1		0.724526	0.000375107	0	-0.214426	0.188648	0		0.379039	0.0859153	0		2.78675	0.419866	9.91365	0.443715	5.9826	0.466235	4.53797	0.317632	7.66025	1.77117
Afu1g06130		Ortholog(s) have rhamnogalacturonan acetylesterase activity and role in pectin catabolic process	GH78		2.06963	5.02e-45	1	1.61778	3.54e-20	1	-0.451844	0.00620477	0		1.93514	1.43e-35	1		-0.13397	0.570069	0	-0.26846	0.0656859	0		0.183385	0.392115	0		4.59703	0.260479	16.2975	1.43789	10.8778	2.34135	4.10402	0.565873	12.1452	2.24247
Afu6g14610		Putative alpha-L-rhamnosidase	GH78		3.65621	3.21e-20	1	3.80765	2.75e-18	1	0.15144	0.682472	0		5.7624	3.74e-27	1		-1.49753	0.0382008	-1	0.608658	0.0288207	0		0.457219	0.247096	0		0.206873	0.263772	2.17152	0.266991	2.18493	0.555641	0.0706037	0.0107119	2.97909	0.303415
Afu4g00620		Ortholog(s) have role in budding cell bud growth, fungal-type cell wall biogenesis, pseudohyphal growth	GH76		3.13867	5.16e-106	1	2.62864	2.48e-54	1	-0.510028	0.00118352	0		2.63788	8.24e-71	1		0.238947	0.244482	0	-0.261844	0.0626506	0		0.248185	0.205054	0		9.19596	1.39399	68.9613	4.33437	43.9687	0.38677	10.6994	0.793385	51.5891	10.6347
Afu8g00930		Has domain(s) with predicted chitosanase activity	GH75		1.40641	6.78e-07	1	2.14536	1.04e-11	1	0.738944	0.00751647	0		3.26108	1.11e-28	1		-0.561225	0.186677	0	1.29344	1.56e-08	1		0.554501	0.0779455	0		2.06627	0.513747	4.56573	0.809433	6.9393	0.271257	1.35792	0.324839	10.1352	2.11815
Afu1g00650		Putative alpha-1,3-glucanase; predicted gene pair with AFUA_7G08510	GH71		3.23103	7.58e-32	1	3.40883	6.64e-30	1	0.177808	0.43732	0		3.29544	3.12e-43	1		0.494873	0.229627	0	0.559283	0.00162967	0		0.381475	0.12824	0		0.742954	0.460547	5.86108	0.403021	6.03679	0.977301	1.01872	0.0979934	7.75356	0.740121
Afu7g08510		Putative alpha-1,3-glucanase; predicted gene pair with AFUA_1G00650	GH71		1.66345	4.02e-08	1	4.96094	3.25e-46	1	3.29749	1.58e-24	1		5.14557	1.29e-60	1		-0.317043	0.48973	0	3.16508	5.36e-29	1		-0.132409	0.788132	0		3.32292	0.82559	8.81825	2.56132	79.7667	29.4538	2.59497	0.0665318	71.6369	17.9941
Afu6g07070	cbhA	Putative cellobiohydrolase, involved in sugar metabolism; predicted gene pair with AFUA_6G11610 (cbhB)	GH7		2.01372	1.51e-49	1	2.32653	7.17e-50	1	0.312816	0.027945	0		2.54824	6.56e-75	1		-0.0963307	0.677631	0	0.438188	0.000273927	0		0.125372	0.497419	0		1.93839	0.306762	6.59967	0.478948	7.48185	1.77285	1.77247	0.179214	8.04852	0.0507389
Afu7g01540		Ortholog(s) have cellulase activity and role in glucan catabolic process	GH7		3.69909	1.39e-89	1	4.61546	2.07e-123	1	0.916367	5.87e-14	0		5.88366	8.36e-238	1		-0.164066	0.634506	0	2.0205	6.36e-86	1		1.10414	1.49e-18	1		1.73686	0.067185	19.0953	1.57524	32.8521	4.60431	1.52157	0.126476	69.837	4.33277
Afu6g14620		Ortholog(s) have alpha-L-arabinofuranosidase activity, role in arabinose metabolic process, pectin catabolic process and intracellular localization	GH54		1.81439	0.00118615	1	0.327497	0.694115	0	-1.4869	0.0276095	-1		1.80361	0.00879054	1		-0.995879	0.270979	0	-1.00666	0.0640532	0		0.480239	0.610835	0		0.282281	0.217756	0.842512	0.144361	0.272478	0.0538205	0.138317	0.0179851	0.382409	0.197298
Afu1g03600	exg1	Ortholog(s) have cell adhesion molecule binding, glucan endo-1,6-beta-glucosidase activity, glucan exo-1,3-beta-glucosidase activity	GH5		1.34419	9.06e-44	1	1.48454	2.7e-38	1	0.140348	0.225377	0		2.2132	1.67e-105	1		-0.262869	0.0399402	0	0.606138	3.66e-11	0		0.465791	8.99e-05	0		22.7529	1.2667	48.77	3.87249	48.9251	3.73134	18.5342	1.49663	66.773	3.17673
Afu2g09350	exg4	Ortholog(s) have glucan endo-1,6-beta-glucosidase activity and role in glucan catabolic process	GH5		1.3301	8.23e-26	1	2.42979	2.44e-59	1	1.09968	1.2e-14	1		2.54541	5.5e-83	1		0.567306	0.000145812	0	1.78261	3.47e-47	1		0.68293	1.76e-05	0		44.5057	4.01342	94.8669	10.2408	184.31	18.6081	64.6283	8.53123	293.968	18.0618
Afu2g09520	egl3	Putative endo-1,4 beta-glucanase, a predicted secreted hydrolase with a fungal cellulose binding domain; transcript levels decrease during conidial germination	GH5		2.91079	8.75e-125	1	3.87868	1.42e-162	1	0.967882	1.51e-13	0		4.01139	4.47e-225	1		0.365686	0.020109	0	1.46628	4.49e-38	1		0.498397	0.00086684	0		8.16812	0.371827	51.8464	4.20692	92.745	19.335	10.2762	1.52329	129.184	5.57206
Afu5g00550		Has domain(s) with predicted catalytic activity, hydrolase activity, hydrolyzing O-glycosyl compounds activity and role in carbohydrate metabolic process	GH5		2.11549	0.00753616	1	2.12926	0.0199802	1	0.0137777	0.996043	0		4.71595	0.00010901	1		-2.29672	0.151081	0	0.303743	0.681427	0		0.289966	0.795657	0		0.125194	0.134769	0.454948	0.233662	0.417052	0.266567	0.0241612	0.0209257	0.501751	0.0716319
Afu5g01830		Has domain(s) with predicted catalytic activity, hydrolase activity, hydrolyzing O-glycosyl compounds activity and role in carbohydrate metabolic process	GH5		2.34419	7.16e-43	1	2.74986	1.85e-44	1	0.405677	0.0236003	0		2.94964	4.52e-56	1		-0.644157	0.00587925	0	-0.0387063	0.83729	0		-0.444383	0.0319103	0		3.00292	0.561331	12.8311	0.802772	15.536	5.18035	1.87136	0.177384	11.2107	1.50676
Afu5g14560		Has domain(s) with predicted catalytic activity, hydrolase activity, hydrolyzing O-glycosyl compounds activity and role in carbohydrate metabolic process	GH5		3.48555	2.31e-18	1	1.85411	0.000130637	1	-1.63143	2.65e-05	-1		6.51736	2.08e-16	1		-3.05737	0.00106131	-1	-0.0255523	0.950615	0		1.60588	0.00019475	1		0.436338	0.374189	4.05866	0.852066	1.19577	0.63021	0.0501517	0.0205314	3.57874	0.523053
Afu7g05610	exg3	Has domain(s) with predicted catalytic activity, hydrolase activity, hydrolyzing O-glycosyl compounds activity and role in carbohydrate metabolic process	GH5		1.40673	3.92e-19	1	2.75477	1.37e-56	1	1.34804	2.76e-19	1		3.26751	6.16e-101	1		-0.0583488	0.837502	0	1.80243	1.02e-43	1		0.454393	0.0072877	0		3.35018	0.31913	7.51173	1.21845	17.4345	2.66344	3.15349	0.204952	23.6135	1.25741
Afu8g07030	man	Putative endo-1,4 beta-mannosidase, a predicted secreted hydrolase with a fungal cellulose binding domain	GH5		1.22811	5.18e-06	1	1.96062	7.39e-11	1	0.732511	0.00628229	0		1.4474	1.25e-07	1		-0.0295581	0.954928	0	0.189729	0.477412	0		-0.542782	0.0920903	0		0.768747	0.201557	1.50109	0.208444	2.26264	0.276224	0.726663	0.0431696	1.54481	0.24648
Afu1g01230		Has domain(s) with predicted hydrolase activity, hydrolyzing O-glycosyl compounds activity and role in carbohydrate metabolic process	GH43		1.88041	2.2e-17	1	0.158784	0.632831	0	-1.72162	9.49e-11	-1		-0.667751	0.01128	0		0.418281	0.171319	0	-2.12988	2.24e-19	-1		-0.408255	0.279853	0		2.09289	0.41156	6.46831	1.12719	1.78746	0.31564	2.72431	0.154339	1.33036	0.172922
Afu2g00650		Putative secreted arabinosidase	GH43		1.59734	1.07e-14	1	2.53738	6.17e-28	1	0.94004	3.25e-06	0		1.6981	1.43e-14	1		-0.284049	0.373167	0	-0.183282	0.37556	0		-1.12332	7.17e-07	-1		2.30573	0.226947	5.88844	0.781199	10.2491	1.65263	1.85456	0.246082	4.65175	0.647579
Afu2g00930		Has domain(s) with predicted hydrolase activity, hydrolyzing O-glycosyl compounds activity and role in carbohydrate metabolic process	GH43		1.34806	0.00076074	1	1.81284	6e-05	1	0.464785	0.262856	0		1.3471	0.000316442	1		0.477073	0.408515	0	0.476114	0.180404	0		0.0113293	0.986211	0		0.48752	0.216471	1.02456	0.135962	1.28443	0.0183496	0.645844	0.156635	1.29023	0.289877
Afu2g04480		Has domain(s) with predicted hydrolase activity, hydrolyzing O-glycosyl compounds activity and role in carbohydrate metabolic process	GH43		1.39219	5.67e-27	1	1.00901	1.41e-10	1	-0.383176	0.0100652	0		1.55653	7.89e-27	1		-0.698201	1.91e-05	0	-0.533853	2.78e-05	0		-0.150677	0.446071	0		11.1843	0.875668	24.9084	1.07202	17.3532	0.177597	6.76353	0.455483	15.4136	2.69102
Afu2g13190		Has domain(s) with predicted hydrolase activity, hydrolyzing O-glycosyl compounds activity and role in carbohydrate metabolic process	GH43		2.08215	8.03e-17	1	2.36801	9.08e-17	1	0.285867	0.271469	0		2.08254	1.63e-17	1		0.246213	0.537428	0	0.246607	0.276941	0		-0.0392595	0.921128	0		0.886509	0.353172	3.12367	0.251069	3.47695	1.16189	1.01222	0.173427	3.32583	0.427046
Afu3g14620		Predicted adhesin-like protein; ortholog of A. nidulans abnA	GH43		4.44083	5.63e-37	1	4.85474	2.77e-39	1	0.413909	0.0659235	0		5.89803	7.22e-89	1		0.420594	0.471659	0	1.87779	4.42e-26	1		1.46388	6.7e-11	1		0.583699	0.224647	10.5806	2.2591	12.8648	2.84704	0.755146	0.239611	35.0298	1.32052
Afu7g06110		Has domain(s) with predicted hydrolase activity, hydrolyzing O-glycosyl compounds activity and role in carbohydrate metabolic process	GH43		1.7458	4.28e-34	1	1.90779	1.27e-30	1	0.161988	0.302834	0		3.35525	8.09e-112	1		-0.464853	0.0198976	0	1.1446	2.89e-22	1		0.982615	6.84e-11	0		2.62487	0.328336	7.465	0.537308	7.61687	1.60378	1.86674	0.255574	14.8863	1.29461
Afu3g00380		Has domain(s) with predicted catalytic activity, hydrolase activity, hydrolyzing O-glycosyl compounds activity and role in carbohydrate metabolic process	GH35		2.01619	2.15e-16	1	3.11638	1.18e-30	1	1.10019	9.31e-07	1		2.15341	4.39e-21	1		0.548804	0.0974733	0	0.686027	0.000714313	0		-0.414159	0.131256	0		0.644757	0.159141	2.2236	0.377914	4.32724	0.0407954	0.92799	0.156341	3.22483	0.769653
Afu5g00670		Has domain(s) with predicted beta-galactosidase activity, catalytic activity, role in carbohydrate metabolic process and beta-galactosidase complex localization	GH35		2.92946	2.97e-12	1	3.77158	3.69e-16	1	0.842123	0.0243623	0		2.85869	7.85e-10	1		-0.552552	0.444522	0	-0.623315	0.0779549	0		-1.46544	0.000523499	-1		0.292277	0.201413	1.8582	0.280951	3.06102	1.87156	0.192518	0.00607884	1.08706	0.192169
Afu4g13800		Sialidase; upregulated in the presence of human serum	GH33		1.36639	4.25e-11	1	1.89333	1.03e-14	1	0.526942	0.0288048	0		1.47698	9.7e-12	1		0.267083	0.366482	0	0.377673	0.0768837	0		-0.14927	0.651183	0		6.76932	0.74778	14.7944	1.93289	19.2333	7.24545	7.99943	0.363134	17.2726	4.1004
Afu5g00530		Ortholog(s) have inulinase activity and role in carbohydrate metabolic process	GH32		2.62906	1.5e-05	1	2.38899	0.000667608	1	-0.240067	0.721942	0		4.24625	1.24e-09	1		-0.98358	0.349409	0	0.633619	0.207293	0		0.873686	0.212376	0		0.16536	0.204428	0.87103	0.340726	0.671339	0.132604	0.0812689	0.0763902	1.21217	0.139426
Afu1g06560		Has domain(s) with predicted hydrolase activity, hydrolyzing O-glycosyl compounds activity and role in carbohydrate metabolic process	GH31		3.58804	1.07e-58	1	4.05826	1.1e-59	1	0.470228	0.023497	0		2.11712	1.17e-24	1		0.932601	0.000732164	0	-0.538315	0.00331822	0		-1.00854	7.4e-06	-1		0.817485	0.26437	8.32197	0.801809	10.5816	4.26481	1.52982	0.134911	5.16349	0.498741
Afu1g17410	exg15	Putative beta-glucosidase	GH3		1.55735	1.12e-27	1	1.5916	2.15e-21	1	0.0342462	0.85341	0		1.16044	2.93e-15	1		0.171133	0.43037	0	-0.225774	0.102292	0		-0.26002	0.168225	0		3.02555	0.20994	7.51038	0.508864	7.00617	0.914753	3.32883	0.0670576	5.76205	0.871985
Afu3g00230		Has domain(s) with predicted hydrolase activity, hydrolyzing O-glycosyl compounds activity and role in carbohydrate metabolic process	GH3		4.52803	5.28e-155	1	3.92463	3.59e-92	1	-0.603401	8.73e-05	0		2.33717	4.24e-43	1		0.324422	0.200118	0	-1.86643	8.94e-43	-1		-1.26303	8.4e-14	-1		1.42356	0.368053	27.7683	2.86631	16.6848	2.36054	1.75002	0.206298	6.84404	0.985205
Afu3g02090		Putative secreted beta-xylosidase	GH3		2.13908	5.41e-23	1	2.10879	5.39e-17	1	-0.0302944	0.914781	0		3.13685	6.06e-43	1		-0.433487	0.183011	0	0.564285	0.0025354	0		0.594579	0.0182097	0		0.955205	0.407579	3.53915	0.328682	3.15862	0.75493	0.691418	0.229161	4.71305	0.514156
Afu4g13770		Putative glycosyl hydrolase; ortholog of A. nidulans AN3360	GH3		1.12272	1.29e-11	1	1.35869	6.83e-12	1	0.235971	0.252941	0		0.535423	0.00270868	0		0.59954	0.00260652	0	0.0122412	0.957727	0		-0.22373	0.371063	0		34.3879	6.02475	63.6048	6.77927	67.8388	12.9542	51.1816	6.81568	57.7258	6.80689
Afu5g07080		Has domain(s) with predicted hydrolase activity, hydrolyzing O-glycosyl compounds activity and role in carbohydrate metabolic process	GH3		2.27484	5.73e-28	1	3.19753	3.02e-40	1	0.922691	3.34e-05	0		3.74472	3.3e-66	1		-0.358929	0.231468	0	1.11095	7.73e-09	1		0.18826	0.530883	0		2.60662	0.425301	10.6032	2.23117	18.4616	7.89293	1.97851	0.25138	20.6423	1.42643
Afu7g00240	exg14	Has domain(s) with predicted hydrolase activity, hydrolyzing O-glycosyl compounds activity and role in carbohydrate metabolic process	GH3		1.3515	1.79e-30	1	1.70904	9.27e-35	1	0.357537	0.00770648	0		1.91933	7.98e-56	1		0.0960266	0.604617	0	0.663852	4.35e-09	0		0.306315	0.0501224	0		8.42339	1.19915	18.0999	0.977179	21.0426	2.08281	8.78631	0.422283	25.7832	2.72575
Afu8g02100	exg16	Putative beta-glucosidase; transcript up-regulated in conidia exposed to neutrophils	GH3		2.74442	3.05e-09	1	3.6715	4.42e-13	1	0.927078	0.02202	0		9.83693	2.1e-15	1		-4.50919	0.00170552	-1	2.58332	4.02e-15	1		1.65624	8.22e-05	1		0.200157	0.218151	1.12928	0.465132	1.95034	0.592086	0.00783716	0.0135744	6.06386	1.29234
Afu1g17220		Putative secreted polygalacturonase GH-28	GH28		2.22498	4.3e-09	1	4.05406	5.54e-24	1	1.82908	1.84e-09	1		5.56991	4.58e-58	1		0.0632235	0.93644	0	3.40815	1.6e-39	1		1.57907	4.66e-07	1		0.502916	0.267732	1.94767	0.42567	6.31846	0.182164	0.505327	0.33357	18.7487	5.21751
Afu8g02630		Ortholog(s) have hydrolase activity, acting on glycosyl bonds, polygalacturonase activity and role in carbohydrate catabolic process, pectin catabolic process	GH28		2.40351	1.83e-26	1	1.92502	3.42e-13	1	-0.478489	0.0300234	0		3.017	4.43e-27	1		-1.09765	0.00176724	-1	-0.484156	0.00996076	0		-0.00566622	0.987697	0		1.10072	0.260106	4.91635	0.624747	3.19978	0.0742324	0.502983	0.113874	3.15131	0.119823
Afu4g03585		Ortholog(s) have alpha-galactosidase activity and role in mannan catabolic process	GH27		3.05362	5.91e-97	1	2.0075	1.9e-30	1	-1.04612	9.84e-11	-1		1.93553	1.05e-35	1		0.0354041	0.896169	0	-1.08269	1.45e-14	-1		-0.0365723	0.889625	0		8.3325	0.25896	58.5049	4.34021	25.8137	2.53533	8.36045	0.38097	24.7802	6.47462
Afu6g02560		Putative alpha-galactosidase	GH27		1.06581	2.11e-20	1	0.432837	0.00363125	0	-0.632976	2.37e-06	0		0.860358	8.99e-13	0		0.0668428	0.728347	0	-0.138613	0.24123	0		0.494363	0.00131685	0		7.46	0.331287	13.2348	0.38207	7.76114	0.556806	7.66025	0.255537	10.7866	0.861768
Afu2g14520		Secreted hydrolase; predicted secretory signal sequence; ortholog of A. nidulans AN2395	GH2		3.34807	1.35e-95	1	1.48492	5.76e-14	1	-1.86315	3.58e-27	-1		1.63582	1.08e-21	1		0.0972295	0.728014	0	-1.61502	6.9e-28	-1		0.248126	0.281782	0		3.66448	0.661631	31.6005	1.75117	7.90988	1.22782	3.83998	0.226275	9.22876	2.42996
Afu3g07110	chi5	Putative class III family 18 chitinase	GH18		1.27273	1.63e-19	1	1.1945	1.32e-12	1	-0.0782248	0.667439	0		1.153	1.53e-15	1		0.224274	0.25695	0	0.10455	0.484022	0		0.182774	0.368911	0		5.24311	0.568546	10.6787	1.00635	9.22474	2.08842	5.9735	0.494542	10.3219	0.780626
Afu3g07160		Putative family 18 chitinase	GH18		1.39577	6.23e-27	1	1.22136	4.6e-15	1	-0.174405	0.26901	0		1.46369	5.36e-28	1		0.2807	0.104199	0	0.348624	0.00604092	0		0.523029	0.00149475	0		12.5067	0.363157	27.7703	3.67214	22.3816	1.3342	14.8616	0.802526	31.8449	2.06311
Afu5g03530	chi4	Putative class III family 18 chitinase	GH18		1.83693	1.27e-28	1	2.19741	1.71e-31	1	0.360484	0.0290586	0		2.19549	1.68e-45	1		0.435931	0.0467049	0	0.794488	4.06e-09	0		0.434004	0.0179264	0		3.84416	0.377939	11.7041	1.44908	13.6548	1.32145	5.12002	0.587884	18.273	1.43378
Afu7g05140	chi3	Putative class III family 18 chitinase	GH18		2.49516	1.13e-14	1	2.02148	8.35e-08	1	-0.47368	0.134003	0		4.10228	3.42e-19	1		-1.71609	0.00256361	-1	-0.108967	0.710526	0		0.364714	0.352375	0		0.673388	0.227045	3.18464	0.326096	2.08714	0.117986	0.199585	0.0272288	2.6463	0.459666
Afu2g14360	eng2	GPI-anchored endo-beta-1,3-glucanase; A. nidulans ortholog xgeA has licheninase activity and has role in glucan catabolic process	GH16		2.47904	9.56e-109	1	1.16462	2.92e-17	1	-1.31442	4.92e-27	-1		1.7734	2.53e-51	1		0.0126259	0.954684	0	-0.69302	1.86e-11	0		0.621402	7.43e-06	0		7.64578	0.738433	35.9269	1.63265	13.1271	0.237715	7.51578	0.388102	19.9379	2.64088
Afu3g09250	crh3	Has domain(s) with predicted hydrolase activity, hydrolyzing O-glycosyl compounds activity and role in carbohydrate metabolic process	GH16		2.8093	3.72e-213	1	3.9425	4.12e-299	1	1.1332	3.55e-29	1		4.31641	0	1		0.294904	0.00880087	0	1.80202	2.85e-93	1		0.668819	1.76e-09	0		45.6751	2.57094	271.138	14.4175	539.651	46.282	55.0283	4.09182	851.959	30.5551
Afu6g14540	eng6	Putative endo-1,3(4)-beta-glucanase; predicted gene pair with AFUA_3G03080	GH16		1.45413	0.0171943	1	2.43856	0.000242934	1	0.984422	0.091553	0		4.89499	1.34e-08	1		-2.10177	0.0583816	0	1.33909	0.00620453	1		0.354664	0.63686	0		0.196195	0.19299	0.446457	0.169352	0.809001	0.334067	0.0444259	0.020767	1.02249	0.200167
Afu8g01390		Has domain(s) with predicted catalytic activity, hydrolase activity, hydrolyzing O-glycosyl compounds activity and role in polysaccharide metabolic process	GH15		2.32479	2.94e-31	1	0.642725	0.0134988	0	-1.68207	1.51e-13	-1		-1.02417	2.31e-06	-1		1.26232	3.25e-08	1	-2.08664	3.45e-25	-1		-0.404574	0.188212	0		2.11269	0.0881941	8.94585	0.746942	2.52758	0.726062	4.95037	0.573281	1.87511	0.626194
Afu2g15420		Ortholog(s) have extracellular region localization	GH131		3.45963	5.7e-182	1	2.87923	2.12e-96	1	-0.580395	3.22e-07	0		2.66099	8.52e-117	1		0.472788	0.00238688	0	-0.325853	0.00104126	0		0.254542	0.066342	0		10.1538	0.189845	94.5291	4.00306	57.3405	5.81281	13.8106	0.850322	67.7335	6.38245
Afu1g08910		Has domain(s) with predicted catalytic activity	GH127		1.40877	1.21e-26	1	2.50757	1.91e-62	1	1.0988	5.73e-16	1		2.4264	3.93e-76	1		0.190666	0.314887	0	1.20829	2.04e-24	1		0.109496	0.556125	0		4.8682	1.04882	10.9574	0.536526	21.3855	2.58152	5.45868	0.580735	22.8458	3.20288
Afu3g01160		Has domain(s) with predicted 2 iron, 2 sulfur cluster binding, cellulase activity, hydrolase activity, hydrolyzing O-glycosyl compounds, iron ion binding, oxidoreductase activity and oxidoreductase activity, more	GH12		3.17684	0.000270628	1	4.72096	1.59e-07	1	1.54412	0.00564719	1		4.33111	0.000206479	1		-1.30615	0.477998	0	-0.151885	0.817116	0		-1.696	0.0100006	-1		0.0500377	0.054484	0.368831	0.1133	0.973326	0.131442	0.0191828	0.0166261	0.292569	0.114664
Afu7g06150		Putative secreted cellulase; putative endoglucanase	GH12		3.53788	1.61e-51	1	3.66669	4.06e-43	1	0.128807	0.616119	0		4.91871	4.55e-92	1		-0.276099	0.478742	0	1.10473	5.7e-09	1		0.975925	6.73e-05	0		3.40096	0.768729	33.5992	5.63773	33.502	1.88958	2.76517	0.523064	64.9793	16.4725
Afu3g00320	xynf11a	Putative endo-1,4-beta-xylanase	GH11		1.83461	1.21e-05	1	3.9997	1.66e-21	1	2.16509	8.35e-14	1		2.93017	5.4e-24	1		1.28304	0.0103958	1	2.37861	2.56e-20	1		0.213517	0.546599	0		0.546476	0.274846	1.63275	0.32462	6.69994	1.47884	1.29887	0.286572	7.67957	0.670897
Afu6g12210		Putative endo-1,4-beta-xylanase	GH11		1.37387	1.97e-31	1	2.45891	8.04e-75	1	1.08504	3.79e-19	1		1.48511	3.19e-37	1		0.581801	2.68e-05	0	0.69304	1.57e-10	0		-0.391999	0.00541178	0		10.8767	0.905563	23.9577	2.00367	46.162	0.709926	16.0008	0.815551	34.8914	4.03676
Afu2g16380		Ortholog(s) have oxidoreductase activity and role in NADPH regeneration	GH109		3.09291	1.12e-174	1	1.42096	1.7e-26	1	-1.67195	5.74e-43	-1		0.659145	5.04e-08	0		0.0717301	0.693245	0	-2.36203	2.18e-106	-1		-0.690082	9.01e-07	0		15.5773	1.42803	112.385	11.7541	31.9528	4.69369	16.0298	1.32841	19.6697	0.538572
Afu4g00560		Has domain(s) with predicted oxidoreductase activity and role in oxidation-reduction process	GH109		3.44193	2.82e-97	1	4.07119	8.98e-100	1	0.62926	0.00045084	0		4.18133	2.21e-133	1		0.114497	0.672485	0	0.853896	3.12e-08	0		0.224636	0.328522	0		7.80824	1.38165	72.0733	8.86257	100.958	19.8789	8.32152	0.177242	117.258	14.8082
Afu8g04870		Has domain(s) with predicted oxidoreductase activity	GH109		3.43555	1.13e-54	1	4.1284	6.12e-63	1	0.692846	0.000565413	0		3.27854	6.57e-48	1		-0.099761	0.811138	0	-0.256769	0.175506	0		-0.949615	1.94e-05	0		1.98471	0.379169	18.0514	1.00819	26.7669	11.625	1.80602	0.340701	13.5913	1.14739
Afu1g11340		Has domain(s) with predicted catalytic activity	GH105		1.89605	0.000114162	1	2.16045	0.000134004	1	0.264401	0.639539	0		3.58306	1.15e-08	1		-1.6416	0.0378873	-1	0.0454124	0.938397	0		-0.218989	0.763582	0		0.391137	0.349545	1.24147	0.305733	1.36965	0.831606	0.124317	0.0450879	1.15814	0.146556
Afu4g09480		Ortholog(s) have endo-1,4-beta-xylanase activity, role in xylan catabolic process and extracellular region localization	GH10		3.45536	2.87e-13	1	2.09588	0.000203644	1	-1.35948	0.00160093	-1		5.77359	2.34e-10	1		-2.72073	0.0150483	-1	-0.402497	0.268093	0		0.956981	0.0632366	0		0.402169	0.176031	3.69512	0.734367	1.30783	0.401468	0.0590389	0.00186418	2.49491	0.981775
Afu3g12600		Has domain(s) with predicted catalytic activity, hydrolase activity, hydrolyzing O-glycosyl compounds activity and role in carbohydrate metabolic process	GH1		1.85494	4.33e-35	1	1.76678	1.67e-23	1	-0.0881604	0.633221	0		3.30152	2.05e-96	1		-0.502636	0.0134446	0	0.943948	8.27e-13	0		1.03211	9.04e-10	1		5.22255	0.303161	15.9887	1.6781	13.7378	3.27315	3.61519	0.615161	27.7035	1.41133
Afu2g14420		Putative cutinase with a predicted role in cutin degradation; repressed by exposure to artemisinin	CE5		2.35966	1.09e-27	1	2.96668	1.71e-35	1	0.607019	0.00128472	0		3.49455	2.34e-60	1		-0.138551	0.72671	0	0.996341	3e-10	0		0.389321	0.0762637	0		0.946048	0.104769	4.14364	0.418796	5.74393	1.204	0.84669	0.173942	7.42179	0.497639
Afu4g09940		Ortholog(s) have chitin deacetylase activity and role in ascospore wall assembly	CE4		4.05866	2.14e-76	1	4.87081	2.45e-93	1	0.812147	1.13e-06	0		4.29648	5.93e-119	1		0.841084	0.00308998	0	1.07891	6.61e-14	1		0.266762	0.199063	0		2.29389	0.367142	32.4671	4.64084	52.0558	7.83538	4.0388	1.12821	61.8012	2.4425
Afu6g05030		Polysaccharide deacetylase family protein; predicted gene pair with AFUA_5G09130	CE4		1.10721	4.27e-09	1	1.85525	1.02e-16	1	0.748041	0.000619872	0		1.25518	5.03e-10	1		-0.445807	0.0658682	0	-0.297832	0.139449	0		-1.04587	1.26e-05	-1		39.3483	5.89687	71.1115	19.9828	108.356	25.8206	28.1907	1.20449	52.3242	3.77526
Afu1g03170		Has domain(s) with predicted hydrolase activity, hydrolase activity, acting on ester bonds activity and role in lipid metabolic process	CE3		1.56436	2.2e-18	1	3.51178	3.19e-69	1	1.94742	2.7e-28	1		4.81072	8.04e-154	1		-0.389815	0.122692	0	2.85654	2.11e-77	1		0.909121	1.99e-06	0		1.51686	0.331478	3.79457	0.202234	13.4055	5.1188	1.13445	0.191405	24.7416	2.32272
Afu2g00630		Has domain(s) with predicted hydrolase activity, hydrolase activity, acting on ester bonds activity and role in lipid metabolic process	CE16		1.59721	2.02e-10	1	2.04996	1.05e-12	1	0.452746	0.0886154	0		0.698549	0.00310546	0		1.32317	3.01e-06	1	0.424504	0.0659132	0		-0.0282422	0.945803	0		1.90227	0.456202	4.9369	1.1459	6.1264	0.757271	4.72162	0.138782	5.95524	0.993949
Afu2g10760		Has domain(s) with predicted hydrolase activity, hydrolase activity, acting on ester bonds activity and role in lipid metabolic process	CE16		1.89448	1.5e-42	1	0.805719	3.96e-06	0	-1.08876	2.3e-12	-1		0.887083	1.16e-09	0		0.28258	0.13934	0	-0.724813	3.12e-08	0		0.363943	0.0594221	0		4.06018	0.362854	12.8203	0.821057	5.4845	0.318071	4.85337	0.280587	6.95296	1.21515
Afu6g14390		Ortholog of Neosartorya fischeri NRRL 181 : NFIA_060260, Aspergillus versicolor : Aspve1_0079827, Aspergillus fumigatus A1163 : AFUB_000370 and Aspergillus terreus NIH2624 : ATET_00945	CE15		3.87392	6.49e-17	1	5.63454	3.53e-31	1	1.76062	1.79e-09	1		5.76242	1.5e-25	1		-0.940649	0.280143	0	0.947849	0.000405276	0		-0.81277	0.0169556	0		0.271948	0.075211	3.40779	1.00464	10.4513	0.583181	0.138783	0.0426346	5.91929	1.77401
Afu2g12490		Has domain(s) with predicted hydrolase activity and role in metabolic process	CE10		1.19085	2.64e-54	1	1.47943	4.47e-60	1	0.28858	0.000809541	0		1.95142	2.42e-131	1		-0.182469	0.075584	0	0.578108	1.78e-15	0		0.289528	0.00273598	0		20.1323	1.3704	38.8329	1.24683	43.202	4.94944	17.3405	0.990988	52.2037	1.56829
Afu2g13050		Ortholog(s) have carboxylic ester hydrolase activity	CE10		1.89314	7.92e-20	1	2.7591	3.33e-33	1	0.865959	5.32e-06	0		3.99734	2.01e-82	1		-0.311878	0.341769	0	1.79232	1.27e-29	1		0.926361	3.67e-06	0		1.26957	0.321142	3.94713	0.30812	6.55704	1.61672	0.990472	0.214542	12.3237	1.67741
Afu3g02800		Ortholog(s) have carboxylic ester hydrolase activity	CE10		4.40588	2.86e-13	1	5.02289	1.04e-15	1	0.617015	0.0534221	0		3.85625	4.1e-31	1		2.23611	0.00190445	1	1.68649	3e-11	1		1.06947	0.00129443	1		0.193819	0.110523	3.30573	0.980937	4.59152	0.710118	0.847609	0.2138	9.54159	0.796972
Afu3g13880		Ortholog(s) have role in fatty acid catabolic process	CE10		1.17358	2.56e-19	1	2.28773	4.64e-52	1	1.11415	1.47e-15	1		3.20415	3.31e-107	1		-1.23566	9.07e-15	-1	0.79491	1.37e-10	0		-0.319238	0.0594136	0		10.0808	1.03123	19.1767	0.735619	37.9629	10.7595	4.17335	0.656047	29.9857	1.95314
Afu3g14530		Has domain(s) with predicted hydrolase activity and role in metabolic process	CE10		1.77068	2.07e-61	1	1.18398	6.47e-20	1	-0.5867	1.2e-06	0		0.673975	3.39e-09	0		0.356906	0.00773716	0	-0.739796	1.6e-12	0		-0.153096	0.33824	0		18.8109	1.12757	54.3433	3.73246	32.9088	0.0227274	23.6095	1.56062	29.2564	2.52007
Afu3g14960		Ortholog(s) have carboxylic ester hydrolase activity	CE10		1.4325	1.4e-14	1	1.15477	2.77e-07	1	-0.277735	0.209767	0		1.73162	6.15e-19	1		-0.145434	0.629611	0	0.153685	0.429303	0		0.43142	0.0847397	0		4.14151	0.39968	9.46964	0.429968	7.11545	0.979056	3.66671	0.456632	9.42891	2.64218
Afu4g04010		Ortholog(s) have role in fatty acid catabolic process	CE10		1.10284	9.68e-05	1	2.8242	5.57e-19	1	1.72136	3.86e-09	1		3.18865	7.88e-29	1		-0.297383	0.48668	0	1.78843	2.84e-12	1		0.0670635	0.8835	0		1.64369	0.423802	2.97302	0.632634	9.0099	4.89589	1.30553	0.209107	9.26464	2.45553
Afu5g13710		Putative carboxylesterase	CE10		2.07853	3.21e-78	1	1.2911	5.29e-22	1	-0.787428	8.48e-10	0		1.63533	2.71e-43	1		0.117363	0.4791	0	-0.325838	0.00462716	0		0.46159	0.00177124	0		42.1238	3.59971	150.864	4.24681	79.2833	4.32454	44.7525	5.37613	108.159	12.0916
Afu6g10780		Ortholog of A. nidulans FGSC A4 : AN6383, A. fumigatus Af293 : Afu5g00450, A. niger CBS 513.88 : An03g05860 and A. oryzae RIB40 : AO090003001528, AO090023001010	CE10		1.16529	6.55e-08	1	0.798158	0.00282916	0	-0.367135	0.150569	0		0.496396	0.0293687	0		0.362156	0.218714	0	-0.306742	0.161547	0		0.0603935	0.876323	0		1.68788	0.36706	3.19365	0.416227	2.25547	0.323089	2.12514	0.414336	2.31473	0.391135
Afu8g02530		Putative extracellular lipase	CE10		1.72905	4.2e-31	1	2.04046	1.04e-32	1	0.311407	0.0449919	0		3.20529	5.66e-108	1		0.0257493	0.932627	0	1.50199	7.9e-35	1		1.19058	9.14e-15	1		3.59299	0.783025	10.0386	0.798334	11.3053	0.790276	3.57085	0.361173	25.5343	2.09624
Afu8g02590		Ortholog(s) have steryl deacetylase activity and role in response to toxic substance, sterol deacetylation, sterol metabolic process	CE10		2.4074	1.46e-23	1	3.9062	4.55e-54	1	1.49881	7.41e-18	1		5.53846	1.08e-145	1		0.0709504	0.880727	0	3.20202	6.84e-107	1		1.70321	8.57e-24	1		1.26718	0.0614086	5.67825	0.418539	14.5441	2.7257	1.30047	0.143609	47.0726	4.50816
Afu2g14530		Ortholog(s) have feruloyl esterase activity and role in xylan catabolic process	CE1		1.37724	1.48e-07	1	0.586304	0.0861823	0	-0.790934	0.00961408	0		0.945373	0.000570459	0		0.144508	0.742487	0	-0.287358	0.278786	0		0.503576	0.181512	0		2.75965	1.05957	6.12641	0.752071	3.22204	0.245683	3.01675	0.291143	4.50372	0.881178
Afu5g02310		Ortholog of A. nidulans FGSC A4 : AN8028, A. niger CBS 513.88 : An02g10470, A. oryzae RIB40 : AO090102000345, Aspergillus sydowii : Aspsy1_0059896 and Aspergillus terreus NIH2624 : ATET_09200	CE1		3.39404	1.92e-92	1	4.52949	2.91e-117	1	1.13546	1.2e-09	1		4.49451	2.69e-142	1		-0.353513	0.117904	0	0.746958	6.03e-06	0		-0.388501	0.0908382	0		19.4579	4.96383	173.398	17.6118	346.176	24.5768	14.928	3.27703	262.54	13.1225
Afu5g04350		Ortholog of A. nidulans FGSC A4 : AN4286, Aspergillus wentii : Aspwe1_0053143, Aspergillus versicolor : Aspve1_0143234, Aspergillus clavatus NRRL 1 : ACLA_000780 and Aspergillus sydowii : Aspsy1_0161569	CE1		1.68294	1.09e-17	1	-0.750046	0.00575032	0	-2.43299	1.21e-22	-1		0.0160865	0.952746	0		-0.135231	0.672248	0	-1.80209	4.46e-19	-1		0.630902	0.042739	0		2.57875	0.549558	6.96985	1.12248	1.17538	0.335274	2.29208	0.3893	1.78302	0.545561
Afu5g08810		Has domain(s) with predicted catalytic activity	CE1		5.94207	0	1	5.39948	0	1	-0.542596	1.22e-09	0		5.36119	0	1		-0.759266	1.16e-16	0	-1.34015	1.12e-67	-1		-0.797558	6.78e-17	0		84.1674	7.6273	4366.41	182.047	2720.3	222.612	48.6131	0.986746	1553.57	49.5521
Afu5g09340		Has domain(s) with predicted hydrolase activity	CE1		1.80544	3.45e-75	1	2.11735	4.63e-75	1	0.311903	0.00446543	0		2.24207	5.34e-112	1		0.429619	0.000305849	0	0.866246	3.02e-21	0		0.554343	2.24e-06	0		35.0603	1.35602	103.743	5.3627	117.011	5.24729	46.317	0.945433	170.159	13.4432
Afu5g09860		Putative esterase	CE1		1.57928	7.4e-88	1	0.790798	2.79e-16	0	-0.788478	5.72e-18	0		0.341141	9.43e-05	0		0.0480416	0.711128	0	-1.19009	2.46e-50	-1		-0.401616	0.00012837	0		107.082	3.18768	270.744	10.459	142.165	14.2699	108.423	3.24939	106.872	4.09252
Afu7g02380		Ortholog of Aspergillus fumigatus A1163 : AFUB_088950	CE1		2.94037	6.71e-12	1	2.61604	8.48e-08	1	-0.324323	0.436099	0		2.38407	3.42e-10	1		0.764579	0.208557	0	0.208278	0.561393	0		0.532601	0.263199	0		0.757404	0.369448	4.74145	0.256982	3.46025	1.60342	1.20965	0.745119	4.91226	0.771204
Afu8g07300		Ortholog(s) have intracellular, mitochondrion localization	CE1		3.44418	6.17e-58	1	2.63107	2.66e-26	1	-0.813111	4.35e-05	0		0.875633	9.29e-07	0		2.48402	6.58e-27	1	-0.0845204	0.662767	0		0.72859	0.00122133	0		2.03492	0.199063	18.5909	3.54931	9.619	1.50615	11.09	1.13289	15.8041	0.524558
Afu6g12030		Protein of unknown function	CBM67		2.31934	0.000554414	1	1.79324	0.0248207	1	-0.526103	0.434938	0		2.62795	9.08e-05	1		-0.141106	0.920186	0	0.167507	0.772078	0		0.69361	0.38122	0		0.28628	0.0953044	1.17775	0.223369	0.743188	0.0410929	0.249986	0.152805	1.19642	0.231021
Afu7g05040		Ortholog of Neosartorya fischeri NRRL 181 : NFIA_026130 and Aspergillus fumigatus A1163 : AFUB_090610	CBM67		3.54848	2.08e-88	1	2.8236	1.05e-41	1	-0.724889	9.98e-05	0		3.06145	1.11e-63	1		0.191887	0.4941	0	-0.295143	0.0784143	0		0.429746	0.0541803	0		1.94512	0.315433	19.3177	0.651433	10.7231	5.01819	2.17998	0.192118	14.1522	1.1329
Afu5g06850		Ortholog of Aspergillus fumigatus A1163 : AFUB_054410 and Aspergillus terreus NIH2624 : ATET_10159	CBM66		2.62721	0.00191413	1	1.70089	0.101069	0	-0.926319	0.304316	0		2.44182	0.00911036	1		-0.501191	0.750121	0	-0.686576	0.370942	0		0.239743	0.85726	0		0.0869929	0.0984893	0.458089	0.112375	0.220329	0.04352	0.0601141	0.0520639	0.250824	0.216574
Afu5g08030		Ortholog(s) have spore wall localization	CBM63		1.09766	1.42e-43	1	1.97439	7.33e-98	1	0.876721	1.78e-22	0		1.81782	1.2e-104	1		0.165166	0.115516	0	0.885318	2.06e-29	0		0.00859693	0.95421	0		94.1852	3.08116	170.65	9.25822	285.497	24.1328	103.521	6.06559	284.016	11.6413
Afu5g03960		Putative chitinase	CBM50		1.18403	3.48e-07	1	0.90478	0.00151734	0	-0.279248	0.31382	0		1.65977	2.29e-12	1		-0.104871	0.795381	0	0.370869	0.0891252	0		0.650118	0.0285575	0		0.569068	0.0821811	1.0915	0.186429	0.819259	0.0733313	0.518183	0.101147	1.27073	0.123048
Afu5g03980		Has domain(s) with predicted role in cell wall macromolecule catabolic process	CBM50		1.80804	1.55e-27	1	1.41126	1.47e-12	1	-0.396783	0.02874	0		1.35477	5.94e-18	1		0.852037	1.28e-05	0	0.398768	0.00695026	0		0.795551	3.66e-05	0		2.8011	0.268553	8.24645	0.702929	5.7034	0.541453	4.92895	0.42489	9.75421	1.55791
Afu6g00720		Has domain(s) with predicted role in cell wall macromolecule catabolic process	CBM50		1.93369	2.17e-09	1	2.38293	5.89e-11	1	0.449245	0.163093	0		2.86245	6.31e-19	1		-0.14286	0.809885	0	0.785901	0.0028541	0		0.336656	0.388352	0		4.60005	1.48335	14.6587	1.73452	18.1533	1.71847	3.99907	1.39198	22.5942	5.62596
Afu6g09317		Has domain(s) with predicted role in cell wall macromolecule catabolic process	CBM50		1.87502	7.02e-58	1	2.61327	3.24e-79	1	0.738251	2.8e-08	0		2.714	7.77e-110	1		0.895728	9.97e-12	0	1.73471	4.39e-52	1		0.996456	2.91e-12	0		23.8841	0.783466	74.0273	3.22303	111.593	28.3092	43.5046	1.53384	221.828	9.63722
Afu8g02510		Has domain(s) with predicted hydrolase activity, hydrolyzing O-glycosyl compounds activity and role in carbohydrate metabolic process	CBM35		1.37199	0.000798153	1	3.07563	7.02e-13	1	1.70364	1.39e-06	1		5.0203	9.37e-26	1		-1.29795	0.0459333	-1	2.35036	9.02e-15	1		0.646726	0.105532	0		0.346557	0.311161	0.75231	0.138176	2.23043	0.58686	0.136297	0.0306508	3.4531	0.549082
Afu7g06820		Has domain(s) with predicted role in cell adhesion	CBM32		1.80311	0.000559264	1	1.50468	0.0167475	1	-0.298438	0.639005	0		1.41015	0.0229045	1		-0.788265	0.331422	0	-1.18123	0.0230104	-1		-0.882792	0.227043	0		0.272925	0.289712	0.789293	0.148402	0.581786	0.226867	0.15142	0.0536912	0.312002	0.0883884
Afu1g03352		Has domain(s) with predicted hydrolase activity	CBM24		1.76051	4.28e-15	1	0.811391	0.00387223	0	-0.949115	0.000236455	0		2.32732	1.6e-27	1		2.67783	2.82e-29	1	3.24464	2.35e-57	1		4.19376	5.04e-59	1		1.45388	0.267795	4.15417	1.30801	1.94815	0.400447	9.07013	1.08777	35.3075	9.16006
Afu2g00710		Ortholog(s) have alpha-amylase activity, role in carbohydrate catabolic process and cell septum, cell wall-bounded periplasmic space, extracellular region, fungal-type cell wall, hyphal septin band, spitzenkorper localization	CBM20		3.53412	3.62e-48	1	2.46475	4.16e-18	1	-1.06937	6.39e-06	-1		4.18346	1.38e-38	1		-1.65258	1.51e-05	-1	-1.00324	8.87e-07	-1		0.0661304	0.862185	0		1.06087	0.305068	10.4716	1.70719	4.54464	0.114635	0.331619	0.138375	4.68959	1.06134
Afu5g13830		Ortholog(s) have galactosidase activity, hydrolase activity, acting on glycosyl bonds activity	CBM13		3.96814	5.74e-263	1	4.07104	5e-210	1	0.102901	0.422172	0		5.22301	0	1		-0.188595	0.278382	0	1.06627	2.41e-27	1		0.963373	3.2e-15	0		8.36195	1.06954	110.916	8.01152	108.206	7.23478	7.21278	0.333819	209.155	14.9653
Afu4g03560		Has domain(s) with predicted cellulose binding, hydrolase activity, hydrolyzing O-glycosyl compounds, serine-type peptidase activity, role in carbohydrate metabolic process, proteolysis and extracellular region localization	CBM1		1.2362	0.00758387	1	2.99948	1e-09	1	1.76329	3.27e-05	1		4.05047	6.01e-17	1		-0.815622	0.249119	0	1.99865	6.58e-08	1		0.235362	0.682511	0		0.346564	0.297202	0.678016	0.231375	2.09471	0.276567	0.187718	0.130398	2.44159	0.360033
Afu6g01800		Putative endo-1,4 beta-glucanase, a predicted secreted hydrolase with a fungal cellulose binding domain	CBM1		1.19293	1.14e-06	1	0.207883	0.54883	0	-0.985051	0.00079422	0		0.650818	0.0266413	0		-0.610119	0.0705313	0	-1.15223	5.09e-06	-1		-0.167183	0.707442	0		1.48562	0.388464	2.85124	0.263058	1.31187	0.0157925	0.951787	0.377873	1.16293	0.205322
Afu6g11600	egl2	Putative endoglucanase, a secreted hydrolase with a fungal cellulose binding domain	CBM1		1.33208	0.000757456	1	1.56594	0.000626053	1	0.23386	0.608746	0		2.3014	2.51e-07	1		-0.849207	0.156051	0	0.120112	0.772333	0		-0.113748	0.855805	0		0.715148	0.336507	1.50473	0.343341	1.61606	0.511728	0.384501	0.0747183	1.47606	0.188105
Afu2g14540		Ortholog(s) have cellulase activity and role in glucan catabolic process	AA9		1.14771	2.19e-14	1	0.806127	1.2e-05	0	-0.341579	0.0540335	0		0.682038	7.79e-06	0		0.666071	0.000153331	0	0.200402	0.190633	0		0.541981	0.00553687	0		3.93018	0.279518	7.35292	0.572139	5.26722	0.915652	6.09995	0.793771	7.59013	0.886052
Afu2g18050	fgaOx1	FAD-dependent oxidoreductase with a predicted role in festuclavine biosynthesis, present in the fumigaclavine C (fga) biosynthetic gene cluster; required for chanoclavine-I production	AA7		1.16627	1.09e-06	1	1.53055	4.35e-08	1	0.364275	0.184857	0		2.93706	5.75e-30	1		-0.865482	0.00612362	0	0.905308	4.15e-05	0		0.541033	0.0775296	0		2.06385	0.339252	3.90246	0.92664	4.56772	0.3671	1.10294	0.265603	6.54128	1.72388
Afu3g12950	hasG	FAD-binding domain protein; required for hexadehydroastechrome biosynthesis; orthologous member of the "has" secondary metabolite biosynthetic gene cluster of strain A1163; mutant produces astechrome instead of hexadehydroastechrome (HAS)	AA7		1.03064	1.05e-17	1	1.40299	1.66e-23	1	0.372349	0.00490581	0		1.25024	5.17e-25	1		0.238255	0.140367	0	0.457845	5.17e-05	0		0.0854966	0.638615	0		9.33619	0.176206	16.1148	1.0001	19.0028	2.28893	10.7743	0.551874	19.8828	1.95382
Afu4g14630		Has domain(s) with predicted UDP-N-acetylmuramate dehydrogenase activity, flavin adenine dinucleotide binding activity and role in oxidation-reduction process	AA7		2.96096	1.72e-42	1	4.35542	3.23e-80	1	1.39446	2.79e-19	1		3.9772	2.63e-115	1		0.84969	0.00206614	0	1.86593	8.83e-44	1		0.471473	0.00682292	0		1.26073	0.373121	8.20564	1.14636	19.6576	1.9014	2.19774	0.227764	26.9264	1.10311
Afu6g14050		Has domain(s) with predicted UDP-N-acetylmuramate dehydrogenase activity, flavin adenine dinucleotide binding activity and role in oxidation-reduction process	AA7		1.76635	1.48e-24	1	2.18889	1.42e-28	1	0.42254	0.0167236	0		2.3928	2.18e-45	1		0.151354	0.586872	0	0.777808	1.17e-07	0		0.355268	0.0833268	0		2.86755	0.23169	8.20438	0.932374	10.0469	2.91891	3.10067	0.264633	12.6798	0.447303
Afu7g06580		Has domain(s) with predicted UDP-N-acetylmuramate dehydrogenase activity, flavin adenine dinucleotide binding, oxidoreductase activity and role in oxidation-reduction process	AA7		2.95425	1.89e-64	1	2.2874	3.98e-29	1	-0.666846	0.000130897	0		1.90041	3.52e-28	1		0.446082	0.059611	0	-0.607757	5.35e-05	0		0.0590887	0.828984	0		1.37127	0.231587	8.93985	1.42228	5.13473	0.680353	1.82293	0.163256	5.29091	0.386474
Afu7g06600		Ortholog(s) have NAD(P)H dehydrogenase (quinone) activity, transcription factor binding activity and role in apoptotic process, cellular response to oxidative stress, cytoplasmic sequestering of transcription factor	AA6		3.79538	2.56e-50	1	3.13908	1.37e-27	1	-0.656303	0.0034817	0		4.1719	5.64e-51	1		-0.569378	0.168794	0	-0.19286	0.348473	0		0.463442	0.0856338	0		2.53729	0.309787	29.6124	3.44591	17.0301	2.50019	1.65813	0.358707	23.1916	5.66256
Afu3g06820		Has domain(s) with predicted UDP-N-acetylmuramate dehydrogenase activity, catalytic activity, flavin adenine dinucleotide binding activity and role in oxidation-reduction process	AA4		2.3795	3.78e-90	1	0.22231	0.146353	0	-2.15718	2.58e-56	-1		0.60198	4.59e-06	0		-0.678522	1.05e-06	0	-2.45604	3.52e-94	-1		-0.298852	0.0822161	0		46.5919	4.4327	205.098	21.9764	41.8999	8.37269	28.5013	2.67038	33.5016	6.06626
Afu3g09500		Has domain(s) with predicted UDP-N-acetylmuramate dehydrogenase activity, flavin adenine dinucleotide binding activity and role in oxidation-reduction process	AA4		1.64796	0.00139165	1	0.706103	0.304889	0	-0.941859	0.115467	0		1.79596	0.00370355	1		-0.873044	0.293952	0	-0.725044	0.145888	0		0.216816	0.809974	0		0.411398	0.124833	1.06536	0.158749	0.506186	0.278143	0.215675	0.121427	0.578654	0.122443
Afu1g11370		Has domain(s) with predicted flavin adenine dinucleotide binding, oxidoreductase activity, acting on CH-OH group of donors activity and role in oxidation-reduction process	AA3		1.73453	2.3e-15	1	2.24564	3.45e-19	1	0.511113	0.0256973	0		1.80599	3.19e-16	1		0.141191	0.698874	0	0.21265	0.320636	0		-0.298463	0.296111	0		1.68472	0.534601	4.72946	0.676437	6.14274	1.50563	1.81257	0.139326	4.92776	1.07943
Afu2g01770		Has domain(s) with predicted flavin adenine dinucleotide binding, oxidoreductase activity, acting on CH-OH group of donors activity and role in oxidation-reduction process	AA3		1.90185	4.36e-07	1	1.86188	2.21e-05	1	-0.0399643	0.935212	0		2.71584	1.84e-13	1		0.0160547	0.985698	0	0.830051	0.00847981	0		0.870016	0.0458478	0		0.503234	0.305258	1.5631	0.339743	1.39381	0.626498	0.492654	0.128436	2.50201	0.39967
Afu2g14840		Has domain(s) with predicted flavin adenine dinucleotide binding, oxidoreductase activity, acting on CH-OH group of donors activity and role in oxidation-reduction process	AA3		1.87557	1.91e-98	1	2.01261	4.14e-83	1	0.137037	0.176879	0		2.01847	2.5e-108	1		0.101349	0.460097	0	0.244248	0.00361998	0		0.107211	0.390934	0		13.0317	0.722134	40.5315	1.7276	40.5837	4.67392	13.7254	0.985922	43.1501	2.73575
Afu5g00630		Has domain(s) with predicted flavin adenine dinucleotide binding, oxidoreductase activity, acting on CH-OH group of donors activity and role in oxidation-reduction process	AA3		1.0684	3.22e-05	1	2.54178	2.24e-19	1	1.47338	5.66e-09	1		4.53987	2.61e-49	1		-1.63878	6.01e-06	-1	1.83269	6.61e-17	1		0.359313	0.247226	0		1.28266	0.537357	2.28503	0.484648	5.75908	0.321403	0.406258	0.082985	7.34559	1.35233
Afu6g13570		Has domain(s) with predicted heme binding, peroxidase activity and role in oxidation-reduction process, response to oxidative stress	AA2		2.11666	3.97e-80	1	1.70353	6.59e-38	1	-0.41313	0.000407573	0		2.6727	5.26e-134	1		0.281613	0.0628134	0	0.837655	3.04e-19	0		1.25078	8.74e-26	1		11.3935	0.863779	41.6448	2.06286	28.4544	1.31648	13.5272	0.891213	66.8959	5.7838
Afu5g03790	fetC	Putative ferroxidase; expression upregulated under low iron conditions; SrbA-regulated during hypoxia	AA1		1.05663	2.54e-25	1	1.0674	1.87e-18	1	0.010772	0.945697	0		0.942639	1.83e-19	0		1.12201	2.73e-24	1	1.00802	1.49e-24	1		0.997246	4.46e-16	0		28.6567	1.42213	50.5253	3.17684	46.1697	3.07257	61.0836	5.0407	91.3568	5.59646
Afu1g17610		Ortholog of Neosartorya fischeri NRRL 181 : NFIA_007760, Aspergillus fumigatus A1163 : AFUB_016990 and Aspergillus aculeatus ATCC16872 : Aacu16872_044542	AA11		-3.25178	0.394978	0	-1.51849	0.759205	0	1.73329	0.735272	0		0	1	0		-3.55355	0.497773	0	0	1	0		-1.48709	NA	0		0.129957	0.115154	0	0	0.033805	0.0478076	0	0	0	0
Afu3g03950		Ortholog of A. oryzae RIB40 : AO090124000048, Aspergillus flavus NRRL 3357 : AFL2T_07998, Neosartorya fischeri NRRL 181 : NFIA_006240 and Aspergillus wentii : Aspwe1_0111693	AA11		0.211314	0.539529	0	0.811689	0.0311265	0	0.600376	0.101325	0		0.946536	0.00265118	0		0.171444	0.728347	0	0.906667	0.00280549	0		0.306291	0.502945	0		3.29062	0.699829	3.19031	0.781062	4.38514	1.28575	3.58151	1.07395	5.38928	0.517013
Afu5g03010		Protein of unknown function; transcript induced by voriconazole	AA11		-0.680021	1.78e-09	0	0.209163	0.141047	0	0.889184	7.11e-12	0		-0.299972	0.0152384	0		-0.270605	0.0589434	0	0.109444	0.388842	0		-0.779739	4.85e-08	0		136.215	11.4224	72.1076	4.66585	121.025	17.1189	110.906	3.27712	70.1601	6.77222
Afu8g01670	cat2	Putative bifunctional catalase-peroxidase; induction in response to hydrogen peroxide Yap1-dependent; transcript induced by exposure to human airway epithelial cells; SrbA-regulated during hypoxia	AA2		-0.438972	0.000461836	0	0.297386	0.0526674	0	0.736357	2.6e-07	0		0.22392	0.103447	0		-0.503364	0.000554189	0	0.159527	0.239621	0		-0.57683	0.000354951	0		121.673	11.6258	76.075	3.35141	114.768	19.8407	84.1734	10.6659	76.5459	0.531292
Afu1g00460		Ortholog(s) have intracellular localization	AA3		-0.019103	0.965959	0	-1.54229	0.00254051	-1	-1.52319	0.00247831	-1		-2.07551	1.04e-05	-1		-0.0657713	0.915735	0	-2.12218	4.15e-06	-1		-0.598991	0.425657	0		1.64428	0.209125	1.37187	0.56793	0.434455	0.1135	1.53944	0.226792	0.279333	0.123604
Afu1g17110		Ortholog of A. nidulans AN0623; hypoxia induced protein	AA3		0.404893	2.78e-07	0	0.584855	5.01e-10	0	0.179962	0.0544313	0		0.884841	7.08e-28	0		-0.012989	0.93131	0	0.466958	9.35e-10	0		0.286996	0.00505793	0		12.0068	1.2316	13.4106	0.508864	13.8318	1.26777	11.6257	0.179229	16.6732	0.626365
Afu2g15020		Has domain(s) with predicted flavin adenine dinucleotide binding, oxidoreductase activity, acting on CH-OH group of donors activity and role in oxidation-reduction process	AA3		-0.387198	0.0140304	0	0.330657	0.077251	0	0.717855	5.41e-05	0		0.552605	0.000813645	0		-0.443103	0.0174332	0	0.4967	0.00185106	0		-0.221154	0.330581	0		6.07039	1.19741	3.90882	0.310154	5.859	1.0103	4.36375	0.655159	4.96972	0.362253
Afu3g08070		Ortholog(s) have role in secondary metabolite biosynthetic process	AA3		0.970704	0.000111623	0	1.7398	9.44e-10	1	0.769094	0.0035138	0		1.55745	3.28e-09	1		-0.328291	0.377306	0	0.258454	0.308494	0		-0.51064	0.108286	0		1.49418	0.0703455	2.48065	0.586501	3.86346	1.30174	1.16895	0.107884	2.67447	0.116875
Afu4g00610		Putative aryl-alcohol dehydrogenase	AA3		-0.0554686	0.647787	0	0.815863	2.36e-10	0	0.871332	1.63e-12	0		0.389077	0.000767787	0		0.481955	0.000122247	0	0.9265	7.56e-18	0		0.0551682	0.766836	0		75.6194	4.43576	61.6184	3.83313	102.284	9.91672	103.515	6.527	105.428	8.68195
Afu8g04090	codA	Putative choline oxidase; AFUB_083470 choA ortholog	AA3		0.85244	4.39e-11	0	-1.06947	1.79e-11	-1	-1.92191	4.6e-37	-1		-0.696692	7.3e-07	0		-0.00700929	0.978889	0	-1.55614	1.13e-32	-1		0.365764	0.0502153	0		50.55	3.74798	77.3599	15.9309	18.51	0.70225	49.2195	2.26319	23.5579	3.15921
Afu1g02820	pst2	Putative NADH-quinone oxidoreductase; conidia-enriched protein; induced by L-tyrosine; transcript up-regulated in conidia exposed to neutrophils	AA6		-0.101307	0.417085	0	-0.68108	9.31e-06	0	-0.579773	0.000122699	0		-0.114379	0.408863	0		-0.278866	0.0538091	0	-0.291937	0.0223393	0		0.287836	0.127903	0		12.4761	0.621397	9.87501	0.544175	6.00192	0.797986	10.0939	0.0973211	7.25615	0.222215
Afu1g00510	dld1	D-lactate dehydrogenase (cytochrome); SrbA-regulated during hypoxia	AA7		0.246965	0.0014727	0	-0.314848	0.000722918	0	-0.561813	1.79e-10	0		-0.746174	7.64e-20	0		-0.456501	1.39e-07	0	-1.44964	3.56e-80	-1		-0.887827	4.39e-21	0		510.382	42.8459	510.993	17.3128	314.696	2.86164	363.373	18.1991	168.383	11.4886
Afu1g00980		Has domain(s) with predicted UDP-N-acetylmuramate dehydrogenase activity, flavin adenine dinucleotide binding, oxidoreductase activity and role in oxidation-reduction process	AA7		0.5115	0.222452	0	1.05979	0.0237024	1	0.548285	0.223778	0		0.718966	0.0313173	0		1.37035	0.0016213	1	1.57781	2.98e-06	1		1.02953	0.0245009	1		0.557903	0.0625565	0.671774	0.0933615	0.888142	0.232024	1.40825	0.44284	1.79426	0.231709
Afu1g01180		Ortholog(s) have extracellular region localization	AA7		0.759772	0.203498	0	-0.142271	0.871423	0	-0.902042	0.234921	0		2.44121	8.16e-05	1		-0.801412	0.358437	0	0.88003	0.106521	0		1.78207	0.0268416	1		0.168999	0.142521	0.241936	0.11564	0.11651	0.0194846	0.0943951	0.0474381	0.396729	0.0684886
Afu1g14950		Ortholog(s) have D-arabinono-1,4-lactone oxidase activity	AA7		-0.706406	4.36e-12	0	-0.469642	0.000172819	0	0.236765	0.062597	0		-0.712473	9.33e-11	0		-0.0432641	0.794173	0	-0.0493309	0.695855	0		-0.286096	0.0519638	0		25.9529	0.950867	13.4784	1.47419	14.465	2.58604	24.6996	1.491	11.744	1.48652
Afu2g00730		Has domain(s) with predicted UDP-N-acetylmuramate dehydrogenase activity, flavin adenine dinucleotide binding activity and role in oxidation-reduction process	AA7		-0.27576	0.0226187	0	0.803501	4.65e-09	0	1.07926	2.25e-16	1		1.49252	1.13e-34	1		-0.477588	0.000548699	0	1.29069	1.55e-29	1		0.211428	0.197291	0		28.9949	1.73461	20.3095	2.29448	39.0553	5.57205	20.4263	0.858559	44.6466	4.60866
Afu2g14470		Ortholog(s) have extracellular region localization	AA7		-0.878961	1.53e-15	0	0.125928	0.36688	0	1.00489	2.29e-15	1		0.875062	1.63e-11	0		-1.72578	1.01e-43	-1	0.0282387	0.848846	0		-0.97665	3.09e-12	0		24.9327	1.25858	11.4861	0.740469	20.9356	0.122197	7.3964	1.19302	10.5132	0.944947
Afu3g03300		Ortholog(s) have extracellular region localization	AA7		-0.259881	0.618643	0	1.72664	0.00104039	1	1.98652	8.96e-05	1		5.5153	4.13e-14	1		-3.51293	1.5e-05	-1	2.26226	3.14e-07	1		0.275741	0.687845	0		0.913014	0.165473	0.643546	0.357024	2.32519	0.969949	0.0778404	0.00245784	2.78189	0.96086
Afu3g07410		Putative isoamyl alcohol oxidase	AA7		-0.857282	0.00294823	0	-0.481539	0.186682	0	0.375742	0.331524	0		-0.288249	0.327303	0		0.308242	0.393576	0	0.877275	0.00316041	0		0.501533	0.243096	0		1.59737	0.438291	0.740231	0.139366	0.870131	0.0340134	1.91266	0.120812	1.22319	0.127945
Afu6g03620	mreA	FAD/FMN-containing isoamyl alcohol oxidase	AA7		0.544212	1.28e-06	0	0.0465851	0.77248	0	-0.497627	0.000201889	0		-0.115331	0.352008	0		0.659641	1.23e-07	0	9.84e-05	1	0		0.497725	0.000977939	0		14.5452	0.479237	17.9591	2.29263	11.5655	0.452095	22.5338	0.322726	16.1461	1.36715
Afu6g11630		Has domain(s) with predicted UDP-N-acetylmuramate dehydrogenase activity, flavin adenine dinucleotide binding, oxidoreductase activity and role in oxidation-reduction process	AA7		0.2138	0.669967	0	0.442963	0.448123	0	0.229163	0.707021	0		-0.168348	0.778057	0		-0.420957	0.536027	0	-0.803105	0.123076	0		-1.03227	0.128866	0		0.643991	0.210074	0.627282	0.187993	0.670129	0.37767	0.469463	0.126891	0.327039	0.0599101
Afu7g00940		Has domain(s) with predicted UDP-N-acetylmuramate dehydrogenase activity, flavin adenine dinucleotide binding, oxidoreductase activity and role in oxidation-reduction process	AA7		0.554235	0.000150345	0	1.35747	6.79e-16	1	0.803236	4.78e-07	0		2.01799	6.4e-42	1		-0.290596	0.133351	0	1.17316	1.01e-17	1		0.369922	0.0496717	0		4.93412	0.234173	6.12574	1.06312	9.69968	0.50488	3.94753	0.388382	12.4212	0.531995
Afu7g01560		Has domain(s) with predicted UDP-N-acetylmuramate dehydrogenase activity, flavin adenine dinucleotide binding activity and role in oxidation-reduction process	AA7		0.147927	0.739715	0	0.354608	0.493154	0	0.206681	0.700866	0		1.1852	0.00617185	1		-0.681394	0.210156	0	0.355882	0.407243	0		0.149201	0.830702	0		1.00736	0.438507	0.932264	0.245539	0.984305	0.573643	0.608763	0.177628	1.07477	0.265978
Afu8g01190		Has domain(s) with predicted UDP-N-acetylmuramate dehydrogenase activity, flavin adenine dinucleotide binding, oxidoreductase activity and role in oxidation-reduction process	AA7		-3.96094	0.0517564	0	-2.22005	0.40447	0	1.74089	0.558054	0		1.32238	0.549331	0		-1.86417	0.492267	0	3.41914	0.112084	0		1.67825	NA	0		0.109204	0.162268	0	0	0.0170909	0.0241702	0.0284464	0.0492707	0.0552429	0.0379922
Afu2g01180		Has domain(s) with predicted flavin adenine dinucleotide binding, oxidoreductase activity, acting on CH-OH group of donors activity and role in oxidation-reduction process	AA8		-0.701057	7.29e-08	0	0.0360112	0.839325	0	0.737068	1.39e-06	0		-0.179434	0.197641	0		0.0489602	0.807614	0	0.570583	2.9e-05	0		-0.166485	0.401188	0		4.8405	0.45892	2.50269	0.183433	3.80261	0.214669	4.88539	0.212421	3.36085	0.271726
Afu2g17620		Putative cellobiose dehydrogenase CDH cytochrome superfamily, secreted	AA8		0.380282	0.032492	0	0.867804	2.15e-05	0	0.487521	0.0137217	0		1.18636	2.36e-11	1		-0.139009	0.60057	0	0.667068	6.7e-05	0		0.179547	0.480404	0		3.3552	0.391461	3.69697	0.724538	4.71621	0.788958	2.98227	0.0299487	5.27467	0.301373
Afu1g12560		Putative endo-1,4-beta-glucanase; repressed by exposure to artemisinin	AA9		-0.330141	0.00947354	0	-0.378241	0.0179084	0	-0.0481005	0.79787	0		0.367071	0.00613594	0		-0.29885	0.052699	0	0.398362	0.0021149	0		0.446462	0.0114952	0		15.2387	1.06733	10.2584	0.471851	9.0212	0.0843556	12.1253	0.504916	12.1756	0.804427
Afu3g03870		Putative endo-1,4 beta-glucanase, a predicted secreted hydrolase with a fungal cellulose binding domain	AA9		-0.960699	0.560309	0	-3.93778	0.0863877	0	-2.97708	0.210745	0		-0.0135332	1	0		-2.13075	0.339427	0	-1.18359	0.561116	0		1.79349	NA	0		0.256759	0.392842	0.107777	0.0781197	0	0	0.0556919	0.0546052	0.0427135	0.0375758
Afu4g07850		Ortholog of A. oryzae RIB40 : AO090023000787, Aspergillus glaucus : Aspgl1_0066820, Aspergillus flavus NRRL 3357 : AFL2T_04596 and Neosartorya fischeri NRRL 181 : NFIA_108320	AA9		0.343278	0.15002	0	1.51007	2.37e-09	1	1.1668	7.47e-07	1		1.64908	4.76e-14	1		0.0311722	0.940728	0	1.33697	6.35e-11	1		0.170174	0.585216	0		1.71425	0.257175	1.82985	0.320572	3.75156	0.745283	1.71021	0.28825	4.18156	0.684128
Afu6g09540		Putative endo-1,4 beta-glucanase, a predicted secreted hydrolase with a fungal cellulose binding domain	AA9		1.35954	0.282678	0	5.00363	3.56e-05	1	3.6441	0.000123505	1		4.33079	0.00098142	1		-0.869073	0.70116	0	2.10218	0.0205654	1		-1.54192	0.147127	0		0.0675512	0.117002	0.145351	0.120613	1.65459	0.752501	0.0351366	0.0608584	0.5652	0.3498
Afu2g00920		Putative secreted arabinofuranosidase	CBM1		0.405178	0.511106	0	1.41135	0.0303137	1	1.00617	0.10455	0		1.99351	0.000944217	1		-0.653208	0.452667	0	0.935124	0.0857483	0		-0.0710495	0.939716	0		0.31372	0.137001	0.355818	0.20628	0.653323	0.124037	0.198444	0.0360711	0.618926	0.202805
Afu6g03280	swo1	Putative swollenin; endoglucanase	CBM1		-1.71414	0.125327	0	-0.996745	0.473471	0	0.717399	0.646406	0		-0.420539	0.725489	0		-0.232486	0.887982	0	1.06112	0.39887	0		0.343719	NA	0		0.249096	0.177552	0.0649497	0.0598052	0.0936154	0.0689033	0.201985	0.10624	0.120571	0.110352
Afu6g13610		Putative endo-1,4 beta-xylanase, a secreted hydrolase with a fungal cellulose binding domain	CBM1		-0.806226	0.0498487	0	1.54193	0.000183125	1	2.34815	1.37e-08	1		3.04159	5.17e-12	1		-1.69169	0.00100656	-1	2.15612	8.82e-09	1		-0.192029	0.723798	0		0.999252	0.278321	0.488095	0.0988375	2.25443	0.552579	0.306046	0.131898	1.96145	0.609888
Afu7g06740		Has domain(s) with predicted cellulase activity, cellulose binding, hydrolase activity, hydrolyzing O-glycosyl compounds activity, role in carbohydrate metabolic process and extracellular region localization	CBM1		0.286863	0.787399	0	1.33823	0.234999	0	1.05137	0.341645	0		6.57225	8.49e-06	1		-4.83637	0.004435	-1	1.44902	0.1154	0		0.397648	0.787792	0		0.448448	0.676132	0.444057	0.105745	0.855896	0.92793	0	0	1.09704	0.0220166
Afu8g06570		Putative acetylxylan esterase, a predicted secreted hydrolase with a fungal cellulose binding domain	CBM1		-0.195821	0.783636	0	0.619052	0.428111	0	0.814874	0.283317	0		1.04473	0.154662	0		-1.03109	0.242095	0	0.209462	0.784849	0		-0.605411	0.52762	0		0.470816	0.366906	0.341777	0.169547	0.548958	0.0492417	0.223499	0.112319	0.353223	0.105593
Afu8g06830		Putative endo-1,4 beta-glucanase, a predicted secreted hydrolase with a fungal cellulose binding domain	CBM1		-0.193765	0.190432	0	0.350976	0.0404164	0	0.544741	0.000878735	0		0.276859	0.0343394	0		1.46219	1.24e-25	1	1.93282	1.53e-50	1		1.38808	6.1e-18	1		8.65601	1.33388	6.42008	0.853327	8.51972	0.452823	23.4107	0.789868	22.0807	1.22367
Afu2g16480		Has domain(s) with predicted palmitoyltransferase activity, zinc ion binding activity	CBM10		0.499353	8.64e-12	0	0.481996	5.04e-08	0	-0.0173569	0.871039	0		0.217089	0.00614415	0		0.175226	0.0596353	0	-0.107038	0.174689	0		-0.0896815	0.429323	0		56.497	1.80779	67.6125	4.06167	60.6323	1.44726	62.4958	2.81893	56.4729	3.40978
Afu7g00670		Has domain(s) with predicted chitin binding activity, role in chitin metabolic process and extracellular region localization	CBM14		1.87654	0.202227	0	1.84721	0.281452	0	-0.0293351	0.993281	0		5.0317	0.00125195	1		-2.19042	0.357212	0	0.964747	0.400819	0		0.994082	NA	0		0.127887	0.111732	0.371858	0.0849239	0.332203	0.225027	0	0	0.665551	0.50244
Afu2g03120	utr2	Putative cell wall glucanase; transcript induced by exposure to human airway epithelial cells	CBM18		-0.236968	0.00377533	0	-0.154774	0.125341	0	0.0821944	0.427745	0		-0.000449799	1	0		0.318983	0.000758954	0	0.555502	5.54e-12	0		0.473307	3.94e-06	0		343.215	7.7195	246.77	4.69165	236.895	16.7505	419.774	6.21808	326.096	24.6014
Afu5g06840		Putative family 18 chitinase	CBM18		0.226465	0.412577	0	1.24082	1.34e-05	1	1.01436	0.000149795	1		2.25278	1.03e-17	1		-0.680012	0.0471629	0	1.3463	3.02e-09	1		0.331945	0.299613	0		0.586227	0.0413352	0.582646	0.108853	1.06557	0.126172	0.358009	0.0508266	1.32621	0.0846916
Afu6g09780		Putative family 18 chitinase	CBM18		-2.80887	0.133785	0	-2.50343	0.302483	0	0.305432	0.923577	0		-1.89488	0.400146	0		-2.10506	0.370241	0	-1.19107	0.629489	0		-1.4965	NA	0		0.0896589	0.119736	0.0107499	0.0125528	0.0115936	0.0163959	0.0197811	0.000624596	0	0
Afu6g10430		Has domain(s) with predicted chitin binding, hydrolase activity, acting on carbon-nitrogen (but not peptide) bonds activity and role in carbohydrate metabolic process	CBM18		-0.980036	0.0511241	0	1.45183	0.00482775	1	2.43186	2.63e-06	1		1.00889	0.0314255	1		-0.0896004	0.91182	0	1.89932	6.76e-05	1		-0.532541	0.392115	0		0.539102	0.27787	0.227586	0.104599	1.12635	0.267136	0.491948	0.257462	0.773298	0.223341
Afu2g00690		Ortholog(s) have glucan 1,4-alpha-glucosidase activity, role in polysaccharide metabolic process and endoplasmic reticulum localization	CBM20		0.0691649	0.797739	0	0.164033	0.606399	0	0.0948678	0.776995	0		1.50877	8.51e-09	1		-1.04794	0.000328779	-1	0.391667	0.109356	0		0.2968	0.408833	0		2.26232	0.592874	2.0195	0.518416	1.95151	0.259897	1.07221	0.0716678	2.37027	0.208715
Afu2g17950		Ortholog of Aspergillus fumigatus A1163 : AFUB_033640	CBM20		-0.396931	0.818586	0	0.478226	0.808685	0	0.875157	0.655885	0		-0.466741	0.788336	0		0.326505	0.892442	0	0.256695	0.897883	0		-0.618463	NA	0		0.267738	0.320969	0.170897	0.134699	0.288354	0.407794	0.327994	0.0103565	0.181377	0.169947
Afu2g13850		Ortholog of A. nidulans FGSC A4 : AN2425, A. niger CBS 513.88 : An02g05260, A. oryzae RIB40 : AO090026000188, Aspergillus wentii : Aspwe1_0054675 and Aspergillus sydowii : Aspsy1_0075212	CBM21		-0.82616	2.34e-23	0	-1.97195	3.04e-85	-1	-1.14579	6.03e-32	-1		-1.19278	2.54e-41	-1		0.283835	0.00469247	0	-0.0827823	0.379075	0		1.06301	2.12e-24	1		208.766	19.2561	99.4697	9.53369	40.8208	0.0163688	248.667	20.9414	84.3976	6.39059
Afu2g06160		Ortholog of Aspergillus fumigatus A1163 : AFUB_023240	CBM24		0.690443	7.54e-05	0	0.374144	0.0947801	0	-0.316298	0.137685	0		-0.0465484	0.819929	0		0.543469	0.00857909	0	-0.193523	0.298177	0		0.122776	0.675106	0		2.49924	0.155361	3.42215	0.193104	2.49841	0.689382	3.57872	0.539574	2.6797	0.278787
Afu7g08350		Has domain(s) with predicted hydrolase activity	CBM24		-0.16372	0.203329	0	0.663724	5.07e-06	0	0.827444	2.74e-09	0		0.467148	0.000223788	0		1.46966	4.9e-30	1	2.10053	3.39e-70	1		1.27309	3.08e-18	1		24.5385	3.84679	18.5483	1.83046	29.8972	0.0618933	66.4741	6.66798	71.5386	3.01308
Afu2g12850	gel3	Putative GPI anchored beta(1-3)glucanosyltransferase, belongs to the 7-member GEL family	CBM43		0.473395	0.0156366	0	0.199717	0.444875	0	-0.273677	0.26468	0		0.528856	0.00320691	0		0.869838	3.69e-05	0	0.925299	1.15e-07	0		1.19898	4.91e-07	1		2.16594	0.249304	2.53531	0.410622	1.90892	0.496612	3.8617	0.245478	4.33368	0.115308
Afu6g12410	gel7	GPI-anchored putative beta(1-3)glucanosyltransferase involved in cell wall maintenance; belongs to the 7-member GEL family	CBM43		-0.0692504	0.611158	0	0.415097	0.00513058	0	0.484347	0.000677085	0		1.16452	1.84e-21	1		0.210385	0.187768	0	1.44416	4.63e-35	1		0.959811	6.68e-11	0		5.0607	0.440895	4.07346	0.33736	5.17397	0.192514	5.72039	0.501442	9.95262	1.061
Afu8g02130	gel5	Putative beta(1-3)glucanosyltransferase, belongs to the 7-member GEL family	CBM43		0.00130423	0.996209	0	0.0195393	0.906311	0	0.0182351	0.916814	0		0.0167602	0.911808	0		-0.264723	0.0638583	0	-0.249267	0.042564	0		-0.267502	0.111261	0		8.766	0.783512	7.41148	0.667008	6.82907	0.953407	7.13452	0.360594	5.60043	0.300498
Afu1g15420		Has domain(s) with predicted role in cell wall macromolecule catabolic process	CBM50		0.52519	0.0150392	0	0.161095	0.584345	0	-0.364096	0.171995	0		0.145709	0.581818	0		-0.335157	0.258533	0	-0.714638	0.00156735	0		-0.350542	0.299154	0		4.99355	0.904425	6.13865	0.631914	4.33609	0.865596	3.90933	0.72261	3.36637	0.378223
Afu6g09790		Has domain(s) with predicted role in cell wall macromolecule catabolic process	CBM50		-1.22338	0.707831	0	-1.62815	0.682666	0	-0.404776	0.928692	0		1.55672	0.64949	0		-1.2847	0.787756	0	1.4954	0.660473	0		1.90017	NA	0		0.0508095	0.0443911	0.0134773	0.0269545	0	0	0.0182968	0.031691	0.0467524	0.0809775
Afu6g13720		Putative class V chitinase; expression induced in biofilm	CBM50		0.422433	0.543409	0	1.26939	0.0975245	0	0.846956	0.261606	0		3.99702	9.67e-07	1		-2.4106	0.0122159	-1	1.16399	0.064545	0		0.317036	0.753381	0		0.180997	0.225275	0.201728	0.0923658	0.330838	0.224103	0.0326317	0.00918037	0.403323	0.035819
Afu3g02880		Ortholog of A. nidulans FGSC A4 : AN2631, A. niger CBS 513.88 : An08g09140, An12g05700, A. oryzae RIB40 : AO090001000105 and Aspergillus wentii : Aspwe1_0137125, Aspwe1_0169838, Aspwe1_0734610	CBM66		-0.712972	2.93e-08	0	-0.796312	7.5e-07	0	-0.0833394	0.655527	0		-1.22504	1.13e-22	-1		1.78514	3.16e-44	1	1.27307	8.56e-24	1		1.35641	1.01e-16	1		5.35558	0.308615	2.75465	0.408829	2.36607	0.298049	18.0707	1.87078	5.99371	0.452972
Afu1g12030		Ortholog of A. nidulans FGSC A4 : AN1068, A. niger CBS 513.88 : An08g04360, A. oryzae RIB40 : AO090001000343, Aspergillus wentii : Aspwe1_0109513 and Aspergillus sydowii : Aspsy1_0251335	CE1		0.205913	0.0280199	0	0.370899	0.000815227	0	0.164986	0.140527	0		0.754953	2.24e-15	0		0.0194684	0.904633	0	0.568509	3.05e-10	0		0.403523	0.000653156	0		51.7415	6.27299	50.2773	3.76297	51.2755	0.0557556	51.1799	1.66612	67.2429	4.65724
Afu3g03660	estB	Putative esterase with a predicted role in iron metabolism; part of an iron-regulated gene cluster; triacetylfusarinine C esterase	CE1		0.36705	0.00865396	0	1.19062	1.24e-14	1	0.823568	1.02e-08	0		1.60827	1.22e-43	1		1.03623	2.67e-13	1	2.27746	3.44e-86	1		1.45389	2.84e-25	1		6.60046	0.352357	7.18878	0.813585	11.585	0.838423	13.2612	1.27386	31.4322	2.13079
Afu3g07850	dapB	Putative pheromone maturation dipeptidyl aminopeptidase; predicted signal sequence for secretion; transcript induced by exposure to human airway epithelial cells	CE1		-0.695281	2.59e-15	0	-1.53285	3.5e-40	-1	-0.837567	2.46e-13	0		-1.96586	1.97e-79	-1		-0.018902	0.901848	0	-1.28949	1.68e-36	-1		-0.451918	0.00132747	0		25.5449	2.45858	13.3444	1.15793	6.78775	0.229803	24.7076	1.95928	4.90916	0.0533626
Afu3g14990		Ortholog of A. niger CBS 513.88 : An11g03380, A. oryzae RIB40 : AO090020000148, Aspergillus wentii : Aspwe1_0108252 and Aspergillus sydowii : Aspsy1_0047733	CE1		0.694094	7.45e-15	0	0.307537	0.0054919	0	-0.386557	0.000235387	0		0.375348	0.000115153	0		-0.189914	0.105102	0	-0.50866	1.98e-08	0		-0.122103	0.376016	0		114.9	1.27755	157.188	8.62752	109.254	4.43529	98.6833	4.16471	99.3619	9.12503
Afu5g00960		Ortholog of A. nidulans FGSC A4 : AN4040, AN7213, A. niger CBS 513.88 : An18g01180, An10g00910, An11g01220, An01g11560 and A. oryzae RIB40 : AO090026000375, AO090023000615, AO090166000079	CE1		-0.0793094	0.871819	0	0.604538	0.243343	0	0.683847	0.1747	0		2.10925	1.21e-07	1		-0.0122714	0.9901	0	2.17629	1.26e-08	1		1.49244	0.00297009	1		0.601863	0.429453	0.476668	0.125367	0.697754	0.44852	0.577068	0.0698928	1.9357	0.183067
Afu7g00830		Ortholog(s) have epoxide hydrolase activity and role in epoxide metabolic process	CE1		-2.58192	0.374937	0	-0.845763	0.825347	0	1.73616	0.651483	0		-2.32301	0.45644	0		-0.0127101	1	0	0	1	0		-1.48996	NA	0		0.078547	0.0827539	0	0	0.0326913	0.0462325	0.0759032	0.0886251	0	0
Afu1g01310		Ortholog of A. nidulans FGSC A4 : AN1433, A. fumigatus Af293 : Afu8g04210, A. niger CBS 513.88 : An16g08870, An08g11860, An13g01880 and A. oryzae RIB40 : AO090701000542, AO090103000036	CE10		0.177159	0.82497	0	2.3026	0.00169631	1	2.12544	0.00196242	1		5.54618	2.36e-06	1		-3.17883	0.0246444	-1	2.19019	0.000307115	1		0.0647498	0.949279	0		0.237237	0.276904	0.227655	0.0819483	0.907241	0.262293	0.0252601	0.0437518	0.939825	0.251431
Afu1g02580		Putative lipase; induced by exposure to artemisinin	CE10		0.798959	3.5e-17	0	1.30893	2.73e-31	1	0.509976	2.74e-06	0		1.36551	7.13e-43	1		0.159477	0.215586	0	0.726029	1e-14	0		0.216053	0.104027	0		48.8522	1.54454	71.9742	3.3107	93.0358	3.22669	53.3917	6.74431	107.107	2.66427
Afu1g03300		Ortholog of A. nidulans FGSC A4 : AN6389, A. fumigatus Af293 : Afu6g10800, A. niger CBS 513.88 : An11g00440, A. oryzae RIB40 : AO090023000186 and Aspergillus wentii : Aspwe1_0039443	CE10		-0.997471	0.00804197	0	-0.973312	0.0475837	0	0.0241589	0.973754	0		-0.50442	0.212117	0		-0.0724079	0.903304	0	0.420643	0.339177	0		0.396484	0.547408	0		1.05684	0.163254	0.450844	0.0953684	0.416859	0.210861	0.987392	0.0969492	0.541635	0.0743464
Afu1g09960		Ortholog of A. nidulans FGSC A4 : AN1271, A. niger CBS 513.88 : An08g01780, Aspergillus wentii : Aspwe1_0036525 and Aspergillus sydowii : Aspsy1_0141432	CE10		-0.288808	0.00294337	0	-0.518385	1.63e-05	0	-0.229577	0.0611618	0		-0.597954	1.11e-08	0		-0.0231989	0.886682	0	-0.332345	0.00134744	0		-0.102768	0.53009	0		44.8327	4.78844	31.0535	0.900018	24.0752	1.27239	43.2449	2.28185	22.1378	1.87346
Afu1g13270		Has domain(s) with predicted hydrolase activity and role in metabolic process	CE10		-0.668201	1.3e-05	0	-0.725124	0.000120099	0	-0.0569231	0.799838	0		-0.444333	0.0106801	0		-0.756972	1.49e-05	0	-0.533104	0.00132143	0		-0.476181	0.0331654	0		19.1765	2.06325	10.2182	2.00078	8.91085	0.312224	11.1079	1.00405	6.37703	1.46389
Afu2g04300		Has domain(s) with predicted hydrolase activity and role in metabolic process	CE10		0.193167	0.240999	0	0.715514	0.000107235	0	0.522347	0.00342612	0		0.24787	0.136726	0		0.282293	0.161419	0	0.336996	0.035273	0		-0.185351	0.425429	0		8.78257	1.23822	8.54914	0.755673	11.1731	2.10558	10.5219	0.929057	9.73458	1.74206
Afu2g08500		Ortholog of A. nidulans FGSC A4 : AN6148, AN7407, A. fumigatus Af293 : Afu5g13710, A. niger CBS 513.88 : An02g14290, An12g03860 and A. oryzae RIB40 : AO090701000324, AO090011000852	CE10		0.438951	0.104691	0	0.992319	0.00115252	0	0.553368	0.0598987	0		2.46801	1.61e-17	1		-1.09685	0.00150418	-1	0.932213	0.000111454	0		0.378845	0.277629	0		1.55924	0.450052	1.77302	0.221059	2.37833	0.797959	0.709423	0.15925	3.05099	0.120368
Afu3g03600		Has domain(s) with predicted hydrolase activity and role in metabolic process	CE10		0.0358835	0.861485	0	1.37075	2.79e-12	1	1.33486	7.2e-13	1		1.39388	6.22e-17	1		0.2872	0.209234	0	1.6452	1.97e-24	1		0.310336	0.161278	0		7.38759	0.645236	6.4025	1.40633	14.6707	0.0102196	8.81768	0.279003	18.0349	2.01298
Afu3g03890		Ortholog of A. oryzae RIB40 : AO090120000043, Neosartorya fischeri NRRL 181 : NFIA_006160, NFIA_100340, Aspergillus wentii : Aspwe1_0038645 and Aspergillus versicolor : Aspve1_0875032	CE10		-2.67269	0.1622	0	0.703187	0.743979	0	3.37588	0.11271	0		2.4256	0.25678	0		-2.73402	0.283683	0	2.36428	0.24674	0		-1.0116	NA	0		0.104821	0.181555	0.0124326	0.0248652	0.125317	0.0401219	0.0142755	0.0247258	0.0613235	0.0206536
Afu3g07260		Has domain(s) with predicted hydrolase activity and role in metabolic process	CE10		0.855801	1.04e-10	0	1.07324	6.58e-12	1	0.21744	0.157723	0		1.63985	2.1e-36	1		0.152335	0.432957	0	0.936386	4.35e-15	0		0.718946	3.43e-06	0		7.33292	0.470611	11.2097	0.845789	11.8407	0.111126	7.96181	0.896553	19.3141	1.86504
Afu3g09070		Ortholog(s) have extracellular region localization	CE10		-0.210511	0.247247	0	-0.835117	0.000309072	0	-0.624606	0.00683401	0		-1.16931	5.87e-10	-1		0.470776	0.0187353	0	-0.488019	0.0121556	0		0.136587	0.684478	0		4.22991	0.470252	3.08082	0.455009	1.82231	0.631976	5.73602	0.227042	1.98738	0.179668
Afu3g09230		Putative carboxylesterase; protein level decreases upon heat shock	CE10		0.975592	8.56e-07	0	0.87085	0.000293912	0	-0.104742	0.683032	0		1.48874	1.16e-11	1		-0.615209	0.0209299	0	-0.102056	0.639215	0		0.00268518	0.994326	0		1.45337	0.227186	2.4026	0.271397	2.03874	0.485502	0.926883	0.147011	2.01631	0.0929806
Afu3g11560		Has domain(s) with predicted hydrolase activity and role in metabolic process	CE10		0.466003	0.100342	0	2.39711	2.58e-15	1	1.93111	8.23e-12	1		2.2838	1.72e-17	1		0.0318697	0.949578	0	1.84966	1.29e-13	1		-0.0814427	0.851234	0		1.8556	0.740279	2.14735	0.415905	7.51355	3.18964	1.84576	0.398505	6.99789	1.57582
Afu4g07720		Ortholog of A. nidulans FGSC A4 : AN5608, AN4473, A. niger CBS 513.88 : An14g07030, An04g02100, A. oryzae RIB40 : AO090023000800, AO090009000070 and Aspergillus wentii : Aspwe1_0102513, Aspwe1_0136873	CE10		0.587152	1.02e-05	0	0.557445	0.000571025	0	-0.0297078	0.876742	0		0.559392	6.52e-05	0		0.0629923	0.77253	0	0.0352318	0.826458	0		0.0649396	0.776794	0		9.11135	0.491634	11.5472	1.09128	10.3197	2.04814	9.31255	1.09763	10.641	0.817263
Afu5g00450		Ortholog of A. nidulans FGSC A4 : AN6383, A. fumigatus Af293 : Afu6g10780, A. niger CBS 513.88 : An03g05860 and A. oryzae RIB40 : AO090003001528, AO090023001010	CE10		-4.14284	0.0802468	0	-3.82627	0.200056	0	0	1	0		2.4166	0.393308	0		-4.44461	0.143992	0	2.11484	0.445362	0		1.79826	NA	0		0.154882	0.186919	0	0	0	0	0	0	0.0279061	0.0245495
Afu5g03770		Has domain(s) with predicted hydrolase activity and role in metabolic process	CE10		0.635152	5.86e-09	0	0.695522	1.14e-07	0	0.0603699	0.681039	0		2.24464	1.39e-88	1		-0.351477	0.00960951	0	1.25801	2.51e-34	1		1.19764	1.31e-20	1		29.2421	0.20903	38.3844	4.01608	36.4093	0.56053	22.4717	1.9478	82.6439	4.61942
Afu5g09800		Has domain(s) with predicted hydrolase activity and role in metabolic process	CE10		0.442027	0.00137768	0	0.545032	0.00101732	0	0.103005	0.564239	0		0.881114	3.93e-10	0		0.0556856	0.805943	0	0.494772	0.000232525	0		0.391767	0.0328995	0		8.54855	0.422969	9.80119	0.98295	9.58426	0.252022	8.69399	0.706044	12.4102	1.99145
Afu6g02480		Ortholog(s) have carboxylic ester hydrolase activity	CE10		-0.763709	2.89e-11	0	0.111715	0.448777	0	0.875425	3.86e-11	0		0.693446	8.29e-09	0		-0.512612	9.09e-05	0	0.944543	2.84e-16	0		0.0691183	0.717783	0		29.131	0.720369	14.4786	1.5508	24.1618	2.36204	19.9854	0.306549	25.1783	2.21576
Afu6g07960		Has domain(s) with predicted hydrolase activity and role in metabolic process	CE10		-0.569935	7.06e-07	0	-0.775841	8.29e-08	0	-0.205906	0.179137	0		-0.582007	2.27e-06	0		0.0600998	0.736175	0	0.0480286	0.739799	0		0.253934	0.155791	0		18.919	0.617272	10.7851	1.19059	8.49976	0.722836	19.3022	0.941826	10.0464	1.44727
Afu6g09520		Has domain(s) with predicted hydrolase activity and role in metabolic process	CE10		0.219394	0.0274596	0	-0.194154	0.1117	0	-0.413547	0.000281695	0		-0.672159	9.51e-11	0		0.0788952	0.591097	0	-0.812658	9.32e-17	0		-0.399111	0.00210804	0		56.4015	3.18301	55.5113	2.10729	37.7817	3.33515	58.2391	4.14455	28.3833	3.55642
Afu6g10800		Ortholog of A. nidulans FGSC A4 : AN6389, A. fumigatus Af293 : Afu1g03300, A. niger CBS 513.88 : An11g00440, A. oryzae RIB40 : AO090023000186 and Aspergillus wentii : Aspwe1_0039443	CE10		-0.0436093	0.943465	0	0.329789	0.624124	0	0.373398	0.573721	0		0.21382	0.73033	0		-0.363436	0.638706	0	-0.106007	0.872365	0		-0.479405	0.555917	0		0.427407	0.181064	0.346792	0.0992114	0.413074	0.196107	0.32362	0.0989072	0.292886	0.1532
Afu7g01710		Ortholog(s) have extracellular region localization	CE10		0.385171	0.00269795	0	0.478094	0.00200419	0	0.0929235	0.575474	0		-0.451955	0.000804582	0		0.507329	0.000456848	0	-0.329797	0.0134137	0		-0.42272	0.0152436	0		4.64138	0.520692	5.15678	0.384317	5.00434	0.65986	6.49289	0.317688	3.6931	0.157952
Afu8g01280		Has domain(s) with predicted hydrolase activity and role in metabolic process	CE10		0.619156	0.448237	0	0.269274	0.80495	0	-0.349882	0.741424	0		0.437454	0.620102	0		0.0112372	0.996668	0	-0.170464	0.853732	0		0.179418	0.900794	0		0.429728	0.381106	0.554184	0.254983	0.398798	0.302379	0.42568	0.198783	0.441428	0.243947
Afu8g04210		Ortholog of A. nidulans FGSC A4 : AN1433, A. fumigatus Af293 : Afu1g01310, A. niger CBS 513.88 : An16g08870, An08g11860, An13g01880 and A. oryzae RIB40 : AO090701000542, AO090103000036	CE10		-0.00631626	0.976246	0	-0.561979	0.00728174	0	-0.555662	0.0065136	0		-0.156539	0.421455	0		-0.421987	0.0345578	0	-0.57221	0.00100955	0		-0.0165475	0.961697	0		7.07778	0.804623	5.96221	0.974538	3.69098	0.498444	5.18445	0.909843	3.6074	0.133062
Afu2g08920		GDSL Lipase/Acylhydrolase family protein; transcript up-regulated in conidia exposed to neutrophils	CE12		-0.379512	0.00187909	0	-0.023936	0.890105	0	0.355576	0.0155041	0		-0.0380156	0.788336	0		0.0828075	0.640099	0	0.424303	0.00068058	0		0.0687278	0.741098	0		13.8271	0.279662	8.99536	0.821429	10.47	0.624969	14.3582	0.921515	10.8581	0.2583
Afu3g14510		Ortholog(s) have rhamnogalacturonan acetylesterase activity and role in pectin catabolic process	CE12		-0.688739	0.0107763	0	-0.788109	0.0208356	0	-0.0993705	0.806061	0		-1.14114	0.000158119	-1		-0.0866428	0.840578	0	-0.539048	0.0843231	0		-0.439677	0.32495	0		6.7996	0.764772	3.56273	0.909253	3.03795	1.08298	6.28885	1.34887	2.24397	0.891726
Afu8g06480		Has domain(s) with predicted hydrolase activity	CE12		0.834677	0.00198275	0	0.0965902	0.808474	0	-0.738087	0.0256329	0		-0.174736	0.627264	0		-0.382034	0.329263	0	-1.39145	3.07e-06	-1		-0.65336	0.134092	0		2.61962	0.509323	3.95849	0.531822	2.16538	0.0766408	1.9721	0.460455	1.36991	0.181007
Afu5g12550		Ortholog(s) have N-acetylglucosaminylphosphatidylinositol deacetylase activity	CE14		0.109213	0.239266	0	0.365406	0.000593167	0	0.256193	0.0137483	0		0.427212	1.19e-06	0		0.426775	1.3e-05	0	0.744774	1.08e-18	0		0.488581	7.93e-06	0		37.7251	1.6463	34.4704	1.634	37.4327	0.633465	49.7286	0.581461	51.9398	2.89164
Afu8g00630		Ortholog(s) have extracellular region localization	CE14		-1.67393	0.4266	0	-3.47364	0.197139	0	-1.79971	0.543014	0		0.544536	0.840854	0		-2.27377	0.432129	0	-0.0553039	0.989914	0		1.74441	NA	0		0.183189	0.266697	0.0483475	0.0630617	0	0	0.0358578	0.0621075	0.0396649	0.0344694
Afu2g00510		Has domain(s) with predicted cellulose binding, hydrolase activity, hydrolase activity, acting on ester bonds, hydrolase activity, hydrolyzing O-glycosyl compounds activity	CE16		-2.66071	0.109375	0	1.69593	0.283803	0	4.35664	0.0131753	1		5.16179	0.00366251	1		-4.43052	0.0319007	-1	3.39198	0.0399576	1		-0.964654	NA	0		0.210004	0.363737	0.028643	0.0331367	0.50522	0.191955	0	0	0.257727	0.214492
Afu4g10810		Has domain(s) with predicted hydrolase activity	CE16		0.0170434	0.8963	0	0.0926576	0.535077	0	0.0756142	0.616719	0		1.17989	1.43e-28	1		0.234372	0.0886922	0	1.39722	2.28e-42	1		1.3216	5.52e-24	1		7.63041	1.13723	6.51827	0.313149	6.24282	0.224894	8.78183	0.954883	15.4437	0.182947
Afu2g00620		Ortholog(s) have acetylxylan esterase activity and role in xylan catabolic process	CE2		1.33043	0.145301	0	1.18821	0.284925	0	-0.142223	0.907677	0		4.69891	0.00133461	1		-3.48652	0.0464462	-1	-0.118032	0.911788	0		0.0241916	0.98796	0		0.196751	0.340783	0.404308	0.101175	0.335307	0.0662306	0.0160772	0.0278466	0.338308	0.065325
Afu1g15280		Has domain(s) with predicted hydrolase activity, acting on carbon-nitrogen (but not peptide) bonds, oxidoreductase activity and role in carbohydrate metabolic process, metabolic process	CE4		-0.619971	4.87e-06	0	-0.769161	7.86e-06	0	-0.14919	0.431616	0		-0.0714964	0.648067	0		-0.074463	0.718972	0	0.474011	0.000825621	0		0.623201	0.00108601	0		8.96506	0.959112	4.95491	0.377119	4.0633	0.27889	8.38742	1.0427	6.20551	0.383937
Afu3g07210		Has domain(s) with predicted hydrolase activity, acting on carbon-nitrogen (but not peptide) bonds activity and role in carbohydrate metabolic process	CE4		0.147492	0.5906	0	-0.256875	0.462569	0	-0.404368	0.224304	0		-0.198327	0.486395	0		0.210397	0.560944	0	-0.135421	0.648956	0		0.268946	0.529067	0		2.20736	0.300822	2.06728	0.465826	1.4255	0.160749	2.50953	0.236867	1.70425	0.201662
Afu5g09130		Polysaccharide deacetylase family protein; predicted gene pair with AFUA_6G05030	CE4		0.586754	0.0276579	0	2.73574	7.52e-22	1	2.14898	2.51e-16	1		2.11281	2.05e-14	1		-0.702272	0.0417083	0	0.82378	0.000865278	0		-1.3252	4.42e-06	-1		2.56284	0.511728	3.23308	0.581767	12.9443	5.45059	1.53409	0.0577392	5.16338	0.241257
Afu5g11410		Ortholog(s) have chitin deacetylase activity	CE4		0.515282	0.00091793	0	-0.170573	0.428521	0	-0.685855	0.00031362	0		-0.0521848	0.78424	0		0.0732201	0.771201	0	-0.494247	0.00213242	0		0.191608	0.46034	0		10.7815	1.1266	13.0584	1.28567	7.402	2.00346	11.1584	0.977449	8.34922	0.211341
Afu4g03210		Ortholog(s) have cutinase activity, lipase activity, triglyceride lipase activity and role in cellular carbohydrate catabolic process, lipid catabolic process, triglyceride catabolic process	CE5		1.22112	0.183276	0	0.220088	0.869009	0	-1.00103	0.383755	0		-1.83799	0.12124	0		0.701365	0.59627	0	-2.35774	0.0405781	-1		-1.35671	NA	0		0.288543	0.158035	0.571321	0.196583	0.260864	0.214714	0.464393	0.34146	0.104271	0.111843
Afu4g14120		Ortholog(s) have cutinase activity, lipase activity, triglyceride lipase activity and role in cellular carbohydrate catabolic process, lipid catabolic process, triglyceride catabolic process	CE5		0.774688	0.114475	0	1.26181	0.0221516	1	0.487125	0.353288	0		1.08834	0.00711473	1		0.886745	0.132785	0	1.2004	0.00244521	1		0.713273	0.206568	0		0.78856	0.00553503	1.14809	0.28037	1.4539	0.13285	1.42891	0.173599	2.35757	0.032403
Afu2g05000		Ortholog(s) have aminopeptidase activity, role in proteolysis involved in cellular protein catabolic process and extracellular region localization	CE7		-0.0762219	0.470042	0	-0.873587	2.17e-12	0	-0.797365	3.89e-11	0		-0.938519	1.81e-18	0		0.101172	0.465455	0	-0.761125	1.84e-13	0		0.0362397	0.855102	0		33.0422	2.49435	26.505	1.02085	13.8615	0.32981	34.7335	4.28122	14.0459	1.56306
Afu7g04660		Ortholog(s) have role in establishment of cell polarity, mycelium development, spore germination and endoplasmic reticulum, hyphal tip, plasma membrane localization	CE7		-0.400806	0.000804109	0	-1.47598	8.14e-23	-1	-1.07517	2.08e-13	-1		-1.75153	5.87e-42	-1		0.426237	0.00204568	0	-0.924483	1.63e-13	0		0.150686	0.458724	0		33.768	2.76045	21.6389	4.13629	9.326	0.227519	44.4449	3.32721	10.2399	0.561817
Afu3g07650		Has domain(s) with predicted pectinesterase activity, role in cell wall modification and cell wall localization	CE8		0.575946	9.33e-05	0	1.09082	1.91e-10	1	0.51487	0.00174239	0		1.89769	3.39e-38	1		-0.0474781	0.850078	0	1.27427	6.28e-21	1		0.7594	1.36e-05	0		5.70972	1.00142	7.15616	0.678901	9.31815	1.71464	5.36646	0.689261	15.5977	1.50011
Afu8g01520		Putative pectinesterase; predicted adhesin-like protein	CE8		-2.04916	0.063706	0	-3.92777	0.0384448	-1	-1.87861	0.366144	0		0.514838	0.722269	0		-2.53536	0.0701601	0	0.0286389	0.990918	0		1.90725	NA	0		0.134097	0.19437	0.0265672	0.0123648	0.00637157	0.00901075	0.0217424	0.000686525	0.0235665	0.0182912
Afu8g06880		Ortholog(s) have pectinesterase activity and role in pectin catabolic process	CE8		0.31968	0.013348	0	2.05359	1.04e-44	1	1.73391	1.48e-35	1		1.30217	1.63e-22	1		-0.462658	0.00232119	0	0.51983	4.19e-05	0		-1.21408	8.29e-16	-1		20.5453	2.37136	21.6139	1.1844	65.2898	3.43562	14.5596	0.458184	27.8562	5.27076
Afu8g07250		Has domain(s) with predicted pectinesterase activity, role in cell wall modification and cell wall localization	CE8		-2.18051	0.0661789	0	0.94718	0.42452	0	3.12769	0.0143146	1		5.07452	0.00019466	1		-3.07054	0.0639463	0	4.1845	0.000178509	1		1.05681	0.42805	0		0.277472	0.480595	0.0501189	0.0049699	0.395885	0.0154751	0.0307184	0.0266048	0.816575	0.0405294
Afu1g00450		N-acetylglucosamine-6-phosphate deacetylase; predicted gene pair with AFUA_8G04100; transcript up-regulated in conidia exposed to neutrophils	CE9		-1.57275	0.163789	0	-0.80315	0.568083	0	0.769602	0.618827	0		-0.256972	0.859886	0		-1.19581	0.411235	0	0.11997	0.943273	0		-0.649633	NA	0		0.248803	0.182419	0.0671835	0.0564819	0.107336	0.00419578	0.104406	0.0293729	0.0690939	0.0763344
Afu8g04100		Putative N-acetylglucosamine-6-phosphate deacetylase; predicted gene pair with AFUA_1G00450; transcript up-regulated in conidia exposed to neutrophils	CE9		-0.0373041	0.92935	0	0.83805	0.0435921	0	0.875354	0.0289898	0		0.848674	0.0247231	0		-0.375659	0.46293	0	0.510319	0.168768	0		-0.365035	0.478128	0		0.806125	0.160914	0.664762	0.0825783	1.11525	0.318924	0.612162	0.143017	0.852908	0.34807
Afu1g16400		Has domain(s) with predicted catalytic activity, hydrolase activity, hydrolyzing O-glycosyl compounds activity and role in carbohydrate metabolic process	GH1		-0.187933	0.346246	0	-0.523336	0.0349341	0	-0.335403	0.185076	0		0.0501258	0.833583	0		-0.354492	0.143787	0	-0.116434	0.609612	0		0.218969	0.499148	0		3.96387	0.371099	2.9349	0.276065	2.11912	0.50754	3.03209	0.440061	2.43176	0.248304
Afu6g14600		Has domain(s) with predicted catalytic activity, hydrolase activity, hydrolyzing O-glycosyl compounds activity and role in carbohydrate metabolic process	GH1		-4.25207	0.0815424	0	-2.45061	0.436308	0	1.80145	0.602991	0		2.45864	0.379071	0		-3.59204	0.270979	0	3.11867	0.237325	0		1.31721	NA	0		0.17692	0.306434	0	0	0.0235817	0.0333495	0.0123795	0.0214419	0.0590862	0.065278
Afu8g06970		Has domain(s) with predicted catalytic activity, hydrolase activity, hydrolyzing O-glycosyl compounds activity and role in carbohydrate metabolic process	GH1		-1.32997	0.467314	0	-0.667903	0.772426	0	0.66207	0.792342	0		1.25746	0.514248	0		-1.23693	0.623808	0	1.35051	0.482985	0		0.688439	NA	0		0.0795179	0.0835371	0.0262992	0.0344155	0.0385131	0.0544657	0.0323432	0.0324903	0.0607919	0.0779143
Afu2g14630	yteR	Putative cell wall glycosyl hydrolase	GH105		-0.133411	0.641187	0	0.277268	0.40326	0	0.410679	0.19721	0		0.46007	0.0785711	0		0.708045	0.0191988	0	1.30153	1.67e-07	1		0.890847	0.00743962	0		4.46723	0.197806	3.44352	0.559183	4.1479	1.81772	7.15437	1.69997	7.62982	1.51542
Afu4g02860		Has domain(s) with predicted catalytic activity	GH105		0.360175	0.106337	0	-0.397124	0.176975	0	-0.757299	0.00572908	0		0.326463	0.196689	0		-0.45451	0.111883	0	-0.488222	0.034885	0		0.269078	0.465255	0		3.03323	0.195473	3.30443	0.189704	1.77917	0.776313	2.1751	0.35312	2.12136	0.578247
Afu1g11570		Ortholog(s) have role in cellular response to drug	GH109		0.934592	0.00729045	0	0.495722	0.266144	0	-0.43887	0.305866	0		0.654135	0.0940649	0		-0.358153	0.491382	0	-0.63861	0.0762906	0		-0.19974	0.736164	0		1.55619	0.679199	2.52997	0.764281	1.69228	0.0350127	1.19209	0.454935	1.46625	0.37391
Afu3g03180		Has domain(s) with predicted oxidoreductase activity and role in oxidation-reduction process	GH109		-0.432531	0.691614	0	-0.0851701	0.953113	0	0.347361	0.808151	0		0.42109	0.676094	0		0.278239	0.854006	0	1.13186	0.265759	0		0.784499	NA	0		0.182549	0.0799025	0.111766	0.0395738	0.131009	0.0964261	0.212716	0.103538	0.222456	0.0876978
Afu4g10190		Putative oxidoreductase; calcium induced	GH109		0.544269	1.57e-06	0	0.719111	1.09e-07	0	0.174842	0.212445	0		0.724447	3.7e-09	0		-0.921167	3.26e-13	0	-0.740989	9.07e-11	0		-0.915831	9.4e-11	0		92.5877	14.2757	114.236	5.01789	117.321	5.17708	47.8649	4.56958	61.4495	5.79253
Afu6g09900		Has domain(s) with predicted oxidoreductase activity and role in oxidation-reduction process	GH109		-0.877156	0.000456699	0	-0.374852	0.234409	0	0.502303	0.112784	0		0.274951	0.309714	0		-0.326292	0.315546	0	0.825814	0.001416	0		0.323511	0.399256	0		3.09626	0.76485	1.41312	0.0676661	1.82541	0.697059	2.39605	0.322532	2.2604	0.339536
Afu3g00470		Has domain(s) with predicted cellulose binding, hydrolase activity, hydrolyzing O-glycosyl compounds activity, role in carbohydrate metabolic process and extracellular region localization	GH11		0.165081	0.795945	0	1.94326	0.00107364	1	1.77818	0.00140184	1		4.23873	1.19e-05	1		-3.11826	0.00522306	-1	0.95539	0.0754342	0		-0.822787	0.215153	0		0.41448	0.165653	0.384311	0.112906	1.21114	0.422975	0.0467311	0.0476801	0.672953	0.0799505
Afu1g04730		Ortholog(s) have xyloglucan-specific endo-beta-1,4-glucanase activity and role in glucan catabolic process, xyloglucan metabolic process	GH12		-0.77647	0.00059136	0	0.000575036	1	0	0.777045	0.00362984	0		-0.239314	0.326052	0		0.0730006	0.836404	0	0.610156	0.0104109	0		-0.166889	0.648185	0		2.68006	0.331019	1.31974	0.0138993	2.06197	0.669103	2.76255	0.720716	1.81477	0.276978
Afu6g11960		Has domain(s) with predicted catalytic activity and role in carbohydrate metabolic process	GH128		0.113033	0.923729	0	-0.876533	0.582152	0	-0.989565	0.532959	0		2.60925	0.00832666	1		-0.494762	0.764805	0	2.00145	0.0263547	1		2.99102	NA	0		0.216513	0.306913	0.193904	0.0911277	0.0900038	0.00351825	0.148156	0.0721138	0.707491	0.178741
Afu2g03230		Has domain(s) with predicted alpha-amylase activity, calcium ion binding, catalytic activity, cation binding activity and role in carbohydrate catabolic process, carbohydrate metabolic process	GH13		-0.20011	0.233406	0	-0.30505	0.142009	0	-0.10494	0.642349	0		0.0417435	0.869842	0		-1.6287	2.3e-17	-1	-1.38685	7.04e-13	-1		-1.28191	7.5e-08	-1		3.97844	0.574412	2.92256	0.249534	2.47242	0.025147	1.25892	0.187842	1.01359	0.164321
Afu2g11610		Has domain(s) with predicted catalytic activity, cation binding activity and role in carbohydrate metabolic process	GH13		0.00866408	0.995698	0	2.33451	0.00117818	1	2.32585	0.000588415	1		3.60038	4.13e-07	1		-0.882201	0.416269	0	2.70952	5.17e-06	1		0.383666	0.63615	0		0.138319	0.0661103	0.118842	0.0261671	0.543542	0.428142	0.0735945	0.0301286	0.698384	0.141196
Afu2g11620		Has domain(s) with predicted catalytic activity, cation binding activity and role in carbohydrate metabolic process	GH13		0.595006	0.526115	0	2.872	0.00242997	1	2.27699	0.00934122	1		6.50789	3.64e-06	1		-3.61972	0.0340668	-1	2.29316	0.00291221	1		0.0161665	0.990536	0		0.143903	0.220171	0.182377	0.109252	0.802683	0.476022	0.0108232	0.0187464	0.80091	0.467127
Afu2g13460		Ortholog(s) have alpha-amylase activity, role in carbohydrate catabolic process and cell septum, cell wall-bounded periplasmic space, extracellular region, fungal-type cell wall, hyphal septin band, spitzenkorper localization	GH13		0.607098	4.02e-12	0	0.670257	1.91e-10	0	0.0631592	0.582565	0		0.119735	0.183311	0		1.49099	8.13e-61	1	1.00363	4.1e-34	1		0.94047	9.36e-20	0		14.5145	1.07312	18.6835	1.61088	17.7813	1.84712	39.9662	3.07101	33.7432	0.438954
Afu3g00900	amyA	Putative alpha-amylase; transcript up-regulated in conidia exposed to neutrophils; transcript induced by exposure to human airway epithelial cells; preferentially expressed at neutral pH	GH13		0.425521	1.26e-08	0	1.28092	1.16e-47	1	0.855398	6.01e-24	0		1.14089	1.4e-47	1		0.0722492	0.514375	0	0.787616	2.62e-26	0		-0.0677812	0.56781	0		139.15	3.52017	158.376	10.3119	260.439	7.23538	143.412	4.35391	246.149	17.6278
Afu3g00910	ags1	Putative alpha(1-3) glucan synthase; predicted gene pair with AFUA_2G11270 (ags2)	GH13		-0.99441	2.33e-28	0	-0.732022	1.74e-11	0	0.262388	0.016265	0		-0.819308	1.68e-17	0		0.367448	0.000558364	0	0.54255	3.59e-09	0		0.280162	0.0249104	0		63.1279	4.8032	26.8875	2.65927	29.214	1.94087	79.856	1.22718	35.1884	1.44447
Afu3g07380		Ortholog(s) have dextrin alpha-glucosidase activity, maltose alpha-glucosidase activity, starch alpha-glucosidase activity, sucrose alpha-glucosidase activity	GH13		0.0727492	0.703185	0	0.0788363	0.738736	0	0.0060871	0.987508	0		0.202271	0.294924	0		-0.245141	0.292316	0	-0.11562	0.557612	0		-0.121707	0.669386	0		7.52416	0.923476	6.66802	0.981646	6.13525	2.59583	6.19684	0.419853	5.55073	0.318304
Afu6g11720		Ortholog of A. niger CBS 513.88 : An08g04630, A. oryzae RIB40 : AO090011000010, Neosartorya fischeri NRRL 181 : NFIA_057390 and Aspergillus niger ATCC 1015 : 126535-mRNA	GH131		-0.498008	0.368225	0	0.56726	0.357053	0	1.06527	0.0757549	0		0.202763	0.66409	0		1.25588	0.0209931	1	1.95665	4e-05	1		0.891384	0.161703	0		0.455554	0.290042	0.279266	0.10492	0.524145	0.114862	1.07685	0.243287	0.962327	0.101276
Afu1g13940	sun2	Predicted adhesin-like protein; novel beta-1,3-glucan modifying enzyme involved in fungal morphogenesis	GH132		-0.172264	0.0900333	0	0.474015	4.28e-05	0	0.646279	5.65e-09	0		0.387883	3.64e-05	0		1.39413	2.85e-45	1	1.95427	3.69e-101	1		1.308	1.23e-31	1		12.2307	1.40698	9.16621	0.931845	13.0428	0.0562158	31.4487	1.72898	31.972	0.879343
Afu7g05450	sun1	Novel beta-1,3-glucan modifying enzyme involved in fungal morphogenesis	GH132		-0.535686	1.38e-14	0	0.290416	0.000606292	0	0.826102	3.16e-25	0		0.309863	3.43e-05	0		0.309675	0.000139306	0	1.15522	2.41e-62	1		0.329122	0.000290877	0		359.527	13.6371	210.296	6.77369	338.525	3.10658	436.897	19.0726	421.408	7.10969
Afu6g08080		Has domain(s) with predicted catalytic activity, hydrolase activity, hydrolyzing O-glycosyl compounds activity and role in polysaccharide metabolic process	GH15		0.120297	0.330568	0	0.0928418	0.550576	0	-0.0274551	0.872041	0		0.548352	0.000284021	0		-2.11941	1.1e-53	-1	-1.69135	3.54e-39	-1		-1.6639	3.78e-27	-1		16.7125	1.14425	15.4108	1.17363	13.7604	1.95708	3.78073	0.550477	4.29892	0.595637
Afu1g05290	eng3	Has domain(s) with predicted hydrolase activity, hydrolyzing O-glycosyl compounds activity and role in carbohydrate metabolic process	GH16		-0.638153	4.45e-06	0	0.885681	3.6e-09	0	1.52383	9.51e-25	1		1.192	3.13e-20	1		-0.0750594	0.716245	0	1.75509	1.34e-41	1		0.231255	0.181523	0		10.8457	0.701425	5.90984	0.564425	15.411	1.54926	10.0793	0.763379	17.8964	0.378733
Afu1g16190	aspf9	Cell wall glucanase; allergen Asp f 9; predicted GPI-anchor; binds specifically to IgE antibodies in the sera of allergic bronchopulmonary aspergillosis (ABPA) patients; transcript repressed by H2O2; induced by exposure to artemisinin	GH16		0.540489	1.79e-09	0	0.631469	4.53e-09	0	0.0909804	0.432214	0		0.445512	3.67e-06	0		0.356658	0.000794105	0	0.261681	0.00483292	0		0.170701	0.191172	0		544.444	38.4657	670.848	12.9782	649.5	0.364552	683.048	60.7067	723.94	29.4558
Afu2g11870	kre6	Putative cell wall biosynthesis protein	GH16		0.393603	0.00548575	0	1.42201	1.62e-18	1	1.02841	2.67e-11	1		1.62103	7.96e-29	1		-0.395441	0.0229281	0	0.831985	9.85e-10	0		-0.19642	0.328227	0		8.92644	0.702962	9.89721	0.945635	18.5079	6.33048	6.6506	0.821507	15.889	0.654136
Afu3g03080	eng7	Putative endo-1,3(4)-beta-glucanase; predicted gene pair with AFUA_6G14540	GH16		-3.11115	0.513527	0	-1.28001	0.834294	0	1.83114	0.770065	0		0	1	0		-3.41291	0.60938	0	0	1	0		-1.58493	NA	0		0.10713	0.185554	0	0	0.0314146	0.0444269	0	0	0	0
Afu4g13360	eng5	Has domain(s) with predicted hydrolase activity, hydrolyzing O-glycosyl compounds activity and role in carbohydrate metabolic process	GH16		0.324475	0.160365	0	2.20673	1.65e-21	1	1.88226	6.32e-19	1		1.99627	1.84e-21	1		-0.127029	0.720655	0	1.54476	9.35e-16	1		-0.337493	0.177988	0		2.31539	0.523374	2.43385	0.140055	8.19528	1.92146	2.0624	0.111796	6.41283	0.976961
Afu5g13995		Has domain(s) with predicted hydrolase activity, hydrolyzing O-glycosyl compounds activity and role in carbohydrate metabolic process	GH16		-0.475184	0.0934615	0	0.812654	0.00886965	0	1.28784	1.92e-05	1		0.585774	0.0333154	0		0.0251124	0.958761	0	1.08607	5.7e-05	1		-0.201768	0.61602	0		4.41082	1.22168	2.69187	0.681894	5.96363	1.03362	4.40563	0.163022	5.1666	0.922858
Afu5g14030	eng8	Ortholog of A. nidulans FGSC A4 : AN2690, A. niger CBS 513.88 : An14g05490, A. oryzae RIB40 : AO090113000118, Aspergillus wentii : Aspwe1_0453526 and Aspergillus sydowii : Aspsy1_0155771	GH16		0.818496	0.04969	0	1.85556	3.9e-05	1	1.03706	0.0115663	1		2.91901	5.86e-14	1		-0.191108	0.783571	0	1.9094	1.35e-08	1		0.872342	0.0518599	0		0.523582	0.131314	0.777007	0.27121	1.45643	0.757232	0.44666	0.157814	2.62786	0.136081
Afu6g03230		Putative cell wall glucanase; predicted adhesin-like protein; transcript induced by voriconazole	GH16		0.335473	0.467314	0	0.805885	0.119254	0	0.470412	0.357557	0		0.946961	0.0287052	0		0.0312772	0.969563	0	0.642765	0.127567	0		0.172353	0.803683	0		0.62452	0.295934	0.670358	0.170906	0.849007	0.173878	0.633288	0.0887319	0.943451	0.140027
Afu6g08510	crh1	Putative cell wall biosynthesis protein	GH16		-0.924434	2.19e-18	0	-0.0153316	0.919132	0	0.909103	1.21e-13	0		-1.32154	5e-33	-1		0.723472	1.21e-10	0	0.326368	0.00412681	0		-0.582734	2.28e-05	0		24.0195	3.47516	10.6518	0.953442	18.2349	2.25666	38.7037	1.92783	12.0071	1.06354
Afu1g11460	bgt1	Putative 1,3-beta-glucanosyltransferase; induced by exposure to artemisinin	GH17		0.361907	2.29e-10	0	0.59044	4.09e-18	0	0.228533	0.000640832	0		0.574654	2.98e-21	0		-0.249695	0.000193676	0	-0.0369469	0.576882	0		-0.26548	0.000368702	0		175.477	5.1283	190.97	6.43664	203.427	8.8523	144.581	2.44741	167.515	7.137
Afu3g00270	bgt2	Cell wall glucanase; predicted glycophosphatidylinositol (GPI)-anchor; secreted protein	GH17		0.0678159	0.452813	0	0.461961	3.66e-06	0	0.394145	4.48e-05	0		0.462373	1.85e-07	0		-0.0972214	0.41325	0	0.297336	0.000463541	0		-0.0968099	0.45127	0		2751.75	252.519	2448.31	73.8663	2926.01	143.298	2524.91	115.113	2707.03	63.2135
Afu5g08780	bgt3	Putative cell wall glucanase; induced by exposure to artemisinin	GH17		-0.521664	3.6e-09	0	0.277397	0.00965622	0	0.799061	2.39e-15	0		0.0689108	0.498626	0		-0.0994674	0.426795	0	0.491107	4.84e-08	0		-0.307954	0.00917304	0		27.0197	1.35209	15.9039	1.28187	25.2355	4.13709	24.6753	0.253157	20.1284	0.556551
Afu6g12380	scw4	Ortholog(s) have role in cell adhesion, cell adhesion involved in single-species biofilm formation, cell-substrate adhesion, cellular response to glucose starvation and cellular response to neutral pH, more	GH17		0.356822	0.176372	0	1.0612	0.00033845	1	0.704382	0.0137949	0		0.875847	0.00100423	0		-0.149202	0.710515	0	0.369823	0.159222	0		-0.33456	0.355999	0		4.02562	0.564192	4.35753	0.389282	6.49681	3.19144	3.54682	0.597242	5.05968	1.51747
Afu8g05610	btgE	Putative cell wall glucanase	GH17		-0.333288	9.51e-05	0	0.179495	0.0894337	0	0.512783	1.54e-07	0		0.182144	0.0491225	0		0.71173	1.82e-14	0	1.22716	1.93e-48	1		0.71438	1.05e-11	0		243.208	19.1276	163.938	8.36593	212.318	2.50303	391.139	25.46	345.277	4.83977
Afu1g00310		Ortholog(s) have chitinase activity and role in chitin catabolic process	GH18		0.128084	0.805612	0	0.291308	0.634876	0	0.163224	0.797919	0		1.11427	0.0274283	1		-0.672969	0.299147	0	0.313218	0.533891	0		0.149994	0.854091	0		0.650191	0.1324	0.601494	0.190952	0.613475	0.16562	0.399778	0.0328676	0.674883	0.0803277
Afu1g02800		Putative family 18 chitinase	GH18		-0.299786	0.000194256	0	-0.252014	0.0117868	0	0.0477716	0.67163	0		-0.078072	0.393267	0		-0.107524	0.321683	0	0.11419	0.196808	0		0.0664185	0.622331	0		16.8629	0.498623	11.6061	0.268652	10.9073	0.0995885	15.3505	0.503629	11.2913	0.498754
Afu3g11280		Putative family 18 (class V) chitinase; secreted protein	GH18		-0.846653	9.32e-34	0	0.0302056	0.753495	0	0.876859	1.96e-27	0		0.136701	0.0709789	0		-0.0833715	0.38946	0	0.899983	4.23e-37	0		0.0231239	0.855805	0		76.5311	3.48905	35.9576	0.521927	60.0327	0.0400733	70.6336	2.67117	60.4635	3.12136
Afu5g03760	chiA1	Putative class III chitinase; predicted GPI-anchoring sequence; protein and transcript repressed by caspofungin treatment	GH18		0.541067	1.67e-06	0	0.519272	0.000136683	0	-0.0217952	0.896352	0		0.572402	1.97e-06	0		0.858257	5.92e-12	0	0.889593	2.7e-15	0		0.911388	8e-11	0		201.497	17.0235	249.175	27.4696	222.131	18.3208	358.132	34.1309	414.52	25.7262
Afu6g09307		Has domain(s) with predicted catalytic activity, chitin binding, chitinase activity, hydrolase activity, hydrolyzing O-glycosyl compounds activity and role in carbohydrate metabolic process, chitin catabolic process	GH18		0.0759225	0.517045	0	1.41368	6.08e-30	1	1.33775	1.84e-29	1		1.76627	1.07e-59	1		0.6676	1.8e-08	0	2.35795	8.84e-117	1		1.0202	6.73e-16	1		16.7278	0.754595	14.8994	0.641386	34.1242	4.99906	25.9782	1.89545	68.8642	6.19883
Afu7g08490		Putative class V chitinase	GH18		-2.49978	0.144826	0	2.45232	0.126057	0	4.9521	0.0053673	1		3.69887	0.0540975	0		-4.2716	0.0456558	-1	1.92705	0.302592	0		-3.02505	NA	0		0.161474	0.239938	0.023764	0.047528	0.667116	0.414648	0	0	0.0797808	0.102252
Afu8g00700	chi2	Putative class III chitinase	GH18		-0.179897	0.248547	0	0.258487	0.160465	0	0.438384	0.0124027	0		1.63472	3.87e-22	1		-1.35837	1.13e-14	-1	0.456242	0.0025093	0		0.0178581	0.94894	0		9.59453	0.402316	7.17948	0.810981	8.8405	0.513202	3.67196	0.0411959	8.86989	0.724148
Afu8g01410	chiB1	Putative chitinase with a predicted role in the degradation and recycling of fungal chitin during autolysis; N-terminal signal peptide that targets to the secretory pathway	GH18		-0.43344	0.114779	0	0.13281	0.709517	0	0.56625	0.0800176	0		0.95131	0.00367396	0		-1.41273	1.9e-05	-1	-0.027985	0.94216	0		-0.594235	0.12821	0		2.03341	0.126474	1.2747	0.200484	1.71209	0.15947	0.74689	0.0369153	1.12762	0.148133
Afu4g00390		Has domain(s) with predicted catalytic activity, hydrolase activity, hydrolyzing O-glycosyl compounds activity and role in carbohydrate metabolic process	GH2		-0.87652	3.01e-07	0	0.824151	2.46e-05	0	1.70067	2.93e-19	1		1.70268	4.75e-20	1		-1.4847	1.3e-14	-1	1.09449	1.86e-10	1		-0.606177	0.00510137	0		6.46572	0.580863	2.97715	0.613482	8.82046	2.20658	2.25737	0.0712774	5.72814	0.8531
Afu5g14090		Has domain(s) with predicted catalytic activity, hydrolase activity, hydrolyzing O-glycosyl compounds activity and role in carbohydrate metabolic process	GH2		0.305352	0.724343	0	1.15002	0.216519	0	0.84467	0.356466	0		1.32822	0.136733	0		-0.914875	0.433925	0	0.107988	0.913657	0		-0.736682	0.519493	0		0.140506	0.196285	0.141039	0.0376511	0.23131	0.0090419	0.0702121	0.0214233	0.13721	0.0256099
Afu5g14550		Ortholog(s) have role in lactose metabolic process	GH2		0.543455	0.00151346	0	-0.367906	0.101934	0	-0.911361	1.07e-05	0		0.859227	2.67e-06	0		-0.400162	0.0689972	0	-0.08439	0.669479	0		0.826971	0.000382183	0		3.18377	0.24982	3.92079	0.661423	1.89992	0.571741	2.3556	0.31277	3.32151	0.236186
Afu6g08840		Has domain(s) with predicted catalytic activity, hydrolase activity, hydrolyzing O-glycosyl compounds activity and role in carbohydrate metabolic process	GH2		0.813942	8.47e-09	0	1.97259	1.08e-33	1	1.15865	4.11e-14	1		3.36904	6.27e-115	1		-0.714565	2.68e-05	0	1.84053	5.36e-44	1		0.681887	5.94e-05	0		5.14463	0.781305	7.61952	0.448563	15.5632	4.50972	3.06296	0.444786	24.6187	3.29058
Afu7g01320		Glycoside hydrolase	GH2		0.342116	0.0452133	0	-0.695009	0.00188257	0	-1.03713	1.03e-06	-1		0.607965	0.00063991	0		-0.184819	0.444506	0	0.0810307	0.676212	0		1.11816	1.46e-06	1		3.33902	0.228104	3.5797	0.50502	1.59066	0.760485	2.88125	0.237142	3.40702	0.225541
Afu2g00640		Has domain(s) with predicted beta-N-acetylhexosaminidase activity, catalytic activity, hydrolase activity, hydrolyzing O-glycosyl compounds activity and role in carbohydrate metabolic process	GH20		-0.978702	0.0224546	0	0.454211	0.36719	0	1.43291	0.00289488	1		-0.027931	0.957354	0		-0.0380236	0.958503	0	0.912747	0.040956	0		-0.520166	0.387835	0		0.853583	0.214231	0.36664	0.23945	0.897644	0.0787883	0.813949	0.104825	0.62218	0.193569
Afu6g10130		Putative N,O-diacetyl muramidase; transcript downregulated in response to voriconazole	GH25		-0.873249	8.79e-06	0	-0.952843	0.00020047	0	-0.0795943	0.801062	0		-0.740181	0.000684394	0		-0.150492	0.583816	0	-0.0174235	0.954545	0		0.0621709	0.88145	0		4.6027	0.681459	2.11979	0.208558	1.82541	0.0292549	4.04776	0.261095	1.87955	0.124884
Afu1g01200		Has domain(s) with predicted catalytic activity, hydrolase activity, hydrolyzing O-glycosyl compounds activity and role in carbohydrate metabolic process	GH27		1.15623	0.363574	0	2.48808	0.0563896	0	1.33185	0.23318	0		5.99512	2.58e-05	1		-2.72515	0.179833	0	2.11374	0.0195596	1		0.781894	NA	0		0.0570497	0.0599333	0.108211	0.0645754	0.253392	0.110564	0	0	0.430601	0.108174
Afu5g02130		Putative alpha-galactosidase	GH27		-0.115609	0.44496	0	0.42986	0.0112297	0	0.545469	0.000786057	0		-0.234774	0.118921	0		0.573524	0.000324291	0	0.454359	0.00143178	0		-0.0911105	0.693866	0		13.6916	1.06284	10.6935	1.35162	14.144	1.90825	19.9463	1.37688	13.21	1.88047
Afu1g01320		Ortholog of Neosartorya fischeri NRRL 181 : NFIA_023290, Aspergillus versicolor : Aspve1_0056083, Aspergillus fumigatus A1163 : AFUB_079470 and Aspergillus sydowii : Aspsy1_1158900	GH28		-0.0336652	0.973582	0	1.39279	0.121368	0	1.42646	0.10033	0		5.11025	3.28e-05	1		-3.09611	0.0372505	-1	2.0478	0.00468969	1		0.621344	0.554328	0		0.235355	0.272387	0.192	0.0975945	0.466489	0.315989	0.0264794	0.0229502	0.702926	0.196858
Afu1g06140		Ortholog(s) have hydrolase activity, acting on glycosyl bonds activity and role in carbohydrate catabolic process	GH28		0.566388	0.0106743	0	-0.853554	0.00519102	0	-1.41994	8.02e-07	-1		-0.936734	0.000385068	0		-0.0624849	0.869292	0	-1.56561	2.45e-10	-1		-0.145665	0.75217	0		4.21619	1.02359	5.2673	0.559845	1.79128	0.517878	3.95594	1.01046	1.60518	0.282893
Afu3g08680		Ortholog(s) have hydrolase activity, acting on glycosyl bonds activity and role in carbohydrate catabolic process	GH28		0.77227	0.0667498	0	0.871057	0.084576	0	0.0987866	0.861175	0		0.844107	0.0653658	0		-0.332016	0.60938	0	-0.260178	0.57064	0		-0.358965	0.572824	0		0.888161	0.0978211	1.28997	0.370989	1.26548	0.95116	0.696927	0.193708	0.970295	0.0992591
Afu4g13920		Ortholog(s) have polygalacturonase activity, role in pectin catabolic process and extracellular region localization	GH28		0.87215	0.00740712	0	0.907447	0.0204544	0	0.035297	0.939015	0		1.31364	0.000221473	1		-0.511826	0.283122	0	-0.0703319	0.851108	0		-0.105629	0.848713	0		1.23013	0.285047	1.88353	0.287848	1.75	0.197342	0.834069	0.129963	1.60937	0.28683
Afu5g10530		Ortholog(s) have rhamnogalacturonan alpha-L-rhamnopyranosyl-(1->4)-alpha-D-galactopyranosyluronide lyase activity and role in pectin catabolic process	GH28		0.598383	0.0100818	0	0.807602	0.00331378	0	0.209219	0.455331	0		0.368315	0.141152	0		0.0777691	0.84157	0	-0.152298	0.552728	0		-0.361517	0.271817	0		2.01717	0.241086	2.57701	0.177181	2.70989	0.676809	2.07187	0.47601	2.08655	0.137916
Afu6g02980		Ortholog(s) have hydrolase activity, acting on glycosyl bonds, polygalacturonase activity and role in carbohydrate catabolic process, pectin catabolic process	GH28		-0.334526	0.606487	0	2.90477	3e-07	1	3.23929	3.81e-09	1		3.714	4.64e-14	1		-0.0238593	0.983772	0	4.02467	2.31e-16	1		0.785379	0.164269	0		0.355264	0.152428	0.239184	0.126001	2.08943	1.20958	0.345153	0.0798208	3.55191	1.40698
Afu7g06410		Ortholog(s) have hydrolase activity, acting on glycosyl bonds activity and role in carbohydrate catabolic process	GH28		0.254819	0.704019	0	1.4989	0.0273416	1	1.24408	0.0542744	0		2.61802	0.000108417	1		-1.22415	0.166835	0	1.13904	0.0459888	1		-0.105033	0.913927	0		0.336368	0.106257	0.339427	0.210425	0.738427	0.366544	0.140781	0.0562639	0.679062	0.143281
Afu8g01970		Putative extracellular endo-polygalacturonase; expression induced in biofilm	GH28		0.349237	0.509749	0	1.05935	0.065742	0	0.710111	0.203459	0		1.46147	0.00351543	1		-0.283484	0.720065	0	0.828752	0.0793903	0		0.118641	0.882102	0		0.510032	0.333276	0.552185	0.143386	0.816199	0.0668274	0.410632	0.0519223	0.884873	0.310433
Afu8g06890		Putative xylogalacturonase	GH28		-0.331705	0.512478	0	1.19377	0.0214727	1	1.52548	0.00244879	1		2.14563	2.48e-05	1		-1.19865	0.0547464	0	1.27868	0.0047994	1		-0.246792	0.718186	0		0.66136	0.309353	0.435108	0.111714	1.15419	0.503614	0.278686	0.0821064	0.955965	0.237107
Afu8g07265		Has domain(s) with predicted polygalacturonase activity and role in carbohydrate metabolic process	GH28		-0.119174	0.867231	0	2.03534	0.00138875	1	2.15452	0.000395552	1		1.24468	0.0453388	1		-0.289266	0.76864	0	1.07459	0.0747433	0		-1.07992	0.123314	0		0.681978	0.234576	0.535482	0.298967	2.18055	0.164192	0.552861	0.146311	1.02954	0.228117
Afu1g00540		Has domain(s) with predicted hydrolase activity, hydrolyzing O-glycosyl compounds activity and role in carbohydrate metabolic process	GH3		0.313939	0.0514248	0	0.127189	0.553486	0	-0.18675	0.357955	0		-0.167951	0.378894	0		-0.240851	0.264487	0	-0.722742	1.84e-05	0		-0.535991	0.0190624	0		3.73633	0.482769	3.90651	0.388756	3.12341	0.0595011	3.07939	0.190967	2.12283	0.214014
Afu1g05770	exg12	Secreted beta-glucosidase; predicted secretory signal sequence; fibrinogen-binding	GH3		0.180154	0.134707	0	0.40661	0.00377296	0	0.226455	0.106301	0		0.219831	0.132811	0		-1.90663	4.89e-48	-1	-1.86695	1.97e-50	-1		-2.09341	1.29e-45	-1		17.7244	1.08156	16.9361	2.13449	18.086	2.093	4.6299	0.412257	4.18784	0.506687
Afu1g16920		Beta-xylosidase	GH3		0.0572354	0.891321	0	0.645952	0.134504	0	0.588716	0.161804	0		-0.167125	0.694779	0		0.0553958	0.932627	0	-0.168964	0.699159	0		-0.75768	0.134187	0		0.538898	0.110745	0.473907	0.0707481	0.646869	0.0432001	0.54944	0.183627	0.374783	0.0928399
Afu5g07190	exg18	Putative beta-glucosidase	GH3		0.71889	2.16e-13	0	0.366184	0.00254435	0	-0.352706	0.00238757	0		-0.103815	0.357714	0		0.23923	0.0552717	0	-0.583476	4.46e-09	0		-0.23077	0.103361	0		15.3676	0.322124	21.4024	1.25347	15.2025	1.84394	17.7923	1.43008	12.8474	0.810914
Afu6g03570	exg21	Has domain(s) with predicted hydrolase activity, hydrolyzing O-glycosyl compounds activity and role in carbohydrate metabolic process	GH3		0.341098	0.00040335	0	-0.986055	8.02e-16	0	-1.32715	8.5e-30	-1		-1.29962	9.46e-34	-1		0.130465	0.323931	0	-1.51025	1.17e-49	-1		-0.183095	0.247915	0		17.5331	0.585594	18.7996	1.75081	6.79981	0.438854	18.811	2.34548	5.93565	0.276276
Afu6g08700	exg20	Putative beta glucosidase	GH3		0.784968	3.21e-08	0	0.917008	5.94e-08	0	0.13204	0.453701	0		1.10293	1.95e-13	1		-0.228026	0.252538	0	0.0899315	0.56719	0		-0.042108	0.866153	0		4.17778	0.485378	6.06268	0.516777	6.06157	1.8037	3.4756	0.205067	5.8068	0.236145
Afu6g11910	exg19	Has domain(s) with predicted hydrolase activity, hydrolyzing O-glycosyl compounds activity and role in carbohydrate metabolic process	GH3		-2.07885	0.160365	0	-3.31758	0.130923	0	-1.23873	0.618663	0		4.72065	0.0116595	1		-5.36393	0.0091452	-1	1.43556	0.372989	0		2.67429	NA	0		0.181292	0.285817	0.0344952	0.0383609	0.0131223	0.0185577	0	0	0.0842726	0.00803643
Afu8g04060		Ortholog(s) have H3 histone acetyltransferase activity, N-acetyltransferase activity	GH3		0.687779	6.03e-19	0	0.444504	2.59e-06	0	-0.243275	0.00840282	0		0.220945	0.00852612	0		0.316503	0.000558364	0	-0.150332	0.0658943	0		0.0929431	0.441256	0		15.6981	0.854863	21.355	0.525688	16.4203	0.861411	19.1298	0.701677	17.3033	1.5677
Afu1g03140		Glucosyl hydrolase	GH31		0.819869	3.21e-10	0	-0.0741433	0.689639	0	-0.894012	6.17e-09	0		-0.0894563	0.561455	0		0.213757	0.227884	0	-0.695568	1.55e-07	0		0.198444	0.331256	0		7.98706	0.934533	11.8944	0.33371	5.83122	0.725354	9.06262	0.930094	6.58082	1.50159
Afu2g05400		Ortholog(s) have hydrolase activity, hydrolyzing O-glycosyl compounds activity and role in xyloglucan metabolic process	GH31		0.97143	2.8e-19	0	0.939628	5e-13	0	-0.0318014	0.837204	0		0.54052	3.27e-06	0		0.232149	0.101114	0	-0.19876	0.083219	0		-0.166959	0.301642	0		30.4604	1.47211	50.5375	0.589714	44.9964	3.03664	34.9688	5.44557	39.597	3.14958
Afu2g01240	invB	Predicted invertase, involved in sugar metabolism	GH32		-0.453492	0.00210026	0	1.14787	1.13e-11	1	1.60136	5.12e-23	1		1.19857	1.51e-15	1		-0.125992	0.559851	0	1.52606	9.09e-27	1		-0.075292	0.75471	0		14.8669	1.05744	9.16471	1.26041	25.2199	2.93823	13.3261	0.451697	23.8383	5.0339
Afu6g05000	invA	Predicted invertase, involved in sugar metabolism	GH32		0.202185	0.216282	0	-0.69557	0.000567406	0	-0.897755	3.37e-06	0		-0.753674	2.62e-05	0		-0.227466	0.286859	0	-1.18333	2.26e-12	-1		-0.28557	0.27184	0		5.98547	0.592844	5.80456	0.531159	2.84318	0.93668	5.00472	0.859449	2.30182	0.419366
Afu1g14170		Ortholog(s) have beta-galactosidase activity and role in carbohydrate metabolic process	GH35		-0.0902852	0.450395	0	0.186066	0.182149	0	0.276351	0.0380229	0		1.15032	6.53e-21	1		-1.08009	7.86e-18	-1	0.160512	0.180879	0		-0.115839	0.506265	0		9.08152	0.511789	7.20892	0.420788	7.95299	1.76655	4.19788	0.194341	7.25302	0.679268
Afu1g16700		Ortholog(s) have beta-galactosidase activity and role in carbohydrate metabolic process	GH35		-0.389959	1.94e-06	0	0.189637	0.0587011	0	0.579596	7.32e-10	0		0.0680341	0.469729	0		-0.187861	0.0636215	0	0.270132	0.00163839	0		-0.309464	0.00466485	0		13.3538	0.290585	8.61265	0.511431	11.7217	1.2239	11.4736	0.187383	9.34866	0.377774
Afu6g06660		Has domain(s) with predicted catalytic activity, hydrolase activity, hydrolyzing O-glycosyl compounds activity and role in carbohydrate metabolic process	GH35		0.00638013	0.982716	0	0.859637	0.0004159	0	0.853257	0.000256847	0		1.85753	9.21e-19	1		-0.410465	0.14153	0	1.44068	1.17e-13	1		0.587424	0.022786	0		1.4464	0.399847	1.20934	0.104145	1.99431	0.344182	1.05142	0.0382484	2.95804	0.405967
Afu3g08200	ams1	Putative Class IIC alpha-mannosidase with a predicted role in oligosaccharide catabolism and N-glycan processing	GH38		0.0249809	0.78782	0	0.567917	3.37e-09	0	0.542936	3.98e-09	0		1.25263	3.8e-50	1		0.00893576	0.951744	0	1.23658	5.32e-55	1		0.693645	2.41e-12	0		60.7691	3.23256	52.2752	1.58767	69.4274	10.79	59.7724	6.07725	110.813	1.94776
Afu2g14150		Ortholog(s) have arabinan endo-1,5-alpha-L-arabinosidase activity and role in pectin catabolic process	GH43		-0.671792	3.28e-12	0	-0.302324	0.0113903	0	0.369468	0.00154294	0		-1.01354	4.83e-17	-1		-1.14866	2.15e-27	-1	-1.49041	6.59e-39	-1		-1.85987	1.11e-44	-1		29.804	1.58722	15.8071	0.172764	18.6274	4.30637	13.1577	1.16265	5.06006	0.335713
Afu3g01660		Has domain(s) with predicted hydrolase activity, hydrolyzing O-glycosyl compounds activity and role in carbohydrate metabolic process	GH43		0.67607	0.479059	0	1.64532	0.107854	0	0.969253	0.318778	0		4.16019	0.000156562	1		-1.70551	0.261322	0	1.7786	0.0214978	1		0.809351	0.468842	0		0.169386	0.182341	0.22513	0.129413	0.397023	0.313191	0.0507031	0.0517327	0.691268	0.181882
Afu5g08590		Has domain(s) with predicted hydrolase activity, hydrolyzing O-glycosyl compounds activity and role in carbohydrate metabolic process	GH43		0.974602	2.49e-07	0	0.622932	0.0082238	0	-0.35167	0.12086	0		-0.3418	0.0841272	0		1.02312	1.17e-06	1	-0.293277	0.13336	0		0.0583928	0.865093	0		2.9634	0.896939	4.93285	0.438224	3.5177	0.0625362	5.92301	1.13098	3.61473	0.441894
Afu6g00770		Putative extracellular arabinanase; transcript downregulated in response to voriconazole	GH43		0.353873	0.244514	0	2.06695	1.32e-09	1	1.71308	1.76e-07	1		5.11472	1.22e-59	1		-2.74123	6.67e-17	-1	2.01961	1.42e-12	1		0.306537	0.487718	0		22.1466	5.68299	23.7588	7.50129	71.0463	9.09981	3.23234	1.18523	86.7794	5.37299
Afu6g14550		Has domain(s) with predicted hydrolase activity, hydrolyzing O-glycosyl compounds activity and role in carbohydrate metabolic process	GH43		-1.11464	0.423779	0	-2.42587	0.247931	0	-1.31122	0.568777	0		0.547973	0.814178	0		-3.51267	0.086446	0	-1.85005	0.325402	0		-0.538831	NA	0		0.158686	0.109354	0.062327	0.0482806	0.021879	0.0309416	0.0123047	0.0213123	0.0127828	0.0221404
Afu1g14560	msdS	Putative 1,2-alpha-mannosidase; secreted protein; fibrinogen-binding	GH47		0.498347	7.02e-08	0	0.279728	0.0148454	0	-0.218619	0.0509181	0		0.048462	0.651292	0		0.617569	1.67e-09	0	0.167684	0.0836735	0		0.386304	0.00156676	0		29.4556	1.14278	35.2022	2.41517	27.5142	0.432761	44.3404	5.46299	35.6344	2.80605
Afu6g06790		Ortholog(s) have mannosyl-oligosaccharide 1,2-alpha-mannosidase activity	GH47		0.0479469	0.648799	0	0.83608	2.89e-14	0	0.788133	6.56e-14	0		1.08604	3.61e-29	1		-0.127694	0.327351	0	0.910399	2.33e-23	0		0.122266	0.37525	0		18.4894	0.1407	16.1971	1.19053	25.4612	3.66743	16.5962	1.2735	27.4163	2.58348
Afu7g02290		Ortholog(s) have role in ubiquitin-dependent glycoprotein ERAD pathway	GH47		0.207087	0.0715369	0	-1.37566	1.03e-21	-1	-1.58275	2.29e-30	-1		-1.70807	2.99e-40	-1		-0.0643516	0.71567	0	-1.97951	7.1e-59	-1		-0.39676	0.0246419	0		14.0997	1.48562	13.7399	1.01436	4.17939	1.0244	13.1922	1.36335	3.118	0.502801
Afu3g08820		Ortholog(s) have steryl-beta-glucosidase activity, role in ergosteryl 3-beta-D-glucoside catabolic process and cytosol localization	GH5		0.228738	0.00387231	0	-0.172432	0.0817794	0	-0.40117	1.31e-05	0		-0.321923	0.000181336	0		-0.217397	0.0242663	0	-0.768057	6.13e-22	0		-0.366887	0.000523594	0		42.9069	3.51977	42.4638	0.914544	29.2706	2.15332	36.0878	0.644568	22.3976	2.2324
Afu6g09250	exg2	Ortholog(s) have glucan exo-1,3-beta-glucosidase activity and role in fungal-type cell wall disassembly involved in conjugation with cellular fusion, fungal-type cell wall organization, glucan catabolic process	GH5		-0.209855	0.0690917	0	-0.405819	0.00360502	0	-0.195964	0.168849	0		-0.2016	0.0973077	0		0.243011	0.0824265	0	0.251265	0.0325437	0		0.447229	0.00337085	0		17.2031	0.315776	12.5766	1.29836	9.98812	0.138673	19.9354	0.14342	13.4486	1.49981
Afu7g01070		Has domain(s) with predicted catalytic activity, hydrolase activity, hydrolyzing O-glycosyl compounds activity and role in carbohydrate metabolic process	GH5		0.761194	0.0188463	0	0.744874	0.0588638	0	-0.0163197	0.975929	0		1.84166	1.25e-08	1		-0.273716	0.584567	0	0.806747	0.00596596	0		0.823067	0.0445255	0		1.17396	0.336428	1.65647	0.56177	1.49344	0.283537	0.93747	0.0997521	2.61322	0.240744
Afu2g15160		Ortholog(s) have alpha-L-arabinofuranosidase activity, role in L-arabinose metabolic process, hemicellulose catabolic process and extracellular region localization	GH51		-0.130913	0.436628	0	0.699571	0.000115558	0	0.830485	1.85e-06	0		0.987778	2.74e-10	0		-0.0788016	0.750121	0	1.03989	3.81e-12	1		0.209405	0.341127	0		5.73115	0.488939	4.42597	0.638848	7.17364	1.95843	5.31277	0.432361	8.20642	1.0312
Afu1g06910		Ortholog(s) have arabinogalactan endo-1,4-beta-galactosidase activity, role in pectin catabolic process and extracellular region localization	GH53		0.24056	0.112961	0	0.777152	5.22e-06	0	0.536592	0.00103039	0		1.38926	5.55e-20	1		-0.475481	0.00894179	0	0.673223	1.35e-06	0		0.13663	0.525928	0		8.01867	0.615565	7.99136	0.826379	10.5792	2.02516	5.65389	0.791907	11.4967	0.436644
Afu1g14450	exgO	Exo-beta-1,3-glucanase; secreted protein; predicted secretory signal sequence; ortholog of A. nidulans AN0779	GH55		0.241416	0.21018	0	-0.53038	0.0251661	0	-0.771797	0.000612478	0		0.471983	0.0214283	0		-0.566138	0.0124913	0	-0.335572	0.0883585	0		0.436225	0.11415	0		4.12555	0.497519	4.12009	1.05743	2.19556	0.485151	2.7264	0.490868	2.93076	0.131624
Afu2g00430	exg9	Putative exo-beta-1,3-glucanase	GH55		-0.168558	0.841736	0	-1.23006	0.239017	0	-1.0615	0.31579	0		2.11478	0.0233799	1		-2.22791	0.0339869	-1	0.0554316	0.95711	0		1.11693	0.376117	0		0.202229	0.232331	0.148125	0.0547115	0.0644865	0.0326195	0.0413571	0.020747	0.137494	0.0417866
Afu3g07520	exg7	Ortholog of A. nidulans FGSC A4 : AN4852, A. fumigatus Af293 : Afu2g00430/exg9, A. niger CBS 513.88 : An02g13180, A. oryzae RIB40 : AO090020000144 and Aspergillus wentii : Aspwe1_0157603	GH55		0.412056	0.0238678	0	0.0809713	0.749871	0	-0.331085	0.137154	0		-0.0401522	0.864526	0		-0.372167	0.113992	0	-0.824375	1.3e-05	0		-0.493291	0.0619718	0		3.83926	0.534247	4.33489	0.43065	3.14375	1.20881	2.91236	0.0284871	2.19377	0.300076
Afu4g03350	exg10	Ortholog of A. oryzae RIB40 : AO090023000365, Aspergillus flavus NRRL 3357 : AFL2T_04220, Neosartorya fischeri NRRL 181 : NFIA_030120 and Aspergillus wentii : Aspwe1_0043359	GH55		0.514202	2.89e-06	0	0.804391	5.77e-10	0	0.290189	0.0223325	0		0.375326	0.00180549	0		-0.158944	0.300137	0	-0.29782	0.008824	0		-0.588008	2.52e-05	0		9.16433	0.727983	11.0564	0.804917	12.2947	1.65664	8.01025	0.578954	8.07863	0.136913
Afu6g13270	exg6	Putative beta-1,3-glucanase; highly expressed in biofilm	GH55		0.384159	0.00179462	0	0.942229	3.43e-11	0	0.558071	4.26e-05	0		1.24087	1.18e-19	1		-1.0536	1.18e-13	-1	-0.196894	0.130621	0		-0.754964	6.08e-07	0		6.30927	0.348583	6.97804	0.195189	9.36207	1.56082	2.98377	0.199215	5.49452	0.840604
Afu3g01910		Putative cellobiohydrolase, a predicted secreted hydrolase with a fungal cellulose binding domain	GH6		-0.711527	0.0251932	0	1.47372	2.54e-06	1	2.18525	4.11e-12	1		1.15662	2.48e-05	1		0.126291	0.782631	0	1.99443	3.76e-12	1		-0.190814	0.628931	0		0.78246	0.0636813	0.404389	0.0781607	1.67675	0.487721	0.837707	0.0994995	1.45444	0.193328
Afu2g12770		Has domain(s) with predicted alpha-L-arabinofuranosidase activity and role in L-arabinose metabolic process	GH62		0.0979691	0.893694	0	0.534613	0.505085	0	0.436644	0.585381	0		2.44555	0.000156889	1		-0.789395	0.400581	0	1.55819	0.00591886	1		1.12154	0.163573	0		0.405436	0.290547	0.368969	0.0563371	0.452466	0.0667667	0.231125	0.10184	0.970161	0.13519
Afu2g12410		Has domain(s) with predicted mannosyl-oligosaccharide glucosidase activity and role in oligosaccharide metabolic process	GH63		-0.50042	1.95e-14	0	-1.3195	2.93e-57	-1	-0.819084	3.63e-24	0		-1.66401	2.29e-115	-1		0.142185	0.086446	0	-1.02141	1.43e-47	-1		-0.202321	0.0472627	0		49.8065	3.10716	29.7664	2.01055	15.3168	0.876842	53.7556	1.26473	13.1928	0.370235
Afu6g04210	cwh41	Putative mannosyl-oligosaccharide glucosidase with a predicted role in trimming the terminal alpha-1,2-glucose residue in the N-glycan-processing pathway; protein induced by heat shock	GH63		-0.837226	2.78e-14	0	-0.385349	0.00440228	0	0.451877	0.000584585	0		0.340371	0.0037674	0		0.111275	0.484988	0	1.28887	8.06e-32	1		0.836995	1.48e-09	0		38.0317	2.96515	17.9996	1.75138	22.4894	6.74873	40.2058	3.15861	39.5635	1.45519
Afu5g14380	aguA	Alpha-glucuronidase	GH67		0.818135	2.11e-05	0	0.623101	0.00844115	0	-0.195034	0.421025	0		-0.028045	0.90943	0		0.42263	0.0845145	0	-0.42355	0.0329667	0		-0.228516	0.440512	0		3.18635	0.171663	4.75288	0.195589	3.79343	1.36753	4.17504	0.534175	3.17164	0.802016
Afu6g11610	cbhB	Putative cellobiohydrolase, a secreted hydrolase with a fungal cellulose binding domain; predicted gene pair with AFUA_6G07070 (cbhA); promoter is tightly repressed by glucose	GH7		-1.84694	0.278414	0	-2.85646	0.233912	0	-1.00952	0.713716	0		1.50977	0.541877	0		-4.90091	0.0321893	-1	-1.5442	0.488449	0		-0.534681	NA	0		0.210857	0.331647	0.0474341	0.0165991	0.0210991	0.0298386	0	0	0.0151602	0.0262582
Afu2g03980		alpha-1,3-glucanase; secreted protein; calcium induced	GH71		-0.438809	0.0628336	0	1.02436	7.14e-05	1	1.46317	4.43e-09	1		1.99945	1.06e-17	1		-0.769769	0.00534133	0	1.66849	1.75e-14	1		0.20532	0.528287	0		3.01275	0.43856	1.88365	0.243323	4.74174	1.55296	1.73254	0.184017	5.41243	1.3526
Afu8g06360		Putative alpha-1,3-glucanase; transcript downregulated in response to voriconazole	GH71		0.0464197	0.929073	0	0.834578	0.105377	0	0.788158	0.113931	0		-1.55992	1.31e-05	-1		2.96321	9.93e-13	1	1.35687	0.000726912	1		0.568711	0.32071	0		0.392317	0.374366	0.340819	0.0742513	0.532828	0.0208282	2.96939	0.248009	0.787162	0.178013
Afu2g05340	gel4	Essential 1,3-beta-glucanosyltransferase, GPI-anchored to the plasma membrane; constitutively expressed during hyphal growth; hypoxia induced protein	GH72		-0.286904	0.000658705	0	0.265707	0.0091164	0	0.55261	7.66e-09	0		0.252469	0.00512333	0		0.179895	0.0932761	0	0.719268	4.88e-18	0		0.166657	0.165119	0		955.658	57.3292	664.401	25.5408	884.284	33.0558	1061.51	60.8776	984.088	30.1426
Afu6g11390	gel2	GPI-anchored 1,3-beta-glucanosyltransferase; role in conidiogenesis, cell wall composition, fungal burden in a mouse pulmonary infection; constitutively expressed during hyphal growth; hypoxia induced protein; repressed by artemisinin	GH72		-0.894337	5.5e-52	0	0.166741	0.0229781	0	1.06108	1.89e-55	1		0.118368	0.072043	0		-0.352387	1.68e-07	0	0.660319	1.61e-28	0		-0.40076	1.04e-07	0		665.997	22.2263	303.586	12.1113	576.264	41.8782	511.383	24.3832	431.739	6.54584
Afu8g01490		Ortholog(s) have oligoxyloglucan reducing-end-specific cellobiohydrolase activity and role in xyloglucan metabolic process	GH74		-1.16651	0.336741	0	-0.0170693	0.995515	0	1.14944	0.433656	0		1.67083	0.196837	0		-1.51923	0.346217	0	1.31811	0.293443	0		0.168665	NA	0		0.118507	0.142068	0.0430245	0.0302196	0.0883131	0.0446718	0.0395548	0.0361276	0.098058	0.0668159
Afu8g02330		Ortholog of Aspergillus fumigatus A1163 : AFUB_084270	GH74		-2.71773	0.15512	0	1.05117	0.610288	0	3.7689	0.0713676	0		2.17904	0.277424	0		-1.91606	0.45886	0	2.98071	0.126261	0		-0.788192	NA	0		0.125597	0.159832	0.0120195	0.024039	0.197791	0.279718	0.031353	0.054305	0.111634	0.0576955
Afu8g02780		Ortholog(s) have signal sequence binding activity and role in Golgi to endosome transport, Golgi to vacuole transport, mitophagy, pexophagy, protein targeting to vacuole, vacuolar transport	GH74		0.835922	1.33e-27	0	0.192636	0.0463921	0	-0.643286	4.88e-13	0		0.351951	2.39e-05	0		0.0666593	0.570256	0	-0.417313	9.31e-08	0		0.225974	0.0354451	0		62.9087	5.35503	94.8374	1.78084	55.3352	7.52628	64.4176	1.56984	63.8221	6.67622
Afu3g14980	csnC	Extracellular chitosanase; predicted adhesin-like protein; predicted adhesin-like protein; transcript induced by voriconazole	GH75		-0.276892	0.116359	0	-0.145793	0.520729	0	0.1311	0.568594	0		0.247962	0.200459	0		-0.533971	0.00921016	0	-0.00911633	0.971872	0		-0.140216	0.621276	0		13.5175	1.35622	9.44944	0.623113	9.40317	1.22028	9.17213	1.3668	8.41423	1.6639
Afu6g00500		Putative chitosanase; transcript levels decrease during conidial germination; transcript induced by voriconazole	GH75		-0.00935881	0.970875	0	0.758476	0.000996902	0	0.767835	0.000530343	0		0.775403	0.000148177	0		-0.175929	0.54564	0	0.608832	0.00193915	0		-0.159003	0.597885	0		7.25861	1.03603	6.05911	0.879678	9.41412	0.602402	6.25093	1.415	8.33193	0.309942
Afu2g03270		Has domain(s) with predicted catalytic activity	GH76		0.458533	8.98e-05	0	-0.372609	0.0133248	0	-0.831142	3e-09	0		-0.968371	5.44e-13	0		-0.07665	0.674595	0	-1.50355	1.24e-32	-1		-0.672412	6.11e-05	0		11.1187	2.24898	12.9156	0.474202	6.61171	1.31884	10.3243	0.823168	4.10089	0.30797
Afu3g00340		Putative glycosyl hydrolase; predicted gene pair with AFUA_4G02720	GH76		-0.731589	8.47e-18	0	-1.21706	2.18e-31	-1	-0.485469	2.43e-06	0		-2.03088	2.73e-103	-1		0.111193	0.348968	0	-1.1881	2.1e-39	-1		-0.702628	8.83e-10	0		143.55	8.15813	73.1773	7.52914	47.47	1.07694	151.986	15.559	28.8305	2.23825
Afu3g00700		Has domain(s) with predicted catalytic activity	GH76		0.215861	0.38915	0	-0.20469	0.538147	0	-0.420551	0.172589	0		-0.391327	0.139706	0		0.177964	0.609458	0	-0.429223	0.0991098	0		-0.00867232	0.986282	0		2.25729	0.436809	2.22343	0.300412	1.50735	0.10528	2.50618	0.456564	1.47916	0.171264
Afu3g02040		Has domain(s) with predicted catalytic activity	GH76		1.12653	0.308798	0	5.3262	3.1e-06	1	4.19967	4.42e-05	1		6.86407	2.66e-08	1		-1.67861	0.338904	0	4.05893	7.86e-06	1		-0.140741	0.930934	0		0.126906	0.219808	0.227585	0.136729	3.85734	2.82368	0.0381348	0.0389092	3.41853	1.27533
Afu1g04260	ENGL1	Beta-1,3-endoglucanase, associated with cell wall	GH81		-0.825339	1.66e-21	0	-0.780731	3.95e-13	0	0.0446083	0.730053	0		-0.6658	1.37e-11	0		-0.560009	5.31e-09	0	-0.400471	3.64e-05	0		-0.445079	0.000357113	0		19.7587	0.816206	9.42835	0.118736	8.84713	0.906335	13.13	1.29767	6.42179	0.516062
Afu1g10790		Putative alpha-1,2-mannosidase family protein	GH92		-0.0693369	0.599944	0	-0.361985	0.0187977	0	-0.292648	0.0551554	0		-0.4257	0.00173627	0		-0.207067	0.187768	0	-0.56343	1.4e-05	0		-0.270782	0.151015	0		6.28763	0.542307	5.06004	0.372612	3.74878	0.482785	5.31649	0.493963	3.07922	0.0657095
Afu5g10520		Has domain(s) with predicted carbohydrate binding, catalytic activity and role in carbohydrate metabolic process	GH92		0.737059	4.12e-17	0	0.796605	3.62e-14	0	0.0595452	0.60357	0		0.79416	2.98e-18	0		0.0935662	0.472739	0	0.150667	0.0942633	0		0.0911219	0.496728	0		10.1308	0.203196	14.2852	0.277562	13.5421	0.343836	10.5941	0.441042	14.264	1.00185
Afu6g12120		Ortholog of A. nidulans FGSC A4 : AN2060/abxA, A. fumigatus Af293 : Afu2g04570, A. oryzae RIB40 : AO090003001017 and Neosartorya fischeri NRRL 181 : NFIA_058060, NFIA_081320	GH93		-3.39332	0.184049	0	-3.7981	0.232478	0	-0.404771	0.919839	0		0.542339	0.864293	0		-2.54129	0.465455	0	1.39437	0.647881	0		1.79914	NA	0		0.21276	0.36851	0.015141	0.030282	0	0	0.0331999	0.057504	0.0384533	0.0338281
Afu7g06430		Ortholog of A. nidulans FGSC A4 : AN5231, A. oryzae RIB40 : AO090012000101, Aspergillus wentii : Aspwe1_0167924, Aspergillus sydowii : Aspsy1_0091759 and Aspergillus terreus NIH2624 : ATET_07909	GH93		0.0324696	0.705711	0	-0.0757116	0.457411	0	-0.108181	0.269181	0		-0.271985	0.00114584	0		-0.0367341	0.764805	0	-0.341188	1.83e-05	0		-0.233007	0.0328577	0		38.7688	1.22506	33.5318	1.68851	28.2595	0.880907	37.0053	1.71636	23.8449	2.20788
Afu8g06750		Has domain(s) with predicted transferase activity, transferring hexosyl groups activity and role in carbohydrate metabolic process, lipid glycosylation, metabolic process	GT1		0.127322	0.451006	0	1.14047	2.8e-10	1	1.01315	4.41e-09	1		-1.0029	8.3e-10	-1		0.893681	1.7e-07	0	-0.23654	0.164817	0		-1.24969	5.79e-11	-1		5.52768	0.370639	5.0951	0.320913	9.31474	1.87809	10.0197	1.44535	3.89481	0.505877
Afu5g02740		Putative alpha-1,2-mannosyltransferase with a predicted role in N-linked protein glycosylation; 1 predicted transmembrane domain	GT15		0.354696	2.22e-07	0	0.337589	5.09e-05	0	-0.0171072	0.863725	0		0.627925	1.7e-19	0		0.429581	1.53e-08	0	0.702809	1.69e-26	0		0.719916	3.53e-18	0		67.0901	1.48917	72.5331	3.99553	65.2479	4.34826	88.5022	2.36249	106.247	3.74805
Afu5g10760	mnt1	Putative alpha-1,2-mannosyltransferase with a predicted role in protein glycosylation; 1 predicted transmembrane domain	GT15		0.246695	0.0313621	0	-1.27775	4.41e-19	-1	-1.52445	1.41e-28	-1		-1.41523	4.2e-30	-1		0.16303	0.283924	0	-1.49889	6.13e-37	-1		0.0255542	0.914313	0		27.1607	2.61084	27.2375	2.18913	8.61529	1.36802	29.77	3.41332	8.63185	1.46935
Afu5g12160		Putative alpha-1,2-mannosyltransferase with a predicted role in N-linked protein glycosylation; 1 predicted transmembrane domain	GT15		0.064061	0.274653	0	-0.239979	0.000385936	0	-0.30404	2.58e-06	0		0.220259	0.00018214	0		0.160755	0.0168788	0	0.316953	1.04e-08	0		0.620993	7.48e-20	0		101.12	5.05682	89.4827	6.08652	65.895	4.54366	110.723	4.49476	100.235	3.11617
Afu1g12600	chsD	Putative chitin synthase-like gene with a predicted role in chitin biosynthesis	GT2		-0.44523	0.128911	0	0.841066	0.0114684	0	1.2863	5.43e-05	1		1.53341	7.72e-08	1		-0.13923	0.755921	0	1.83941	1.54e-11	1		0.553112	0.146483	0		2.14875	0.412268	1.33313	0.209632	2.98637	2.02291	1.90462	0.12942	4.30252	1.27029
Afu2g01870	chsA	Putative class I chitin synthase; does not play a direct role in the cell wall stress response	GT2		-0.762924	8.96e-11	0	-0.625699	1.24e-05	0	0.137225	0.370552	0		-1.466	6.32e-30	-1		-0.27745	0.0619312	0	-0.98053	2.25e-15	0		-1.11776	1.84e-13	-1		32.9272	3.09126	16.4025	1.53725	16.4761	5.18565	26.5477	0.487331	7.48922	1.09708
Afu2g13430	csmB	Putative chitin synthase; highly expressed in biofilm	GT2		-0.553447	1.57e-11	0	-0.743093	4.7e-14	0	-0.189646	0.0586408	0		-0.475829	6.6e-08	0		-0.0943585	0.425153	0	-0.0167397	0.873594	0		0.172906	0.146545	0		128.611	5.26022	74.2272	3.56436	59.1637	1.68749	118.02	3.95979	65.9542	6.12806
Afu3g03620		Ortholog of A. nidulans FGSC A4 : AN8444/celA, A. fumigatus Af293 : Afu8g00680, A. niger CBS 513.88 : An03g05740, A. oryzae RIB40 : AO090138000033, AO090701000186 and Aspergillus wentii : Aspwe1_0040565	GT2		-0.759928	2.1e-22	0	0.0620608	0.553583	0	0.821989	5.5e-20	0		0.027025	0.777906	0		-0.0964588	0.386939	0	0.690495	1.81e-18	0		-0.131495	0.257613	0		323.485	16.2488	161.978	5.49452	259.927	9.96551	296.759	12.2391	235.312	1.46094
Afu3g10400		Dolichol-phosphate mannosyltransferase with a predicted role in N- and O-linked protein glycosylation	GT2		-0.168121	0.00857233	0	0.40925	3.77e-08	0	0.577372	4.62e-16	0		0.360633	3.54e-08	0		0.0963054	0.251391	0	0.62506	6.11e-24	0		0.0476883	0.637628	0		193.847	4.69914	146.131	1.60486	198.128	1.03464	203.246	7.61602	202.952	7.29005
Afu5g08210		Ortholog(s) have dolichyl-phosphate beta-glucosyltransferase activity, role in dolichol-linked oligosaccharide biosynthetic process and endoplasmic reticulum membrane localization	GT2		-0.492568	8.47e-07	0	1.27258	1.49e-28	1	1.76515	1.39e-57	1		0.66399	1.09e-10	0		0.172679	0.184977	0	1.32924	5.13e-42	1		-0.435913	0.000499967	0		41.5322	3.68278	24.9463	2.47484	76.8472	6.81653	45.7933	2.15285	56.4054	3.98776
Afu8g02320		Ortholog of Neosartorya fischeri NRRL 181 : NFIA_095990, Aspergillus wentii : Aspwe1_0028654, Aspergillus versicolor : Aspve1_0051944 and Aspergillus fumigatus A1163 : AFUB_084280	GT2		-0.314126	0.844445	0	0.117376	0.953427	0	0.431502	0.826179	0		4.74122	0.00769096	1		-3.9142	0.0645014	0	1.14114	0.442236	0		0.709638	NA	0		0.0922782	0.130807	0.062902	0.0654755	0.0756594	0.05125	0	0	0.123067	0.0916364
Afu8g05630	chsF	Putative chitin synthase	GT2		0.0144616	0.853592	0	-0.513669	1.89e-10	0	-0.52813	9.08e-12	0		-0.358359	5.22e-07	0		0.100804	0.267324	0	-0.272016	6.85e-05	0		0.256114	0.00461667	0		78.6219	2.93349	67.1792	2.3999	42.2965	0.802511	82.5169	0.681954	49.9965	3.81845
Afu4g03190	tpsC	Putative trehalose-6-phosphate synthase	GT20		-1.12798	0.58847	0	-3.29222	0.217267	0	-2.16424	0.442553	0		2.71721	0.24647	0		-2.94877	0.298408	0	0.896424	0.693651	0		3.06067	NA	0		0.119208	0.206474	0.0441226	0.0364802	0	0	0.013287	0.0230137	0.0731929	0.0688858
Afu5g14300	tpsD	Putative trehalose-6-phosphate synthase	GT20		0.262324	0.216832	0	1.52718	3.45e-11	1	1.26485	7.22e-09	1		2.9811	6.32e-48	1		-0.535246	0.0374664	0	2.18353	1.24e-31	1		0.918675	0.000106048	0		4.56145	1.33721	4.60119	0.458161	10.1103	3.9013	3.05682	0.374466	18.8299	3.32769
Afu6g12950	tpsA	Trehalose-6-phosphate synthase; trehalose biosynthesis; hypervirulent in combination with tpsA mutation, in a mouse model of pulmonary infection; predicted gene pair with AFUA_2G04010; transcript up in neutrophil-exposed conidia	GT20		0.492341	2.22e-08	0	-1.44919	1.22e-41	-1	-1.94153	5.17e-80	-1		-1.43663	5.26e-51	-1		-0.292055	0.00618672	0	-2.22102	1.42e-135	-1		-0.279494	0.0271372	0		121.976	6.41121	145.245	14.0024	34.3804	3.50951	97.5409	5.34719	27.9339	3.61381
Afu7g03940		Has domain(s) with predicted catalytic activity and role in metabolic process, trehalose biosynthetic process	GT20		0.0666632	0.364205	0	-0.0438169	0.638477	0	-0.11048	0.197505	0		-0.217259	0.00382719	0		-0.222731	0.00706431	0	-0.506653	3.48e-13	0		-0.396173	8.97e-06	0		54.9821	2.60334	48.6976	2.3237	41.0345	3.15569	46.0747	2.09239	30.8097	1.66019
Afu5g09550		Ortholog(s) have ceramide glucosyltransferase activity and role in ceramide biosynthetic process, filamentous growth, glucosylceramide biosynthetic process, pathogenesis	GT21		0.634761	1.33e-08	0	-0.26784	0.0635286	0	-0.902602	8.18e-12	0		-0.933138	1.22e-14	0		0.522274	4.99e-05	0	-1.04563	7.82e-20	-1		-0.143024	0.433656	0		25.1216	2.65339	32.9593	4.56419	16.0083	0.228225	35.2955	3.66789	14.3358	1.50776
Afu4g12900		Ortholog(s) have alpha-1,6-mannosyltransferase activity and role in dolichol-linked oligosaccharide biosynthetic process, protein glycosylation	GT22		-0.627815	1.72e-10	0	-0.816956	7.95e-11	0	-0.189141	0.158463	0		-1.29187	1.19e-32	-1		0.280689	0.0133581	0	-0.383364	0.00061284	0		-0.194223	0.240135	0		18.9059	1.66768	10.3672	0.295492	8.27097	0.783284	22.5443	1.73759	7.16272	0.442657
Afu2g17770		Ortholog of A. nidulans FGSC A4 : AN2923, AN10601, A. fumigatus Af293 : Afu8g00650, A. niger CBS 513.88 : An11g02090, An01g01000 and A. oryzae RIB40 : AO090020000174, AO090103000301	GT25		0.387795	0.0318309	0	1.21581	1.64e-09	1	0.828013	1.4e-05	0		1.79206	3.39e-24	1		-0.23222	0.353469	0	1.17205	5.35e-13	1		0.344033	0.130557	0		5.89099	0.620671	6.53969	0.537781	10.5398	0.16146	4.9034	1.13978	13.216	1.34133
Afu3g09870		Ortholog of Aspergillus fumigatus A1163 : AFUB_039300	GT28		0.687263	5.98e-05	0	-0.0961523	0.703393	0	-0.783416	0.000187433	0		-0.184403	0.313354	0		0.784009	4.41e-05	0	-0.0876571	0.651371	0		0.695758	0.00370378	0		28.0693	2.8549	38.1428	4.32848	20.1253	6.88066	47.1754	6.24668	32.3383	3.98175
Afu5g02480		Putative glycogen sythase; transcript up-regulated in conidia exposed to neutrophils	GT3		-0.145117	0.0337435	0	-0.973496	1.68e-32	0	-0.828378	1.26e-25	0		-1.21508	7.16e-63	-1		0.0172024	0.87962	0	-1.05276	2.7e-52	-1		-0.224382	0.0213384	0		91.0709	7.70566	69.5793	3.5152	35.6418	3.27636	89.9962	4.58062	30.1675	0.221605
Afu4g10170		Has domain(s) with predicted transferase activity, transferring glycosyl groups activity and membrane localization	GT31		0.0750225	0.455125	0	-0.459324	0.000111885	0	-0.534347	2.98e-06	0		-0.608183	1.55e-10	0		0.750433	1.56e-14	0	0.0672272	0.527281	0		0.601574	1.68e-06	0		15.1125	1.44899	13.4454	0.635912	8.44199	0.0107867	24.8737	1.60553	12.642	1.21964
Afu8g07260		Has domain(s) with predicted transferase activity, transferring glycosyl groups activity and membrane localization	GT31		0.101134	0.632651	0	0.672858	0.00289693	0	0.571724	0.00875597	0		-0.561101	0.00356347	0		0.903097	1.19e-05	0	0.240862	0.240414	0		-0.330862	0.220064	0		3.16462	0.244313	2.87688	0.295114	3.88915	0.25375	5.81979	0.69788	3.0753	0.705327
Afu1g01380	och4	Putative alpha-1,6-mannosyltransferase	GT32		-0.502904	0.000418717	0	-0.759868	1.59e-05	0	-0.256963	0.16093	0		-0.930144	3.51e-10	0		0.5795	0.000284882	0	0.152261	0.341444	0		0.409224	0.0468548	0		32.2205	2.7201	19.2157	3.90477	14.6554	4.3034	47.0896	2.97694	19.2282	1.48495
Afu5g00130		Ortholog of A. nidulans FGSC A4 : AN5461, A. niger CBS 513.88 : An01g00570, Aspergillus wentii : Aspwe1_0022994, Aspergillus versicolor : Aspve1_0039792 and Aspergillus clavatus NRRL 1 : ACLA_024300	GT32		-0.467584	0.511165	0	-0.787572	0.395359	0	-0.319988	0.757006	0		0.321237	0.670768	0		-0.282368	0.784423	0	0.506453	0.500366	0		0.826441	0.45994	0		0.472575	0.289618	0.287743	0.0711487	0.208973	0.133247	0.376867	0.120059	0.361245	0.171865
Afu6g04680	mitA	GDP-mannose:inositol-phosphorylceramide (MIPC) transferase	GT32		-0.900148	4.01e-24	0	-1.27815	4.95e-32	-1	-0.377999	0.000478379	0		-2.05677	1.3e-96	-1		-0.151416	0.203349	0	-1.30804	1.39e-43	-1		-0.930037	2.23e-15	0		85.997	6.35942	39.017	4.97945	27.283	2.44729	75.8563	6.85563	14.1624	0.492768
Afu8g00640		Ortholog of Aspergillus fumigatus A1163 : AFUB_085930	GT32		0.453038	0.605697	0	1.99026	0.0224025	1	1.53722	0.0566123	0		2.77623	0.000827123	1		-0.724634	0.577825	0	1.59856	0.0232513	1		0.0613416	0.958804	0		0.20668	0.188091	0.226315	0.0379908	0.596451	0.146195	0.114685	0.0726867	0.609466	0.24051
Afu6g14180		Ortholog(s) have beta-1,4-mannosyltransferase activity, role in establishment or maintenance of cell polarity, oligosaccharide-lipid intermediate biosynthetic process, protein N-linked glycosylation and endoplasmic reticulum localization	GT33		-0.695282	1.88e-10	0	-1.65891	9.05e-29	-1	-0.96363	9.02e-11	0		-1.13885	3.33e-22	-1		0.289496	0.0249329	0	-0.154076	0.225439	0		0.809555	9.74e-07	0		22.9553	3.37569	11.9912	0.772481	5.59426	0.594634	27.5022	1.94744	9.6905	0.619707
Afu4g10750		Ortholog(s) have role in N-glycan processing	GT34		-0.39998	2.23e-05	0	-1.27021	1.44e-25	-1	-0.87023	2.87e-13	0		-2.26778	4.42e-87	-1		0.0939072	0.484189	0	-1.77389	1.52e-56	-1		-0.90366	3.16e-10	0		60.2355	0.594901	38.6466	3.86206	19.243	3.39773	63.0419	4.76974	10.1519	0.51675
Afu7g01100		Ortholog of Aspergillus fumigatus A1163 : AFUB_087670 and Aspergillus niger ATCC 1015 : 181057-mRNA	GT34		-0.983283	0.376928	0	0.0427453	0.978444	0	1.02603	0.445575	0		3.55572	0.00247279	1		-1.87962	0.224376	0	2.65938	0.00720608	1		1.63335	NA	0		0.315547	0.362517	0.133841	0.0574149	0.245123	0.201758	0.0823376	0.080731	0.751756	0.0912792
Afu1g07690	pmt2	Protein O-mannosyltransferase; essential gene; 12 predicted transmembrane domains	GT39		0.112071	0.226247	0	0.330256	0.00195399	0	0.218186	0.0384274	0		0.590187	1.96e-10	0		0.0693649	0.603296	0	0.547482	4.27e-10	0		0.329296	0.00472457	0		80.0898	7.35546	73.272	3.19966	77.3012	4.89366	82.3966	9.5321	96.3859	3.56234
Afu3g06450	pmt1	Protein O-mannosyltransferase, required for heat resistance, cell wall integrity, and normal conidiation and conidial germination; 12 predicted transmembrane domains	GT39		-0.705291	8.77e-16	0	0.235356	0.0298939	0	0.940647	7.99e-21	0		-0.0829324	0.408893	0		0.287744	0.00650359	0	0.910102	4.43e-25	0		-0.0305447	0.848713	0		82.3708	7.20287	42.6615	3.01025	74.6865	12.9498	98.31	5.27134	72.2239	8.23023
Afu8g04500	pmt4	Putative protein O-mannosyltransferase; required for normal germination, hyphal growth and conidiation; mutants are sensitive to growth at high temperature; 12 predicted transmembrane domains	GT39		-0.440116	6.1e-11	0	-0.411635	4.94e-07	0	0.0284816	0.768499	0		-0.272511	0.000159615	0		0.149709	0.0793668	0	0.317314	4.13e-06	0		0.288833	0.00137733	0		90.1439	6.11024	56.1173	0.844906	52.1258	5.22621	97.763	1.41823	62.9248	4.03768
Afu1g06890		Ortholog(s) have role in dolichol-linked oligosaccharide biosynthetic process and endoplasmic reticulum membrane localization	GT4		-0.0964377	0.332687	0	0.344487	0.00223515	0	0.440925	4.36e-05	0		0.846508	1.65e-18	0		-0.102916	0.440111	0	0.84003	3.69e-20	0		0.399105	0.000898146	0		36.7941	2.91947	29.1983	1.28072	36.0378	0.630586	33.6651	1.31501	47.0209	2.66961
Afu1g16950	pig-a	Protein required for the initiation of involved in glycosylphosphatidylinositol (GPI)-anchor biosynthesis; repressed mutant causes ER stress and increased cytosolic calcium	GT4		-0.995741	2.33e-12	0	-2.11231	2.09e-25	-1	-1.11657	5.16e-08	-1		-2.63395	5.44e-49	-1		0.213121	0.242095	0	-1.42508	3.06e-15	-1		-0.308517	0.285664	0		14.6879	1.19607	6.22212	0.772553	2.60938	0.842109	16.6812	2.41506	2.10064	0.373372
Afu3g07860		Has domain(s) with predicted role in biosynthetic process	GT4		0.65285	4.21e-07	0	-0.0199564	0.914333	0	-0.672806	6.72e-06	0		-0.150202	0.304378	0		-0.116443	0.547142	0	-0.919494	1.12e-12	0		-0.246688	0.187259	0		149.108	23.2497	199.485	21.8323	113.721	9.84257	135.095	7.40185	94.5861	14.5421
Afu3g12100		Putative trehalase phosphorylase with a predicted role in the glucose-1-phosphate pathway	GT4		0.665153	2.63e-11	0	0.511041	2.31e-05	0	-0.154112	0.217233	0		-0.307834	0.00456353	0		0.634096	1.81e-08	0	-0.338891	0.000970765	0		-0.184778	0.206489	0		236.908	6.58196	317.493	13.732	260.019	22.7687	359.594	39.0713	225.833	26.5755
Afu5g13210		Ortholog(s) have GDP-Man:Man1GlcNAc2-PP-Dol alpha-1,3-mannosyltransferase activity, glycolipid 6-alpha-mannosyltransferase activity and role in oligosaccharide-lipid intermediate biosynthetic process	GT4		0.85676	1.47e-18	0	0.589896	7.66e-07	0	-0.266864	0.0215891	0		0.461517	7.3e-06	0		0.344453	0.00353876	0	-0.0507903	0.651747	0		0.216074	0.120837	0		23.7917	0.822115	36.3984	1.80346	27.5506	2.70532	29.5604	0.586228	31.5641	3.58937
Afu7g01300		Ortholog(s) have mannosyltransferase activity, role in GPI anchor biosynthetic process, fungal-type cell wall organization, hyphal growth and glycosylphosphatidylinositol-mannosyltransferase I complex localization	GT50		0.322877	0.00590421	0	2.61632	8.41e-92	1	2.29344	6.88e-80	1		1.65758	5.88e-48	1		0.407951	0.00263198	0	1.74265	1.06e-58	1		-0.550791	4.27e-05	0		18.5332	1.69384	19.6084	1.93688	87.3983	1.39379	24.1234	3.52584	59.1474	4.73253
Afu1g01910		Ortholog of A. nidulans FGSC A4 : AN0367, A. niger CBS 513.88 : An01g06350, Aspergillus wentii : Aspwe1_0025686, Aspergillus sydowii : Aspsy1_0027946 and Aspergillus terreus NIH2624 : ATET_04904	GT54		-0.259357	0.0567362	0	-1.33166	7.2e-13	-1	-1.07231	4.88e-09	-1		-1.83339	2.56e-34	-1		0.670151	2.18e-06	0	-0.903886	2.62e-09	0		0.16842	0.524282	0		12.3278	1.64441	8.71303	0.693657	3.76713	0.262083	19.221	2.0308	4.21069	0.563609
Afu2g16790		Has domain(s) with predicted transferase activity, transferring hexosyl groups activity and endoplasmic reticulum membrane localization	GT57		-0.563441	7.38e-07	0	-0.046746	0.765609	0	0.516695	0.000118169	0		-0.206953	0.0871051	0		0.361649	0.00606269	0	0.718137	3.53e-10	0		0.201442	0.225591	0		20.5175	0.764167	11.7274	1.17704	15.2885	1.28925	25.8234	2.06162	17.4036	2.46455
Afu3g07700		Ortholog(s) have dolichyl pyrophosphate Man9GlcNAc2 alpha-1,3-glucosyltransferase activity, transferase activity, transferring hexosyl groups activity	GT57		-0.508284	1.31e-06	0	-1.1847	7.24e-18	-1	-0.676415	7.99e-07	0		-1.07975	5.13e-22	-1		0.396671	0.000778827	0	-0.174799	0.142758	0		0.501616	0.00146719	0		17.8555	0.857635	10.5978	0.646056	6.03853	0.290358	23.0161	2.1121	8.43729	0.777906
Afu5g11990		Ortholog(s) have dol-P-Man:Man(5)GlcNAc(2)-PP-Dol alpha-1,3-mannosyltransferase activity and role in oligosaccharide-lipid intermediate biosynthetic process, protein N-linked glycosylation, protein glycosylation	GT58		-0.365359	0.00486265	0	-1.23657	8.22e-14	-1	-0.871208	8.95e-08	0		-1.10582	5.82e-16	-1		0.426108	0.00409795	0	-0.314349	0.0239868	0		0.556859	0.00332085	0		24.1721	3.74583	15.8266	0.980163	7.87934	2.55341	31.7212	2.77532	11.4084	1.3213
Afu2g11080		Ortholog(s) have dolichyl pyrophosphate Glc2Man9GlcNAc2 alpha-1,2-glucosyltransferase activity	GT59		-0.676586	0.00355028	0	1.43496	5.52e-08	1	2.11155	9.22e-17	1		0.507222	0.0347297	0		0.497792	0.0798362	0	1.6816	8.45e-14	1		-0.42995	0.172864	0		7.84101	0.754836	4.15874	0.476667	16.5002	8.8205	10.8489	0.589552	12.0365	3.9015
Afu4g09390		Has domain(s) with predicted transferase activity, transferring glycosyl groups activity	GT61		0.922594	9.66e-18	0	-0.204676	0.136732	0	-1.12727	1.29e-19	-1		-0.0984804	0.428463	0		0.618017	4.98e-07	0	-0.403058	0.000264786	0		0.724213	1.59e-07	0		122.876	3.84145	197.091	10.7524	82.4753	23.2132	184.835	15.9928	133.917	14.6687
Afu2g01450		Alpha-1,6 mannosyltransferase subunit with a predicted role in N-linked protein glycosylation; 2 predicted transmembrane domains; transcript induced by exposure to human airway epithelial cells	GT62		-0.713654	1.15e-13	0	-0.838595	2.79e-12	0	-0.124941	0.340556	0		-0.840852	3.78e-15	0		-0.25627	0.028411	0	-0.383468	0.000311149	0		-0.258528	0.0823072	0		45.5501	2.22787	23.496	1.69626	19.6281	3.01065	37.4008	3.0925	16.249	1.16442
Afu2g15910		Ortholog(s) have alpha-1,6-mannosyltransferase activity, role in protein N-linked glycosylation and Golgi cis cisterna, alpha-1,6-mannosyltransferase complex localization	GT62		-0.969063	2.41e-19	0	-2.03626	9.65e-47	-1	-1.0672	2.98e-14	-1		-2.43839	9.5e-85	-1		0.163895	0.253742	0	-1.30543	1.9e-26	-1		-0.238233	0.206706	0		31.5551	2.89407	13.6436	1.59918	5.92222	0.607709	34.661	3.75102	4.9454	0.577447
Afu7g05020		Ortholog of A. nidulans FGSC A4 : AN4738, A. niger CBS 513.88 : An04g04790, A. oryzae RIB40 : AO090026000567, Aspergillus wentii : Aspwe1_0027448 and Aspergillus sydowii : Aspsy1_0824362	GT69		-0.234911	0.0489013	0	-0.754575	6.24e-07	0	-0.519664	0.000553764	0		-0.947657	3.16e-13	0		0.0922529	0.5856	0	-0.620494	1.48e-06	0		-0.10083	0.647452	0		15.1928	1.70858	10.9294	0.383234	6.93074	1.21706	15.8831	1.79893	6.40143	0.274971
Afu5g13090		Has domain(s) with predicted transferase activity, transferring glycosyl groups activity and role in protein glycosylation	GT71		0.0538964	0.762735	0	-1.69499	8.25e-12	-1	-1.74888	6.28e-13	-1		-1.99397	1.16e-25	-1		0.645433	0.000195403	0	-1.40243	1.83e-13	-1		0.346455	0.306262	0		6.00977	0.702642	5.28415	0.452616	1.43297	0.155469	9.22981	0.572622	1.78013	0.391696
Afu1g14140		Has domain(s) with predicted dolichyl-phosphate-mannose-glycolipid alpha-mannosyltransferase activity and role in GPI anchor biosynthetic process	GT76		0.0799495	0.773135	0	0.801407	0.00434987	0	0.721458	0.00741743	0		1.66082	2.18e-13	1		-0.0218424	0.961305	0	1.55903	4.24e-13	1		0.837573	0.00279642	0		2.78064	0.242651	2.49599	0.498985	3.73376	0.298883	2.68553	0.129158	6.60975	0.636018
Afu8g02690		Ortholog of A. niger CBS 513.88 : An03g02990, A. oryzae RIB40 : AO090010000760, Aspergillus wentii : Aspwe1_0122416 and Aspergillus sydowii : Aspsy1_0162865	GT8		-0.237531	0.00953956	0	-0.824984	1.32e-12	0	-0.587454	2.84e-07	0		-0.646488	1.02e-11	0		0.332527	0.00115007	0	-0.0764312	0.467786	0		0.511023	7.18e-05	0		33.5366	2.41602	24.0705	1.31463	14.577	2.47915	41.3978	2.92784	20.5355	1.57994
Afu1g01620		Ortholog of Aspergillus wentii : Aspwe1_0154177 and Aspergillus fumigatus A1163 : AFUB_002020	GT90		-0.728279	2.07e-13	0	0.265143	0.0246346	0	0.993422	1.39e-18	0		-0.238888	0.0192377	0		0.326433	0.00330911	0	0.815824	5.12e-16	0		-0.177598	0.206742	0		13.4154	1.16611	6.8266	0.286182	12.3715	1.14441	16.4183	0.159699	10.8276	0.869519
Afu1g05300		Ortholog of A. nidulans FGSC A4 : AN0246, A. niger CBS 513.88 : An01g04570, A. oryzae RIB40 : AO090003000826, Aspergillus wentii : Aspwe1_0049630 and Aspergillus sydowii : Aspsy1_0142918	GT90		-0.417902	8.37e-05	0	-1.42584	8.98e-24	-1	-1.00794	5.72e-13	-1		-1.54422	5.28e-40	-1		0.433456	0.000251642	0	-0.692863	2.48e-09	0		0.315076	0.0747429	0		9.61365	0.81953	6.08389	0.662415	2.75306	0.472552	12.7248	1.30091	3.39344	0.285567
Afu4g14360		Putative capsular associated protein; predicted gene pair with AFUA_5G07560	GT90		0.290364	0.0108969	0	0.000320876	1	0	-0.290043	0.0323178	0		0.381283	0.000992565	0		1.06624	4.96e-19	1	1.15716	1.25e-26	1		1.4472	9.54e-27	1		27.4309	0.826512	28.422	4.86221	21.1728	3.91727	56.3078	2.92941	57.0255	2.755
Afu5g02600		Ortholog of A. nidulans FGSC A4 : AN8003, A. niger CBS 513.88 : An02g10100, Aspergillus wentii : Aspwe1_0174280, Aspergillus sydowii : Aspsy1_0033725 and Aspergillus terreus NIH2624 : ATET_09228	GT90		-0.411051	0.000735977	0	-0.768387	6.08e-07	0	-0.357336	0.0226426	0		-1.91199	1.38e-43	-1		0.519551	9.38e-05	0	-0.981385	1.3e-12	0		-0.624048	0.000678133	0		17.2778	1.4997	10.9728	0.887753	7.79607	0.398201	24.2689	3.18785	4.98622	0.42654
Afu5g07560		Putative capsular associated protein; predicted gene pair with AFUA_4G14360	GT90		-0.871823	1.62e-10	0	-0.616473	0.000293941	0	0.25535	0.160718	0		-0.416679	0.00281219	0		0.263468	0.104523	0	0.718612	4.14e-07	0		0.463262	0.0172293	0		8.34164	0.49236	3.84608	0.588216	4.1795	0.0689967	9.80349	1.09782	5.69124	0.281484
Afu5g00250		Has domain(s) with predicted mannosyltransferase activity	GT91		-2.99272	0.0623095	0	-4.1	0.0489334	-1	-1.10728	0.67182	0		-0.77771	0.643663	0		-0.880156	0.651126	0	1.33486	0.490579	0		2.44213	NA	0		0.369029	0.176379	0.0364572	0.0421045	0	0	0.196017	0.148687	0.093595	0.162111
Afu2g00800	pelA	PelA protein; putative pectin lyase; predicted gene pairs with AFUA_7G05030 (pectin lyase B) and AFUA_5G10380	PL1		0.639032	0.0139104	0	1.06457	0.000385555	1	0.42554	0.146094	0		1.95198	8.74e-13	1		-0.692162	0.0434465	0	0.620787	0.010606	0		0.195248	0.605064	0		2.49491	0.419886	3.26827	0.342213	3.98829	0.31845	1.50077	0.0894868	4.49789	1.3046
Afu5g10380		Putative pectin lyase; predicted gene pair with AFUA_2G00800	PL1		0.0649174	0.880493	0	0.716198	0.10695	0	0.651281	0.132333	0		0.852264	0.0429102	0		-0.755579	0.128904	0	0.0317682	0.950316	0		-0.619513	0.23958	0		0.999769	0.19246	0.877994	0.230008	1.25503	0.272358	0.574312	0.27068	0.811057	0.125766
Afu6g14400		Ortholog of A. nidulans FGSC A4 : AN5333/plyC, A. oryzae RIB40 : AO090102000072, Aspergillus flavus NRRL 3357 : AFL2T_09523 and Neosartorya fischeri NRRL 181 : NFIA_060270	PL1		-0.916576	0.0131358	0	2.55797	2.29e-12	1	3.47454	2.75e-21	1		2.25435	2.54e-10	1		-0.860732	0.0532283	0	2.3102	1.54e-11	1		-1.16435	0.00238482	-1		1.69166	0.367821	0.755885	0.0991048	7.68532	1.44652	0.913862	0.149682	3.41912	1.69239
Afu7g05030		Ortholog(s) have pectin lyase activity, role in pectin catabolic process and extracellular region localization	PL1		-0.00780012	0.963829	0	0.792956	2.65e-07	0	0.800756	5.71e-08	0		-0.535758	7.68e-05	0		0.831011	4.74e-09	0	0.303053	0.0274892	0		-0.497703	0.00345774	0		10.575	1.38282	8.90643	1.03532	14.1503	1.22374	18.4789	0.647859	9.93078	1.54668
Afu1g01120		Has domain(s) with predicted pectate lyase activity and extracellular region localization	PL3		-1.66717	0.445895	0	0.206852	0.937816	0	1.87402	0.466087	0		1.50977	0.567646	0		-3.4175	0.216374	0	-0.240558	0.938652	0		-2.11458	NA	0		0.11865	0.154013	0.0317527	0.0369829	0.103441	0.0451348	0	0	0.024314	0.0421132
Afu7g06400		Ortholog(s) have pectate lyase activity and role in pectin catabolic process	PL3		-0.190019	0.780945	0	1.3052	0.0562567	0	1.49522	0.0236228	1		1.94331	0.00378439	1		-1.21514	0.145762	0	0.918189	0.135953	0		-0.577035	0.490324	0		0.631987	0.336444	0.463628	0.216254	1.19267	0.762318	0.260048	0.177904	0.788761	0.185738
Afu1g17230		Ortholog(s) have carbon-oxygen lyase activity, acting on polysaccharides activity and role in pectin catabolic process	PL4		0.432225	0.000264449	0	0.73765	1.16e-07	0	0.305426	0.0242665	0		3.18975	5.7e-148	1		-0.911062	1.1e-10	0	1.84646	1.44e-70	1		1.54104	1.93e-32	1		7.38673	0.507858	8.46307	0.438294	9.49313	0.296685	3.85918	0.453583	27.3306	2.01897
Afu8g00820		Ortholog of A. oryzae RIB40 : AO090138000119, Aspergillus flavus NRRL 3357 : AFL2T_08794, Neosartorya fischeri NRRL 181 : NFIA_094270 and Aspergillus wentii : Aspwe1_0052750	PL4		0.126323	0.619281	0	1.10164	2.2e-05	1	0.975313	7.78e-05	0		1.63174	7.87e-14	1		0.0175197	0.967828	0	1.52294	1.95e-13	1		0.547623	0.0484179	0		2.11852	0.274667	1.94385	0.287763	3.48812	1.03105	2.0894	0.0344807	5.01365	0.846135
Afu3g00820		Has domain(s) with predicted poly(beta-D-mannuronate) lyase activity, role in alginic acid catabolic process and periplasmic space localization	PL5		0.122122	0.326454	0	1.78779	2.27e-44	1	1.66567	1.88e-43	1		1.48732	5.39e-39	1		0.0246686	0.90421	0	1.38987	4.07e-38	1		-0.275797	0.0524325	0		9.57501	0.69773	8.81272	0.567347	25.3936	0.817402	9.50919	1.09283	20.795	1.80104
Afu6g10930		Protein of unknown function	AA11		-1.18142	1.09e-15	-1	-1.67552	2.75e-17	-1	-0.4941	0.0179579	0		-2.07893	2.35e-28	-1		-0.322552	0.0703169	0	-1.22005	1.43e-10	-1		-0.725954	0.00490922	0		6.84828	0.585272	2.55742	0.393129	1.64937	0.0644738	5.36459	0.431561	1.00007	0.28636
Afu4g09110	ccp1	Putative cytochrome c peroxidase; protein induced by heat shock and by hydrogen peroxide; transcript up-regulated in conidia exposed to neutrophils	AA2		-2.67135	6.63e-194	-1	-0.824374	1.38e-14	0	1.84698	6.01e-71	1		-0.945939	4.21e-23	0		-0.399454	0.000121547	0	1.32596	3.16e-47	1		-0.521019	6.91e-06	0		171.427	9.62519	22.8181	0.987029	74.5573	1.706	127.527	7.01166	51.5644	4.89249
Afu3g01580		Putative glucose-methanol-choline (GMC) oxidoreductase; protein induced by hydrogen peroxide; hypoxia induced protein; repressed by gliotoxin exposure	AA3		-1.35571	1.97e-23	-1	0.73487	5.81e-06	0	2.09058	1.06e-41	1		0.180849	0.229843	0		0.652897	2.64e-05	0	2.18945	1.02e-58	1		0.0988759	0.655181	0		58.7974	2.01529	19.3881	2.85929	74.9187	11.2646	90.341	11.3711	79.8334	7.51638
Afu1g17520		Has domain(s) with predicted UDP-N-acetylmuramate dehydrogenase activity, catalytic activity, flavin adenine dinucleotide binding activity and role in oxidation-reduction process	AA4		-3.45723	1.92e-54	-1	-2.3142	1.48e-19	-1	1.14303	6.68e-05	1		-1.4259	3.34e-11	-1		-0.436441	0.0640752	0	1.59488	4.57e-11	1		0.451854	0.167826	0		11.4148	1.30811	0.877154	0.175483	1.75818	0.920613	8.25701	0.752879	2.3997	0.435826
Afu5g02230		Putative actin interacting protein; protein induced by hydrogen peroxide	AA4		-1.00166	3.76e-31	-1	-0.786923	6.66e-14	0	0.214738	0.0467582	0		-0.667966	2.81e-13	0		0.295587	0.00386736	0	0.629283	1.16e-12	0		0.414545	0.000340935	0		62.8356	2.08798	26.6	0.984381	27.9744	3.68903	75.6054	1.57755	37.0347	1.64412
Afu7g02560		Ortholog(s) have D-lactate dehydrogenase (cytochrome) activity, role in lactate catabolic process and mitochondrial inner membrane, mitochondrial membrane, mitochondrion localization	AA4		-1.14971	5.11e-36	-1	-1.60402	5.43e-44	-1	-0.454315	9.17e-05	0		-1.25558	9.25e-37	-1		0.0437699	0.765793	0	-0.0620998	0.579911	0		0.392215	0.00314963	0		67.4484	2.76014	25.7284	3.28092	17.0436	0.912208	68.0342	3.3882	22.1902	1.70563
Afu1g17630		Has domain(s) with predicted UDP-N-acetylmuramate dehydrogenase activity, flavin adenine dinucleotide binding, oxidoreductase activity and role in oxidation-reduction process	AA7		-1.4901	9.25e-11	-1	0.538052	0.0475762	0	2.02816	5.44e-15	1		-0.451491	0.0777434	0		-0.609604	0.0268577	0	0.429009	0.0951208	0		-1.59915	2.16e-08	-1		9.0378	2.45167	2.7011	0.846478	9.97033	2.41103	5.75318	0.552584	3.27858	0.416769
Afu1g17690		Has domain(s) with predicted UDP-N-acetylmuramate dehydrogenase activity, flavin adenine dinucleotide binding activity and role in oxidation-reduction process	AA7		-4.27979	2.13e-08	-1	-4.56038	0.000140117	-1	-0.280593	0.867678	0		-2.7432	0.00787343	-1		-1.88787	0.0031864	-1	-0.351273	0.800513	0		-0.07068	0.975991	0		1.40468	0.176161	0.0618959	0.026552	0.0448338	0.0634046	0.373023	0.205077	0.0406121	0.0393577
Afu2g14480		Ortholog(s) have extracellular region localization	AA7		-2.01354	2.28e-19	-1	-0.96126	0.000264422	0	1.05228	0.000136426	1		-0.297353	0.316954	0		-2.01418	1.58e-16	-1	-0.297998	0.316803	0		-1.35028	2.59e-05	-1		7.85895	2.17541	1.64187	0.181377	3.08949	0.329941	1.89762	0.546031	1.1977	0.0738557
Afu3g00840		FAD-dependant oxygenase; secreted protein; ortholog of A. nidulans AN10930, afoF, AN5258, AN7274, AN7269 and AN1310; transcript up-regulated in conidia exposed to neutrophils	AA7		-1.36075	4.12e-36	-1	-1.09117	7.08e-17	-1	0.269581	0.0423868	0		-0.623871	9.54e-08	0		0.0675607	0.695323	0	0.80444	2.87e-13	0		0.534858	0.000179814	0		494.573	7.13784	163.511	31.6299	178.498	3.85678	507.81	10.9446	256.421	7.68192
Afu4g00430		Has domain(s) with predicted UDP-N-acetylmuramate dehydrogenase activity, flavin adenine dinucleotide binding, oxidoreductase activity and role in oxidation-reduction process	AA7		-2.85101	0.00670302	-1	-1.07856	0.358115	0	1.77245	0.178592	0		1.98664	0.0998656	0		-3.03676	0.0177231	-1	1.80089	0.121393	0		0.0284395	NA	0		0.349564	0.332256	0.0397522	0.0139109	0.12478	0.12361	0.0411887	0.0478873	0.124929	0.0110949
Afu6g12070	fmqD	Flavoprotein amide oxidase (FAD); has FAD activity; member of the fumiquinazoline biosynthetic cluster; may contain an N-terminal signal sequence and multiple N-glycosylation sites; transcript downregulated in response to voriconazole	AA7		-5.18975	1.32e-103	-1	-3.18236	2.51e-35	-1	2.0074	4.73e-12	1		-3.33957	5.84e-27	-1		-2.46621	9.12e-30	-1	-0.616018	0.0822051	0		-2.62341	1.95e-13	-1		38.9049	5.69394	0.915833	0.42514	3.29283	0.563482	6.8955	1.93066	0.539396	0.233279
Afu6g14340		Has domain(s) with predicted UDP-N-acetylmuramate dehydrogenase activity, flavin adenine dinucleotide binding, oxidoreductase activity and role in oxidation-reduction process	AA7		-3.80816	3.04e-162	-1	-2.1633	1.05e-38	-1	1.64485	1.06e-23	1		-2.19015	5.84e-50	-1		0.188798	0.326332	0	1.8068	2.16e-36	1		0.161947	0.46142	0		232.754	25.188	14.0269	2.58352	39.9387	3.17834	259.849	36.3616	44.282	7.59956
Afu2g14490		Putative endoglucanase; transcript induced by voriconazole; repressed by exposure to artemisinin	AA9		-2.56665	1.17e-95	-1	-0.316645	0.034683	0	2.25	1.3e-56	1		-1.14192	8.23e-19	-1		0.249537	0.109791	0	1.67427	4.19e-40	1		-0.575734	0.00030439	0		85.9031	1.75585	12.2641	1.54624	52.8729	6.64336	99.9923	1.50876	35.3246	5.70671
Afu3g00420		Putative acetylxylan esterase, a predicted secreted hydrolase that contains a fungal cellulose binding domain; expression induced in biofilm	CBM1		-1.3206	1.03e-10	-1	-0.296987	0.227522	0	1.02362	3.27e-05	1		-0.637676	0.00207339	0		0.0732142	0.803663	0	0.756141	0.000761131	0		-0.267475	0.390491	0		3.99518	0.247226	1.36534	0.218571	2.50661	0.323657	4.12422	0.131537	2.06773	0.258326
Afu4g10140		Has domain(s) with predicted catalytic activity, glucan 1,4-alpha-glucosidase activity, hydrolase activity, hydrolyzing O-glycosyl compounds, starch binding activity and role in polysaccharide metabolic process	CBM20		-3.51617	6.01e-90	-1	-3.33422	2.99e-51	-1	0.181944	0.491485	0		-2.83399	1.6e-29	-1		-2.30334	1.04e-38	-1	-1.62116	2.33e-10	-1		-1.8031	2.51e-09	-1		60.558	5.75052	4.50741	1.2388	4.61693	0.0415784	12.0413	2.38482	1.29669	0.243602
Afu5g00480		Has domain(s) with predicted hydrolase activity, hydrolyzing O-glycosyl compounds activity and role in carbohydrate metabolic process	CBM38		-2.46064	0.0157607	-1	-0.302645	0.79383	0	2.15799	0.0717464	0		4.02958	0.00680394	1		-4.57877	0.0047566	-1	1.91145	0.0808345	0		-0.246545	NA	0		0.23211	0.143882	0.0366626	0.0457102	0.142441	0.0278648	0.00862836	0.0149448	0.11942	0.012391
Afu5g10540		Ortholog(s) have 1,4-alpha-glucan branching enzyme activity and role in glycogen biosynthetic process	CBM48		-2.79614	2.69e-71	-1	-0.517133	0.00638051	0	2.27901	1.1e-36	1		-0.952332	1.08e-08	0		-0.40647	0.0348456	0	1.43734	3.67e-19	1		-0.84167	2.85e-05	0		72.029	6.88046	8.72428	2.20876	38.5201	3.31928	53.073	3.07575	21.3848	3.49919
Afu1g15350		Ortholog of A. nidulans FGSC A4 : AN0875, A. niger CBS 513.88 : An01g13580, A. oryzae RIB40 : AO090005001181, Aspergillus wentii : Aspwe1_0027582 and Aspergillus sydowii : Aspsy1_0053487	CE1		-1.09371	3.88e-14	-1	0.209552	0.249446	0	1.30327	3.65e-15	1		1.16858	4.58e-12	1		-2.51073	3.94e-53	-1	-0.248443	0.127712	0		-1.55171	9.51e-18	-1		51.6444	4.92006	20.4608	2.62776	45.7656	4.40008	8.84698	1.43259	15.4718	2.65125
Afu2g17550	ayg1	Conidial pigment biosynthesis protein with a role in polyketide shortening; required for synthesis of the 1,3,6,8-tetrahydroxynaphthalene; conidia-enriched protein	CE1		-2.83222	5.29e-78	-1	-1.35185	2.8e-15	-1	1.48037	5e-16	1		1.20098	3.75e-11	1		-3.19407	1.01e-80	-1	0.839133	8.49e-07	0		-0.641239	0.00170443	0		32.1372	2.80382	3.81866	0.184769	9.69185	1.58546	3.43156	1.06012	6.11873	0.625826
Afu4g09320	dppIV	Putative extracellular dipeptidyl-peptidase; predicted signal sequence for secretion; induced by growth on BSA as a sole nitrogen source; expression dependent on PrtT	CE1		-2.56675	6.68e-154	-1	-0.269437	0.0203467	0	2.29731	6.28e-95	1		-0.488508	1.01e-06	0		0.442295	4.07e-05	0	2.52054	1.71e-146	1		0.223225	0.0955057	0		75.6768	5.27848	10.7937	1.17662	48.1776	0.595925	100.577	5.84988	55.8065	6.13362
Afu6g02780		Ortholog(s) have palmitoyl-(protein) hydrolase activity and role in protein deacylation	CE1		-1.8049	4.83e-112	-1	-1.28062	8.77e-40	-1	0.524278	7.97e-08	0		-1.10914	1.76e-38	-1		-0.159817	0.115986	0	0.535944	2.89e-10	0		0.0116663	0.942079	0		53.7143	2.74864	12.9917	0.682142	16.9984	0.259322	47.0762	0.964448	17.0027	2.19812
Afu8g00530		Putative alpha/beta hydrolase; member of the pseurotin A gene cluster; hypoxia induced protein	CE1		-4.77768	1.77e-81	-1	-3.07806	7.3e-25	-1	1.69962	6.52e-09	1		-2.98581	2.07e-26	-1		-3.32935	6.06e-35	-1	-1.53748	1.5e-08	-1		-3.2371	4.64e-24	-1		316.663	8.66379	9.77565	3.08465	28.6695	7.98605	30.935	2.54031	3.02527	0.459435
Afu8g01810		Ortholog(s) have extracellular region localization	CE1		-3.66091	2.41e-51	-1	-1.1297	2.28e-07	-1	2.53121	2.14e-19	1		-0.777122	2.61e-05	0		-0.111469	0.653121	0	2.77232	1.16e-27	1		0.241107	0.41074	0		10.6948	0.616321	0.711151	0.0924913	3.75397	0.0675329	9.70074	1.7356	4.41158	0.620638
Afu1g15430		Putative lipase/esterase; transcript induced by voriconazole	CE10		-1.53628	2.17e-28	-1	-0.75316	5.76e-06	0	0.783115	5.43e-06	0		-0.681456	6.6e-06	0		-0.456897	0.00297087	0	0.397923	0.0128564	0		-0.385192	0.0619791	0		11.3281	1.04564	3.29967	0.412478	5.15293	0.330934	8.06905	0.843406	3.91116	0.304284
Afu2g09030	dppV	Secreted dipeptidyl-peptidase; induced by growth on BSA as a sole nitrogen source; immunoreactive protein	CE10		-2.59954	1.79e-134	-1	-0.725421	1.06e-08	0	1.87412	8.35e-54	1		-0.779473	3.9e-12	0		0.327674	0.0107086	0	2.14774	4.93e-91	1		0.273622	0.0653163	0		288.904	26.5715	40.2034	4.07701	133.624	16.4964	354.402	17.251	160.707	16.9876
Afu4g08100		Ortholog of A. nidulans FGSC A4 : AN3833, A. niger CBS 513.88 : An04g02540, A. oryzae RIB40 : AO090023000759, Aspergillus wentii : Aspwe1_0100434 and Aspergillus sydowii : Aspsy1_0044293	CE10		-1.09666	6.68e-18	-1	-1.06195	4.75e-11	-1	0.0347092	0.866987	0		-1.50864	3.82e-27	-1		0.255618	0.0921715	0	-0.156361	0.324593	0		-0.19107	0.389438	0		17.2257	1.35715	6.81681	0.864888	6.35863	1.60234	20.1796	1.82273	5.51402	0.226688
Afu7g01180		Ortholog of A. nidulans FGSC A4 : AN8900, A. niger CBS 513.88 : An09g02270, A. oryzae RIB40 : AO090010000102, Aspergillus wentii : Aspwe1_0136662 and Aspergillus sydowii : Aspsy1_0212118	CE10		-1.71216	3.09e-06	-1	-0.150129	0.749186	0	1.56203	0.000268954	1		1.15175	0.00189179	1		-0.99494	0.0178385	0	1.86897	4.62e-07	1		0.306935	0.571674	0		1.8179	0.0901701	0.47848	0.263124	1.25561	0.56963	0.893917	0.187546	1.54421	0.0876366
Afu8g01050	afl1-1	Alkaline lipase with optimal activity at pH 8.5	CE10		-2.19588	0.0347486	-1	-2.16005	0.116065	0	0.0358314	0.991083	0		-3.78495	0.0158076	-1		-1.45961	0.252481	0	-3.04868	0.061527	0		-3.08451	NA	0		0.470563	0.277178	0.0880566	0.0783677	0.0797605	0.0348023	0.16469	0.105144	0	0
Afu8g04730		Oligopeptidase family protein	CE10		-1.99532	5.01e-89	-1	-1.30217	1.8e-27	-1	0.693151	1.14e-08	0		-1.77139	3.45e-61	-1		0.0149265	0.934136	0	0.238857	0.0350244	0		-0.454294	0.00109271	0		51.0797	1.98825	10.8332	0.449358	15.9112	0.554709	50.4456	4.32811	11.5474	1.71019
Afu8g06770		Has domain(s) with predicted hydrolase activity and role in metabolic process	CE10		-2.21544	1.57e-34	-1	-0.751211	0.00017869	0	1.46423	1.55e-11	1		-1.06804	3.28e-10	-1		0.286646	0.142328	0	1.43405	1.24e-13	1		-0.0301839	0.928688	0		10.8208	1.4609	1.96774	0.209613	4.92601	1.36627	12.8946	0.308331	4.79765	0.55635
Afu8g07380		Ortholog of A. nidulans FGSC A4 : AN9122, A. niger CBS 513.88 : An12g00700, A. oryzae RIB40 : AO090038000570, Aspergillus wentii : Aspwe1_0052622 and Aspergillus sydowii : Aspsy1_0160856	CE10		-1.97949	7.61e-07	-1	-0.846572	0.0683534	0	1.13292	0.026078	1		-1.06489	0.0116234	-1		-0.299544	0.548291	0	0.615061	0.210854	0		-0.517858	0.4156	0		1.62459	0.418236	0.3472	0.101617	0.688788	0.127329	1.27949	0.15689	0.479112	0.108231
Afu2g17250		Has domain(s) with predicted hydrolase activity	CE12		-1.41441	0.000981962	-1	-1.58203	0.00592197	-1	-0.167617	0.815318	0		-1.04708	0.0380481	-1		-0.578585	0.279333	0	-0.211256	0.723516	0		-0.0436393	0.965511	0		2.51135	0.675225	0.807859	0.280166	0.650988	0.0359949	1.66615	0.452941	0.620307	0.204192
Afu8g02060		Ortholog of A. niger CBS 513.88 : An05g02300/gpi12, A. oryzae RIB40 : AO090010000613, AO090005001316, Neosartorya fischeri NRRL 181 : NFIA_095730 and Aspergillus clavatus NRRL 1 : ACLA_043720	CE14		-1.49918	1.17e-08	-1	-1.44574	1.79e-05	-1	0.0534444	0.905353	0		-1.02575	0.000475462	-1		-0.409095	0.208791	0	0.0643444	0.862645	0		0.0109	0.985504	0		7.19572	0.238728	2.15118	0.284384	2.03039	0.456942	5.30976	1.75131	2.01465	0.283623
Afu4g14700		Has domain(s) with predicted hydrolase activity, hydrolase activity, acting on ester bonds activity and role in lipid metabolic process	CE16		-1.50016	0.00101138	-1	1.82484	5.09e-05	1	3.325	1.77e-12	1		3.87143	1.15e-08	1		-3.63128	4.92e-07	-1	1.74031	0.000150889	1		-1.58469	0.00125811	-1		1.56711	0.484475	0.467027	0.247196	4.24238	1.03984	0.123999	0.0848606	1.40352	0.46351
Afu2g09380		Putative cutinase	CE5		-2.89886	0.00673323	-1	-1.02271	0.372568	0	1.87614	0.15965	0		-0.336377	0.766592	0		-1.07243	0.357778	0	1.49004	0.232169	0		-0.386097	NA	0		0.850704	0.613807	0.0944216	0.0816959	0.321294	0.29581	0.393678	0.112049	0.247691	0.135189
Afu1g14710		Putative beta-glucosidase; transcript induced by exposure to human airway epithelial cells	GH1		-1.85689	2.07e-81	-1	-1.30773	1.79e-28	-1	0.549154	1.07e-05	0		-1.1542	6.14e-27	-1		-0.527931	2e-07	0	0.174752	0.142588	0		-0.374402	0.0102054	0		29.61	1.60564	6.91681	0.582193	9.19468	0.180662	20.1151	1.381	7.05137	0.845067
Afu3g15210		Has domain(s) with predicted catalytic activity, hydrolase activity, hydrolyzing O-glycosyl compounds activity and role in carbohydrate metabolic process	GH10		-3.39736	0.0335488	-1	-1.35967	0.464841	0	2.03769	0.336338	0		0.332536	0.836056	0		-0.770116	0.696999	0	2.95978	0.0802528	0		0.922088	NA	0		0.205372	0.266581	0.0137695	0.027539	0.0602369	0.00235466	0.115962	0.073579	0.113497	0.0976367
Afu6g11820		Ortholog(s) have endo-1,4-beta-xylanase activity, role in xylan catabolic process and extracellular region localization	GH10		-2.85011	1.83e-15	-1	-4.36122	1.84e-09	-1	-1.51111	0.0602022	0		-3.47438	2.43e-14	-1		0.128018	0.776437	0	-0.496254	0.378064	0		1.01486	0.315178	0		5.04879	0.81218	0.584567	0.144621	0.192317	0.271977	5.39351	1.27875	0.380256	0.079962
Afu1g07520		Has domain(s) with predicted oxidoreductase activity	GH109		-3.24322	6.17e-155	-1	-1.46439	4.91e-26	-1	1.77884	5e-35	1		-1.17308	2.1e-21	-1		-0.43684	0.000963834	0	1.63331	4.29e-37	1		-0.145529	0.434552	0		96.2445	3.25919	8.62108	0.889013	26.8509	0.247204	69.718	0.990355	24.135	4.62521
Afu2g10240		Has domain(s) with predicted oxidoreductase activity and role in oxidation-reduction process	GH109		-2.50801	9.3e-56	-1	0.239392	0.227762	0	2.7474	1.22e-51	1		0.531065	0.00184926	0		-0.96724	4.57e-08	0	2.07183	1.14e-37	1		-0.675566	0.00104094	0		63.1828	13.0569	9.4472	1.19304	57.419	7.53709	31.7354	3.56559	35.7647	3.50958
Afu3g11930		Has domain(s) with predicted oxidoreductase activity	GH109		-1.17422	6.82e-13	-1	-0.45461	0.0230543	0	0.71961	0.000287363	0		-0.18808	0.305256	0		-0.357799	0.0717636	0	0.628341	0.00031984	0		-0.0912689	0.750777	0		10.2344	0.863585	3.84161	0.278029	5.77158	1.91496	7.83859	0.671031	5.35034	1.09035
Afu5g07000		Puttaive NAD binding Rossmann fold oxidoreductase; transcript up-regulated in conidia exposed to neutrophils	GH109		-1.89272	4.33e-74	-1	-1.71574	6.31e-41	-1	0.176988	0.206009	0		-1.18328	3.63e-25	-1		-0.666517	4.43e-09	0	0.0429228	0.753012	0		-0.134065	0.442979	0		100.878	3.33116	23.0085	3.4603	23.6025	2.09972	62.2993	2.64707	21.3676	2.0982
Afu3g07890		Ortholog of A. nidulans FGSC A4 : AN2953, A. niger CBS 513.88 : An02g11360, A. oryzae RIB40 : AO090005001486, Aspergillus wentii : Aspwe1_0041944 and Aspergillus sydowii : Aspsy1_0056308	GH114		-1.07085	1.8e-29	-1	-0.957701	6.99e-17	0	0.11315	0.360248	0		-1.42151	1.81e-44	-1		0.291357	0.0123211	0	-0.059304	0.600079	0		-0.172454	0.225884	0		210.75	7.24075	85.0099	7.7795	83.1534	11.56	252.754	15.6616	73.4233	7.46728
Afu7g04680		Ortholog of A. nidulans FGSC A4 : AN9329, A. oryzae RIB40 : AO090001000267, AO090010000038, AO090005001415, Neosartorya fischeri NRRL 181 : NFIA_025630 and Aspergillus wentii : Aspwe1_0026340	GH115		-1.21495	1.32e-11	-1	-1.74047	7.28e-13	-1	-0.525524	0.0413659	0		-2.17762	3.44e-19	-1		-0.566663	0.0062327	0	-1.52933	3.84e-10	-1		-1.00381	0.00192288	-1		4.61285	0.472681	1.67828	0.297815	1.06018	0.107135	3.04945	0.434304	0.53303	0.198146
Afu3g03610		Has domain(s) with predicted cellulase activity, hydrolase activity, hydrolyzing O-glycosyl compounds activity and role in polysaccharide catabolic process	GH12		-2.3834	2.76e-91	-1	-0.583138	4.42e-05	0	1.80027	3.02e-40	1		-0.671894	1.06e-07	0		-0.100131	0.575087	0	1.61138	9.58e-42	1		-0.188888	0.284477	0		500.936	25.6283	81.0077	13.5271	256.421	19.4881	457.487	9.51145	223.492	18.4135
Afu2g16720		Ortholog(s) have extracellular region localization	GH125		-1.67992	1.25e-27	-1	-2.13781	4.15e-25	-1	-0.457893	0.0385276	0		-2.31819	2.95e-33	-1		-0.443029	0.0127965	0	-1.0813	3.95e-08	-1		-0.623405	0.0222198	0		13.4081	2.31566	3.53826	0.507011	2.33992	0.375726	9.64953	0.892683	1.51954	0.390651
Afu6g08390		Ortholog of A. nidulans FGSC A4 : AN3925, A. niger CBS 513.88 : An11g01660, A. oryzae RIB40 : AO090001000495, Aspergillus wentii : Aspwe1_0120489 and Aspergillus sydowii : Aspsy1_0150601	GH128		-1.06665	4.82e-28	-1	-1.07765	1e-19	-1	-0.0109975	0.94465	0		-1.70147	1.86e-58	-1		0.184535	0.144709	0	-0.450288	1.51e-05	0		-0.43929	0.00114796	0		82.5846	4.24495	33.468	3.11946	30.0913	3.25384	92.1637	3.75917	22.0319	1.56644
Afu1g15150		Ortholog(s) have hydrolase activity, hydrolyzing O-glycosyl compounds activity and role in carbohydrate metabolic process	GH13		-1.19676	4.68e-22	-1	-1.19177	3.67e-14	-1	0.0049952	0.987376	0		-1.79505	5.22e-36	-1		0.0431953	0.825841	0	-0.555097	0.000191688	0		-0.560092	0.00399313	0		8.4338	0.69117	3.10607	0.293602	2.83595	0.273234	8.49053	0.246861	1.89564	0.331096
Afu2g11270	ags2	Putative alpha(1-3) glucan synthase; mutants do not display modification of alpha(1-3) glucan synthesis; transcript downregulated in response to voriconazole; predicted gene pair with AFUA_3G00910 (ags1)	GH13		-1.25848	2.57e-34	-1	-1.01493	5.04e-16	-1	0.243551	0.0596509	0		-0.23893	0.0534124	0		-2.00308	9.26e-71	-1	-0.983523	1.38e-18	0		-1.22707	1.05e-19	-1		19.8359	0.66134	7.01957	0.472516	7.5798	1.18398	4.85523	0.465929	3.19056	0.361121
Afu4g10130		Ortholog(s) have alpha-amylase activity, role in carbohydrate catabolic process and cell septum, cell wall-bounded periplasmic space, extracellular region, fungal-type cell wall, hyphal septin band, spitzenkorper localization	GH13		-2.30024	5.21e-77	-1	-2.06663	4.65e-42	-1	0.233611	0.156382	0		-0.044504	0.779258	0		-2.02845	4.42e-53	-1	0.227284	0.109669	0		-0.00632687	0.980738	0		73.4519	4.96781	12.5781	1.96455	13.4561	0.624853	17.6241	1.32633	13.2465	1.84149
Afu7g06380		Putative maltase	GH13		-3.66537	0	-1	-2.69613	1.38e-147	-1	0.969237	1.2e-18	0		0.105878	0.44313	0		-4.68034	0	-1	-0.909091	3.69e-15	0		-1.87833	3.91e-48	-1		125.858	13.1887	8.38197	0.604005	14.9113	1.16013	4.80251	0.63717	4.0252	0.337795
Afu8g07070		Ortholog(s) have glucan 1,4-alpha-maltotriohydrolase activity, maltose alpha-glucosidase activity, oligo-1,6-glucosidase activity, sucrose alpha-glucosidase activity	GH13		-2.06744	1.15e-06	-1	-1.2972	0.011451	-1	0.770231	0.183251	0		-1.35643	0.00700322	-1		-0.796542	0.0967739	0	-0.0855383	0.898824	0		-0.855769	0.229985	0		1.37234	0.295959	0.272174	0.115901	0.427373	0.095197	0.76812	0.171204	0.238189	0.0983262
Afu1g02140		Putative glycogen debranching enzyme; transcript up-regulated in conidia exposed to neutrophils	GH133		-2.07161	6.47e-84	-1	-2.00006	3.93e-53	-1	0.0715514	0.637679	0		-2.09197	1.29e-70	-1		-0.510863	2.95e-05	0	-0.531224	4.97e-06	0		-0.602775	4.47e-05	0		46.9137	6.07688	9.42261	0.843197	8.98142	0.573997	32.1401	1.46258	5.87897	0.986896
Afu3g00610		Has domain(s) with predicted catalytic activity, glucan 1,4-alpha-glucosidase activity, hydrolase activity, hydrolyzing O-glycosyl compounds, starch binding activity and role in polysaccharide metabolic process	GH15		-2.3406	0.0324312	-1	-2.60895	0.0876278	0	-0.268343	0.892208	0		-0.806117	0.631332	0		-2.49012	0.0662087	0	-0.955635	0.572775	0		-0.687293	NA	0		0.288381	0.237343	0.0470306	0.0176647	0.0355861	0.00139106	0.0497691	0.0463551	0.0202165	0.035016
Afu5g02280	eng4	Has domain(s) with predicted hydrolase activity, hydrolyzing O-glycosyl compounds activity and role in carbohydrate metabolic process	GH16		-1.52967	4.93e-05	-1	0.605847	0.126044	0	2.13552	1.94e-07	1		1.10314	0.00105983	1		-0.30662	0.523765	0	2.32619	1.8e-10	1		0.190672	0.712897	0		1.50882	0.162499	0.441053	0.227961	1.76551	0.60361	1.18965	0.0783947	1.99805	0.362275
Afu5g03850		Ortholog(s) have role in conidiophore development, conidium formation, hyphal growth, regulation of protein secretion, response to salt stress, sporocarp development involved in sexual reproduction	GH18		-1.16109	1.67e-37	-1	-1.48289	5.47e-36	-1	-0.321797	0.00951196	0		-1.58173	2.39e-54	-1		0.0664762	0.614639	0	-0.354165	0.00081089	0		-0.0323685	0.868745	0		58.6859	4.64948	22.2056	1.78242	16.1466	0.171506	60.2176	5.03132	15.635	1.3457
Afu8g05020	nagA	Putative secreted N-acetylhexosaminidase; highly expressed in biofilm	GH20		-1.87785	1.18e-49	-1	-2.67146	1.2e-47	-1	-0.79361	4.16e-05	0		-2.46596	5.65e-55	-1		-0.271476	0.0664754	0	-0.859587	1.81e-07	0		-0.0659767	0.835573	0		19.8293	1.41991	4.5675	0.568391	2.39367	0.474284	16.0745	1.41401	2.274	0.324545
Afu3g02930		Predicted adhesin-like protein	GH23		-3.72304	0.00629331	-1	-3.42847	0.0626839	0	0.294567	0.911446	0		-1.61776	0.192416	0		-0.469646	0.753673	0	1.63563	0.321828	0		1.34106	NA	0		0.352762	0.332469	0.0235908	0.0272919	0.0239953	0.0339345	0.243002	0.140556	0.0607129	0.0204479
Afu4g14420		Has domain(s) with predicted catalytic activity, lysozyme activity and role in carbohydrate metabolic process, cell wall macromolecule catabolic process, peptidoglycan catabolic process	GH25		-1.4704	1.45e-24	-1	-0.51996	0.00211502	0	0.950435	6.01e-08	0		-0.920448	3.43e-13	0		1.29367	3.44e-23	1	1.84362	5.67e-38	1		0.893185	3.32e-07	0		16.9177	1.5139	5.15373	0.128672	9.06225	0.0275312	40.5892	4.77402	16.7121	2.07703
Afu8g06980	gh25	Putative GH25 lysozyme	GH25		-4.03731	3.02e-05	-1	-3.09387	0.00637577	-1	0.943445	0.531646	0		-2.93294	0.0439138	-1		-2.32182	0.00855152	-1	-1.21745	0.482185	0		-2.16089	0.284369	0		0.773127	0.214821	0.0381872	0.0306527	0.069776	0.0986781	0.150197	0.00474253	0.0128578	0.0222704
Afu4g00100		Has domain(s) with predicted polygalacturonase activity and role in carbohydrate metabolic process	GH28		-2.15428	0.0452901	-1	-0.293102	0.81702	0	1.86117	0.148	0		-0.896534	0.406294	0		-0.0927708	0.952992	0	1.16497	0.35109	0		-0.696203	NA	0		0.290375	0.175451	0.0533272	0.0773062	0.176781	0.181895	0.260706	0.0322173	0.109209	0.0278833
Afu3g11780		Has domain(s) with predicted N-acetyltransferase activity, hydrolase activity, hydrolyzing O-glycosyl compounds activity and role in carbohydrate metabolic process	GH3		-2.7213	8.33e-60	-1	-2.16739	3.65e-26	-1	0.553905	0.0156616	0		-1.91608	2.8e-26	-1		-0.430468	0.0148894	0	0.374748	0.0699246	0		-0.179158	0.555634	0		10.3486	2.09025	1.319	0.285354	1.76326	0.0585685	7.48581	0.512763	1.55047	0.247111
Afu6g14490	exg17	Has domain(s) with predicted hydrolase activity, hydrolyzing O-glycosyl compounds activity and role in carbohydrate metabolic process	GH3		-1.1311	2.09e-05	-1	-0.480812	0.143618	0	0.650289	0.0540335	0		0.743184	0.00801209	0		-0.842818	0.00567948	0	1.03147	0.000186179	1		0.381178	0.340859	0		1.29576	0.16397	0.501745	0.0503123	0.713504	0.108054	0.708236	0.240202	0.920445	0.0833569
Afu7g06140	exg13	Putative secreted 1,4-beta-D-glucan glucanhydrolase	GH3		-1.77059	5.19e-37	-1	-1.01661	1.52e-09	-1	0.753973	4.75e-06	0		1.75613	2e-31	1		-2.32468	3.34e-53	-1	1.20204	2.03e-17	1		0.448064	0.0198002	0		73.6407	3.30433	18.2473	2.95955	28.0638	2.47416	14.4334	1.69185	37.765	6.53962
Afu8g07120	neg1	Putative beta-1,6-glucanase	GH30		-1.17563	0.0446451	-1	-0.104715	0.8924	0	1.07092	0.128927	0		0.14463	0.846887	0		-1.08903	0.133351	0	0.231232	0.758459	0		-0.839687	0.336373	0		0.475483	0.23229	0.175541	0.0665608	0.340804	0.253391	0.217177	0.0821181	0.187497	0.0103716
Afu1g16250		Putative alpha-glucosidase B	GH31		-3.49917	1.22e-157	-1	-2.2311	5.34e-46	-1	1.26807	9.86e-17	1		-0.728833	7.11e-07	0		-3.69001	1.95e-151	-1	-0.919677	3.14e-11	0		-2.18775	8.78e-41	-1		292.971	24.7665	21.9151	3.31114	48.0369	5.46852	22.2206	1.86179	10.4562	2.44625
Afu4g10150		Ortholog(s) have alpha-1,4-glucosidase activity, glucosyltransferase activity, maltose alpha-glucosidase activity, starch alpha-glucosidase activity	GH31		-3.98276	5.97e-139	-1	-2.44812	7.14e-41	-1	1.53464	8.03e-16	1		-0.393292	0.0430016	0		-3.60692	2.45e-104	-1	-0.0174438	0.944381	0		-1.55209	2.21e-13	-1		37.0296	6.93192	1.97948	0.307447	5.20083	0.625722	2.96333	0.227475	1.76822	0.564711
Afu5g03500		Has domain(s) with predicted hydrolase activity, hydrolyzing O-glycosyl compounds activity and role in carbohydrate metabolic process	GH31		-1.45428	5.21e-159	-1	-1.63761	1.18e-129	-1	-0.183332	0.00901985	0		-1.43366	4.13e-132	-1		-0.0162916	0.857843	0	0.00432706	0.957662	0		0.187659	0.0204486	0		106.033	8.87407	32.6979	1.04938	26.2014	3.06168	102.562	5.02371	29.5022	0.504526
Afu8g01100		Has domain(s) with predicted alpha-galactosidase activity, catalytic activity, hydrolase activity, hydrolyzing O-glycosyl compounds activity and role in carbohydrate catabolic process, carbohydrate metabolic process	GH36		-3.86949	1.03e-34	-1	-1.82859	4.14e-09	-1	2.04091	9.7e-08	1		-1.5062	5.17e-06	-1		-1.55289	4.08e-09	-1	0.810401	0.0445262	0		-1.2305	0.00329764	-1		4.37242	0.972941	0.249668	0.0576953	0.943306	0.00481896	1.45722	0.330251	0.399536	0.11477
Afu8g01130		Alpha-galactosidase	GH36		-3.8065	1.92e-07	-1	-3.31728	0.000402803	-1	0.489213	0.702339	0		-2.04408	0.03138	-1		-1.92399	0.00346648	-1	-0.161574	0.904003	0		-0.650788	0.692215	0		0.744013	0.269531	0.0458999	0.0272919	0.0568388	0.0385014	0.190494	0.0440539	0.0354495	0.0119393
Afu4g13530		Ortholog(s) have alpha,alpha-trehalase activity, calcium ion binding, trehalase activity	GH37		-1.00274	2.06e-28	-1	-1.12176	4.14e-24	-1	-0.119022	0.320849	0		-1.14107	9.6e-31	-1		-0.31548	0.00369928	0	-0.453818	2.5e-06	0		-0.334796	0.00924263	0		77.2824	2.2492	32.6516	2.47365	27.3903	4.42631	60.8138	0.353204	21.5038	3.20341
Afu1g17320		Has domain(s) with predicted hydrolase activity, hydrolyzing O-glycosyl compounds activity and role in carbohydrate metabolic process	GH43		-2.34649	1.88e-06	-1	-0.18264	0.746488	0	2.16385	0.000129385	1		1.99893	9.78e-06	1		-1.42548	0.00582734	-1	2.91994	2.14e-09	1		0.756089	0.196516	0		1.48299	0.788607	0.243338	0.149322	0.99613	0.0393851	0.537079	0.112213	1.66581	0.26846
Afu2g14750		Putative endo-arabinase; transcript downregulated in response to voriconazole	GH43		-2.72956	2.28e-85	-1	-2.18148	1.98e-38	-1	0.548081	0.00135394	0		-1.42594	2.23e-17	-1		-2.87464	2.23e-81	-1	-1.57102	1.05e-22	-1		-2.1191	2.6e-29	-1		154.376	14.3598	19.6616	1.63389	26.2225	5.61687	20.644	5.53284	5.96986	0.899855
Afu3g09140		Putative endo 1,5-alpha-arabinase; transcript induced by voriconazole	GH43		-1.04294	5.17e-09	-1	-1.0728	3.21e-06	-1	-0.029862	0.922462	0		-2.03067	2.04e-22	-1		0.366788	0.0753159	0	-0.620943	0.00532923	0		-0.591081	0.0495092	0		8.5469	0.45	3.50609	0.505542	3.13363	0.51262	10.8218	1.22864	2.04324	0.311721
Afu5g14190		Beta gluconase	GH43		-2.30403	6.07e-05	-1	-0.534462	0.409357	0	1.76957	0.0100873	1		-0.7037	0.327613	0		-1.4921	0.0167482	-1	0.108227	0.905814	0		-1.66134	0.046371	-1		0.946582	0.361435	0.160853	0.060778	0.497	0.0445811	0.324188	0.109524	0.153931	0.0587611
Afu8g04710		Has domain(s) with predicted hydrolase activity, hydrolyzing O-glycosyl compounds activity and role in carbohydrate metabolic process	GH43		-2.45152	3.65e-23	-1	-0.590628	0.0265483	0	1.86089	1.44e-10	1		-0.560748	0.0206489	0		-0.459287	0.0773457	0	1.43148	1.09e-07	1		-0.429406	0.200013	0		8.23418	1.21381	1.2881	0.337192	4.21958	0.432992	5.88885	1.14423	3.108	0.298915
Afu4g10070		Has domain(s) with predicted calcium ion binding, mannosyl-oligosaccharide 1,2-alpha-mannosidase activity and membrane localization	GH47		-2.92914	2.71e-143	-1	-2.0739	7.17e-52	-1	0.855244	2.41e-09	0		-2.50708	1.81e-93	-1		0.0531257	0.756497	0	0.47519	0.000281282	0		-0.380054	0.0245672	0		43.753	4.85148	4.86526	0.525889	7.97703	0.209504	44.4659	5.82401	6.08916	0.802806
Afu6g12360		Has domain(s) with predicted calcium ion binding, mannosyl-oligosaccharide 1,2-alpha-mannosidase activity and membrane localization	GH47		-1.25811	2.84e-59	-1	-1.33084	6.4e-43	-1	-0.0727391	0.511694	0		-1.04314	3.52e-37	-1		0.2313	0.0111003	0	0.446262	5.74e-08	0		0.519001	1.11e-06	0		43.9898	1.93105	15.5741	1.63224	13.4724	1.19182	50.6346	2.49519	19.099	0.63838
Afu6g07480		Ortholog(s) have cellulase activity, hydrolase activity, acting on glycosyl bonds activity and role in glucan catabolic process, xyloglucan catabolic process	GH5		-1.0626	1.01e-05	-1	0.412734	0.134064	0	1.47534	4.16e-08	1		-0.0299873	0.923561	0		-0.524933	0.0659204	0	0.507684	0.0595467	0		-0.967654	0.00148998	0		4.661	1.03158	1.87181	0.171654	4.7406	0.0865796	3.14582	0.434658	2.41065	0.309685
Afu1g09900		Ortholog(s) have alpha-L-arabinofuranosidase activity and role in pectin catabolic process	GH51		-1.23877	5.03e-32	-1	-0.717128	2.03e-08	0	0.521639	6.19e-05	0		-0.753887	5.58e-11	0		-0.32641	0.00727719	0	0.158471	0.202415	0		-0.363168	0.0176043	0		28.2936	1.47237	10.1564	0.762047	13.2455	0.0636249	22.1034	0.719728	10.2164	0.790017
Afu6g11980	exg5	Ortholog of A. nidulans FGSC A4 : AN0779, AN4825, A. fumigatus Af293 : Afu1g14450/exgO, Afu6g13270/exg6, A. niger CBS 513.88 : An01g12450/exsG and A. oryzae RIB40 : AO090011000362	GH55		-2.93341	0.013348	-1	-0.583056	0.632872	0	2.35035	0.094048	0		1.62169	0.0725731	0		-0.565006	0.670296	0	3.9901	0.000580693	1		1.63974	0.200912	0		0.169389	0.212672	0.0171337	0.0217333	0.0843171	0.00329596	0.108887	0.0148551	0.262394	0.107572
Afu3g02280	treA	Putative alpha,alpha-trehalose glucohydrolase; transcript up-regulated in conidia exposed to neutrophils	GH65		-1.58466	9.17e-81	-1	-1.51103	6.04e-48	-1	0.0736334	0.542886	0		-0.982383	6.31e-27	0		-0.513732	1.39e-08	0	0.0885498	0.382733	0		0.0149165	0.932427	0		27.573	3.63862	7.75493	0.401841	7.41172	0.475119	18.8515	0.50294	7.41648	0.0705571
Afu5g03940		Has domain(s) with predicted hydrolase activity	GH71		-1.33251	1.35e-08	-1	-0.725876	0.0116476	0	0.606635	0.0369817	0		-0.410571	0.102972	0		0.148305	0.672608	0	1.07024	9.23e-06	1		0.463609	0.175706	0		11.3892	0.415086	3.82679	1.08384	5.31936	1.65677	12.3705	1.18156	7.27657	2.65589
Afu8g06030		Alpha-1,3-gluconase	GH71		-5.87418	1.32e-57	-1	-3.19614	3.87e-14	-1	2.67804	4.2e-10	1		-2.48998	4.03e-10	-1		-2.88001	9.84e-14	-1	0.504193	0.245035	0		-2.17385	4.9e-06	-1		93.4694	7.15671	1.36561	0.876202	7.86735	0.793507	12.4717	1.41995	1.73743	0.659675
[truncated: 40 more rows]

## Sheet: 6
Selected secondary metabolite clusters (other than the Siderophore and the SidC clusters)
						A. fumigatus Af293										A. fumigatus VKmeaB1				A. fumigatus VKmeaB1 vs. Af293							90 mM NaNO2 VKmeaB1 vs.				RPKM
[truncated: 166 more rows]

## Sheet: 7
Further secondary metabolite clusters
[truncated: 230 more rows]

## Sheet: 8
Selected nitrogen metabolism genes, Selected transcription factor genes
[truncated: 80 more rows]
