# Supplementary material for: The MeaB bZIP transcription factor is needed for proper nitrosative stress response induced by nitrite in Aspergillus fumigatus
Source: BMC Genomics. 2025 Sep 29;26:849. doi: 10.1186/s12864-025-11990-3 (PMC12482460; doi:10.1186/s12864-025-11990-3)
Supplement: Supplementary file 6 — Supplementary Material 6. [file 12864_2025_11990_MOESM6_ESM.xlsx]

## Sheet: Overview
	Additional file 6	Results of the gene set enrichment analyses
	Sheet 2	A. fumigatus	Af293		90 mM NaNO2	vs.	untreated
	Sheet 3	A. fumigatus	Af293		135 mM NaNO2	vs.	untreated
	Sheet 4	A. fumigatus	Af293		135 mM NaNO2	vs.	90 mM NaNO2
	Sheet 5	A. fumigatus	VKmeaB1		90 mM NaNO2	vs.	untreated
	Sheet 6	A. fumigatus	untreated		VKmeaB1	vs.	Af293
	Sheet 7	A. fumigatus	90 mM NaNO2		VKmeaB1	vs.	Af293
	Sheet 8	A. fumigatus			VKmeaB1 90 mM NaNO2	vs.	Af293 135 mM NaNO2

## Sheet: Af293 90 mM
A. fumigatus Af293 90 mM NaNO2 vs. untreated
					upregulated genes	KEGG pathway terms
	Enrichment FDR	nGenes	Pathway Genes	Fold Enrichment	Pathway	URL	Genes
	9.46417e-09	222	1078	1.30641	Path:afm01100 Metabolic pathways	http://www.genome.jp/kegg-bin/show_pathway?afm01100	AFUA_1G00500 AFUA_1G03150 AFUA_1G03600 AFUA_1G03950 AFUA_1G04160 AFUA_1G05570 AFUA_1G06470 AFUA_1G06950 AFUA_1G07480 AFUA_1G09470 AFUA_1G10100 AFUA_1G10980 AFUA_1G11090 AFUA_1G11590 AFUA_1G11600 AFUA_1G11880 AFUA_1G12830 AFUA_1G12840 AFUA_1G13090 AFUA_1G13250 AFUA_1G13300 AFUA_1G13740 AFUA_1G14090 AFUA_1G14350 AFUA_1G14390 AFUA_1G15450 AFUA_1G15520 AFUA_1G15930 AFUA_1G16850 AFUA_1G17010 AFUA_1G17…
	0.0121666	97	456	1.34944	Path:afm01110 Biosynthesis of secondary metabolites	http://www.genome.jp/kegg-bin/show_pathway?afm01110	AFUA_1G03150 AFUA_1G03950 AFUA_1G04160 AFUA_1G07480 AFUA_1G09470 AFUA_1G11600 AFUA_1G13090 AFUA_1G13300 AFUA_1G13740 AFUA_1G14090 AFUA_1G17410 AFUA_1G17660 AFUA_2G00710 AFUA_2G01040 AFUA_2G02120 AFUA_2G04590 AFUA_2G04870 AFUA_2G06230 AFUA_2G10420 AFUA_2G11490 AFUA_2G12470 AFUA_2G13250 AFUA_2G13630 AFUA_2G14410 AFUA_2G15312 AFUA_2G16330 AFUA_2G18030 AFUA_3G00230 AFUA_3G01070 AFUA_3G02240 AFUA_3G05…
	0.0401412	9	19	3.00493	Path:afm00910 Nitrogen metabolism	http://www.genome.jp/kegg-bin/show_pathway?afm00910	AFUA_1G12830 AFUA_1G12840 AFUA_1G17470 AFUA_2G06000 AFUA_2G16530 AFUA_4G09420 AFUA_4G11250 AFUA_5G10420 AFUA_7G03850
						Biological process GO terms
	Enrichment FDR	nGenes	Pathway Genes	Fold Enrichment	Pathway	URL	Genes
	4.88619e-10	214	706	1.54437	GO:0055085 transmembrane transport	http://amigo.geneontology.org/amigo/term/GO:0055085	AFUA_1G03530 AFUA_1G05010 AFUA_1G06440 AFUA_1G10370 AFUA_1G11050 AFUA_1G11350 AFUA_1G12620 AFUA_1G13800 AFUA_1G14250 AFUA_1G16390 AFUA_1G16880 AFUA_2G02430 AFUA_2G02700 AFUA_2G03090 AFUA_2G04270 AFUA_2G04550 AFUA_2G05350 AFUA_2G05730 AFUA_2G07630 AFUA_2G08230 AFUA_2G08740 AFUA_2G08910 AFUA_2G11520 AFUA_2G11580 AFUA_2G12080 AFUA_2G13040 AFUA_2G14570 AFUA_2G15140 AFUA_2G15320 AFUA_2G15410 AFUA_2G16…
	9.32001e-05	34	72	2.40597	GO:0042908 xenobiotic transport	http://amigo.geneontology.org/amigo/term/GO:0042908	AFUA_1G06440 AFUA_1G10370 AFUA_1G11350 AFUA_1G13800 AFUA_2G05350 AFUA_2G08910 AFUA_2G11580 AFUA_2G15320 AFUA_2G16860 AFUA_2G17730 AFUA_3G01940 AFUA_3G02060 AFUA_3G02780 AFUA_3G07120 AFUA_3G11760 AFUA_3G13520 AFUA_4G00570 AFUA_4G01080 AFUA_4G01140 AFUA_4G01360 AFUA_4G13820 AFUA_4G13830 AFUA_5G01520 AFUA_5G01630 AFUA_5G02700 AFUA_5G06580 AFUA_5G09940 AFUA_6G03040 AFUA_6G13780 AFUA_7G00230 AFUA_7G00…
	0.000163846	32	68	2.39764	GO:0006855 xenobiotic transmembrane transport	http://amigo.geneontology.org/amigo/term/GO:0006855	AFUA_1G06440 AFUA_1G10370 AFUA_1G11350 AFUA_1G13800 AFUA_2G05350 AFUA_2G08910 AFUA_2G11580 AFUA_2G15320 AFUA_2G16860 AFUA_2G17730 AFUA_3G01940 AFUA_3G02060 AFUA_3G02780 AFUA_3G07120 AFUA_3G11760 AFUA_3G13520 AFUA_4G00570 AFUA_4G01080 AFUA_4G01140 AFUA_4G01360 AFUA_4G13820 AFUA_4G13830 AFUA_5G01520 AFUA_5G01630 AFUA_5G02700 AFUA_5G06580 AFUA_5G09940 AFUA_6G03040 AFUA_6G13780 AFUA_7G00230 AFUA_7G00…
	0.000298723	43	107	2.04752	GO:0009636 response to toxic substance	http://amigo.geneontology.org/amigo/term/GO:0009636	AFUA_1G06440 AFUA_1G10370 AFUA_1G11640 AFUA_1G13800 AFUA_2G01040 AFUA_2G05350 AFUA_2G08910 AFUA_2G11580 AFUA_2G15320 AFUA_2G16860 AFUA_2G17730 AFUA_3G01940 AFUA_3G02060 AFUA_3G02780 AFUA_3G07120 AFUA_3G11760 AFUA_3G13520 AFUA_4G00570 AFUA_4G01080 AFUA_4G01140 AFUA_4G13830 AFUA_5G01520 AFUA_5G01630 AFUA_5G02700 AFUA_5G06580 AFUA_6G03040 AFUA_6G13780 AFUA_7G00230 AFUA_7G00390 AFUA_7G04900 AFUA_1G14…
	0.000504655	42	106	2.01877	GO:0098754 detoxification	http://amigo.geneontology.org/amigo/term/GO:0098754	AFUA_1G06440 AFUA_1G10370 AFUA_1G11640 AFUA_1G13800 AFUA_2G01040 AFUA_2G05350 AFUA_2G08910 AFUA_2G11580 AFUA_2G15320 AFUA_2G16860 AFUA_2G17730 AFUA_3G01940 AFUA_3G02060 AFUA_3G02780 AFUA_3G07120 AFUA_3G11760 AFUA_3G13520 AFUA_4G00570 AFUA_4G01080 AFUA_4G01140 AFUA_4G13830 AFUA_5G01520 AFUA_5G01630 AFUA_5G02700 AFUA_5G06580 AFUA_6G03040 AFUA_6G13780 AFUA_7G00230 AFUA_7G00390 AFUA_7G04900 AFUA_1G14…
	0.000540437	30	67	2.28134	GO:0046618 xenobiotic export	http://amigo.geneontology.org/amigo/term/GO:0046618	AFUA_1G06440 AFUA_1G10370 AFUA_1G13800 AFUA_2G05350 AFUA_2G08910 AFUA_2G11580 AFUA_2G15320 AFUA_2G16860 AFUA_2G17730 AFUA_3G01940 AFUA_3G02060 AFUA_3G02780 AFUA_3G07120 AFUA_3G11760 AFUA_3G13520 AFUA_4G00570 AFUA_4G01080 AFUA_4G01140 AFUA_4G13830 AFUA_5G01520 AFUA_5G01630 AFUA_5G02700 AFUA_5G06580 AFUA_6G03040 AFUA_6G13780 AFUA_7G00230 AFUA_7G00390 AFUA_7G04900 AFUA_2G15130 AFUA_6G11140
	0.000540437	32	73	2.23342	GO:0140115 export across plasma membrane	http://amigo.geneontology.org/amigo/term/GO:0140115	AFUA_1G06440 AFUA_1G10370 AFUA_1G13800 AFUA_2G05350 AFUA_2G08910 AFUA_2G11580 AFUA_2G15320 AFUA_2G16860 AFUA_2G17730 AFUA_3G01940 AFUA_3G02060 AFUA_3G02780 AFUA_3G07120 AFUA_3G11760 AFUA_3G13520 AFUA_4G00570 AFUA_4G01080 AFUA_4G01140 AFUA_4G13830 AFUA_5G01520 AFUA_5G01630 AFUA_5G02700 AFUA_5G06580 AFUA_6G03040 AFUA_6G13780 AFUA_7G00230 AFUA_7G00390 AFUA_7G04570 AFUA_7G04900 AFUA_2G15130 AFUA_3G07…
	0.000540437	30	67	2.28134	GO:1990961 xenobiotic detoxification by transmembrane export across the plasma membrane	http://amigo.geneontology.org/amigo/term/GO:1990961	AFUA_1G06440 AFUA_1G10370 AFUA_1G13800 AFUA_2G05350 AFUA_2G08910 AFUA_2G11580 AFUA_2G15320 AFUA_2G16860 AFUA_2G17730 AFUA_3G01940 AFUA_3G02060 AFUA_3G02780 AFUA_3G07120 AFUA_3G11760 AFUA_3G13520 AFUA_4G00570 AFUA_4G01080 AFUA_4G01140 AFUA_4G13830 AFUA_5G01520 AFUA_5G01630 AFUA_5G02700 AFUA_5G06580 AFUA_6G03040 AFUA_6G13780 AFUA_7G00230 AFUA_7G00390 AFUA_7G04900 AFUA_2G15130 AFUA_6G11140
	0.0013747	51	145	1.79203	GO:0044550 secondary metabolite biosynthetic process	http://amigo.geneontology.org/amigo/term/GO:0044550	AFUA_1G01110 AFUA_1G11370 AFUA_2G01290 AFUA_2G05260 AFUA_2G12820 AFUA_3G02570 AFUA_3G03350 AFUA_3G03420 AFUA_3G14700 AFUA_3G15310 AFUA_4G13860 AFUA_4G14560 AFUA_4G14570 AFUA_5G00352 AFUA_6G09610 AFUA_6G09660 AFUA_8G04120 AFUA_8G07020 AFUA_6G09740 AFUA_1G04450 AFUA_1G17430 AFUA_2G07680 AFUA_2G18040 AFUA_3G02530 AFUA_3G03400 AFUA_3G09460 AFUA_3G13010 AFUA_4G14540 AFUA_7G00340 AFUA_8G06620 AFUA_6G09…
	0.0013747	12	17	3.59646	GO:0010106 cellular response to iron ion starvation	http://amigo.geneontology.org/amigo/term/GO:0010106	AFUA_5G03790 AFUA_2G05730 AFUA_2G07680 AFUA_3G03350 AFUA_3G03420 AFUA_3G03440 AFUA_5G03800 AFUA_5G11260 AFUA_8G02760 AFUA_1G17190 AFUA_3G03410 AFUA_5G03920
	0.00349247	52	154	1.72039	GO:0000272 polysaccharide catabolic process	http://amigo.geneontology.org/amigo/term/GO:0000272	AFUA_1G01250 AFUA_1G03600 AFUA_1G17220 AFUA_1G17410 AFUA_2G09350 AFUA_2G09520 AFUA_2G14360 AFUA_3G00230 AFUA_3G00320 AFUA_3G02090 AFUA_4G03780 AFUA_5G01830 AFUA_5G07080 AFUA_6G11600 AFUA_6G12210 AFUA_6G14620 AFUA_7G00240 AFUA_7G05090 AFUA_7G05610 AFUA_8G02100 AFUA_8G05910 AFUA_2G00710 AFUA_2G00760 AFUA_2G14520 AFUA_2G14530 AFUA_3G00380 AFUA_3G01160 AFUA_3G07110 AFUA_3G07160 AFUA_3G14620 AFUA_4G03…
	0.00427792	28	68	2.09794	GO:0015749 monosaccharide transmembrane transport	http://amigo.geneontology.org/amigo/term/GO:0015749	AFUA_1G03530 AFUA_1G11050 AFUA_1G16390 AFUA_2G04550 AFUA_2G11520 AFUA_2G15410 AFUA_3G00200 AFUA_3G00220 AFUA_3G00430 AFUA_3G12010 AFUA_3G12170 AFUA_3G12720 AFUA_4G00990 AFUA_4G03110 AFUA_4G14610 AFUA_5G00500 AFUA_5G01160 AFUA_5G10690 AFUA_5G12950 AFUA_5G14540 AFUA_6G06960 AFUA_6G12040 AFUA_6G14442 AFUA_7G00220 AFUA_7G00950 AFUA_7G05100 AFUA_7G05190 AFUA_8G04480
	0.00427792	28	68	2.09794	GO:0046323 glucose import	http://amigo.geneontology.org/amigo/term/GO:0046323	AFUA_1G03530 AFUA_1G11050 AFUA_1G16390 AFUA_2G04550 AFUA_2G11520 AFUA_2G15410 AFUA_3G00200 AFUA_3G00220 AFUA_3G00430 AFUA_3G12010 AFUA_3G12170 AFUA_3G12720 AFUA_4G00990 AFUA_4G03110 AFUA_4G14610 AFUA_5G00500 AFUA_5G01160 AFUA_5G10690 AFUA_5G12950 AFUA_5G14540 AFUA_6G06960 AFUA_6G12040 AFUA_6G14442 AFUA_7G00220 AFUA_7G00950 AFUA_7G05100 AFUA_7G05190 AFUA_8G04480
	0.00427792	28	68	2.09794	GO:1904659 glucose transmembrane transport	http://amigo.geneontology.org/amigo/term/GO:1904659	AFUA_1G03530 AFUA_1G11050 AFUA_1G16390 AFUA_2G04550 AFUA_2G11520 AFUA_2G15410 AFUA_3G00200 AFUA_3G00220 AFUA_3G00430 AFUA_3G12010 AFUA_3G12170 AFUA_3G12720 AFUA_4G00990 AFUA_4G03110 AFUA_4G14610 AFUA_5G00500 AFUA_5G01160 AFUA_5G10690 AFUA_5G12950 AFUA_5G14540 AFUA_6G06960 AFUA_6G12040 AFUA_6G14442 AFUA_7G00220 AFUA_7G00950 AFUA_7G05100 AFUA_7G05190 AFUA_8G04480
	0.00427792	28	68	2.09794	GO:0008645 hexose transmembrane transport	http://amigo.geneontology.org/amigo/term/GO:0008645	AFUA_1G03530 AFUA_1G11050 AFUA_1G16390 AFUA_2G04550 AFUA_2G11520 AFUA_2G15410 AFUA_3G00200 AFUA_3G00220 AFUA_3G00430 AFUA_3G12010 AFUA_3G12170 AFUA_3G12720 AFUA_4G00990 AFUA_4G03110 AFUA_4G14610 AFUA_5G00500 AFUA_5G01160 AFUA_5G10690 AFUA_5G12950 AFUA_5G14540 AFUA_6G06960 AFUA_6G12040 AFUA_6G14442 AFUA_7G00220 AFUA_7G00950 AFUA_7G05100 AFUA_7G05190 AFUA_8G04480
	0.00748698	28	70	2.038	GO:0034219 carbohydrate transmembrane transport	http://amigo.geneontology.org/amigo/term/GO:0034219	AFUA_1G03530 AFUA_1G11050 AFUA_1G16390 AFUA_2G04550 AFUA_2G11520 AFUA_2G15410 AFUA_3G00200 AFUA_3G00220 AFUA_3G00430 AFUA_3G12010 AFUA_3G12170 AFUA_3G12720 AFUA_4G00990 AFUA_4G03110 AFUA_4G14610 AFUA_5G00500 AFUA_5G01160 AFUA_5G10690 AFUA_5G12950 AFUA_5G14540 AFUA_6G06960 AFUA_6G12040 AFUA_6G14442 AFUA_7G00220 AFUA_7G00950 AFUA_7G05100 AFUA_7G05190 AFUA_8G04480
	0.00748964	58	184	1.60603	GO:0019748 secondary metabolic process	http://amigo.geneontology.org/amigo/term/GO:0019748	AFUA_1G01110 AFUA_1G11370 AFUA_2G01290 AFUA_2G05260 AFUA_2G10160 AFUA_2G12820 AFUA_2G17440 AFUA_3G02570 AFUA_3G03350 AFUA_3G03420 AFUA_3G14700 AFUA_3G15310 AFUA_4G13860 AFUA_4G14560 AFUA_4G14570 AFUA_5G00352 AFUA_5G14270 AFUA_6G09610 AFUA_6G09660 AFUA_8G04120 AFUA_8G07020 AFUA_6G09740 AFUA_1G04450 AFUA_1G17430 AFUA_2G07680 AFUA_2G18040 AFUA_3G02530 AFUA_3G03400 AFUA_3G09460 AFUA_3G13010 AFUA_4G14…
	0.0100533	130	494	1.34079	GO:0043436 oxoacid metabolic process	http://amigo.geneontology.org/amigo/term/GO:0043436	AFUA_1G01110 AFUA_1G01430 AFUA_1G02570 AFUA_1G04160 AFUA_1G05570 AFUA_1G06470 AFUA_1G09470 AFUA_1G11590 AFUA_1G12060 AFUA_1G12650 AFUA_1G13090 AFUA_1G13710 AFUA_1G13740 AFUA_1G15820 AFUA_1G17190 AFUA_1G17660 AFUA_2G00410 AFUA_2G01290 AFUA_2G01920 AFUA_2G02490 AFUA_2G04870 AFUA_2G05750 AFUA_2G06000 AFUA_2G08110 AFUA_2G11350 AFUA_2G11490 AFUA_2G12820 AFUA_2G13250 AFUA_2G13630 AFUA_2G16330 AFUA_3G01…
	0.0156192	31	84	1.88029	GO:0055076 transition metal ion homeostasis	http://amigo.geneontology.org/amigo/term/GO:0055076	AFUA_1G16040 AFUA_2G01270 AFUA_2G03730 AFUA_2G14570 AFUA_2G14960 AFUA_3G10570 AFUA_3G12740 AFUA_4G04150 AFUA_5G03790 AFUA_6G10580 AFUA_6G13750 AFUA_7G06060 AFUA_7G06570 AFUA_8G01310 AFUA_8G06210 AFUA_2G05730 AFUA_2G12080 AFUA_3G13130 AFUA_5G03800 AFUA_7G04730 AFUA_2G07680 AFUA_3G03350 AFUA_3G03420 AFUA_3G03440 AFUA_5G11260 AFUA_8G02760 AFUA_1G10080 AFUA_1G17190 AFUA_3G03410 AFUA_4G09560 AFUA_5G03…
	0.0172885	33	92	1.82755	GO:0008643 carbohydrate transport	http://amigo.geneontology.org/amigo/term/GO:0008643	AFUA_1G03530 AFUA_1G11050 AFUA_1G16390 AFUA_2G04550 AFUA_2G11520 AFUA_2G15410 AFUA_3G00200 AFUA_3G00220 AFUA_3G00430 AFUA_3G12010 AFUA_3G12170 AFUA_3G12720 AFUA_4G00990 AFUA_4G03110 AFUA_4G14610 AFUA_5G00500 AFUA_5G01160 AFUA_5G10690 AFUA_5G12950 AFUA_5G14540 AFUA_6G06960 AFUA_6G12040 AFUA_6G14442 AFUA_7G00220 AFUA_7G00950 AFUA_7G05100 AFUA_7G05190 AFUA_8G04480 AFUA_1G02530 AFUA_2G17760 AFUA_3G12…
	0.0183991	125	480	1.32682	GO:0019752 carboxylic acid metabolic process	http://amigo.geneontology.org/amigo/term/GO:0019752	AFUA_1G01110 AFUA_1G01430 AFUA_1G02570 AFUA_1G04160 AFUA_1G05570 AFUA_1G06470 AFUA_1G09470 AFUA_1G11590 AFUA_1G12060 AFUA_1G12650 AFUA_1G13090 AFUA_1G13710 AFUA_1G13740 AFUA_1G15820 AFUA_1G17190 AFUA_1G17660 AFUA_2G00410 AFUA_2G01290 AFUA_2G01920 AFUA_2G02490 AFUA_2G04870 AFUA_2G05750 AFUA_2G06000 AFUA_2G08110 AFUA_2G11350 AFUA_2G11490 AFUA_2G12820 AFUA_2G13250 AFUA_2G13630 AFUA_2G16330 AFUA_3G01…
	0.0183991	58	191	1.54717	GO:0005976 polysaccharide metabolic process	http://amigo.geneontology.org/amigo/term/GO:0005976	AFUA_1G01250 AFUA_1G03600 AFUA_1G17220 AFUA_1G17410 AFUA_2G02850 AFUA_2G09350 AFUA_2G09520 AFUA_2G14360 AFUA_3G00230 AFUA_3G00320 AFUA_3G02090 AFUA_4G03780 AFUA_5G01830 AFUA_5G07080 AFUA_6G00550 AFUA_6G04450 AFUA_6G11600 AFUA_6G12210 AFUA_6G14030 AFUA_6G14620 AFUA_7G00240 AFUA_7G05090 AFUA_7G05610 AFUA_8G01730 AFUA_8G02100 AFUA_8G05910 AFUA_1G17020 AFUA_2G00710 AFUA_2G00760 AFUA_2G14520 AFUA_2G14…
	0.0204792	132	513	1.31099	GO:0006082 organic acid metabolic process	http://amigo.geneontology.org/amigo/term/GO:0006082	AFUA_1G01110 AFUA_1G01430 AFUA_1G02570 AFUA_1G04160 AFUA_1G05570 AFUA_1G06470 AFUA_1G09470 AFUA_1G11590 AFUA_1G12060 AFUA_1G12650 AFUA_1G13090 AFUA_1G13710 AFUA_1G13740 AFUA_1G15820 AFUA_1G17190 AFUA_1G17660 AFUA_2G00410 AFUA_2G01290 AFUA_2G01920 AFUA_2G02490 AFUA_2G04870 AFUA_2G05750 AFUA_2G06000 AFUA_2G08110 AFUA_2G11350 AFUA_2G11490 AFUA_2G12820 AFUA_2G13250 AFUA_2G13630 AFUA_2G16330 AFUA_3G01…
	0.0377105	57	193	1.50474	GO:0032787 monocarboxylic acid metabolic process	http://amigo.geneontology.org/amigo/term/GO:0032787	AFUA_1G01110 AFUA_1G01430 AFUA_1G06470 AFUA_1G11590 AFUA_1G12060 AFUA_1G12650 AFUA_1G15820 AFUA_1G17190 AFUA_2G01290 AFUA_2G04870 AFUA_2G08110 AFUA_2G11350 AFUA_2G12820 AFUA_2G16330 AFUA_3G02570 AFUA_3G06040 AFUA_3G06560 AFUA_3G06820 AFUA_3G09500 AFUA_3G14470 AFUA_3G14690 AFUA_3G14700 AFUA_3G14790 AFUA_3G14800 AFUA_3G15310 AFUA_4G03120 AFUA_4G06850 AFUA_4G12050 AFUA_4G14560 AFUA_5G01030 AFUA_5G04…
	0.0377105	27	74	1.85898	GO:0046916 cellular transition metal ion homeostasis	http://amigo.geneontology.org/amigo/term/GO:0046916	AFUA_1G16040 AFUA_2G01270 AFUA_2G03730 AFUA_2G14570 AFUA_2G14960 AFUA_3G10570 AFUA_4G04150 AFUA_5G03790 AFUA_6G10580 AFUA_6G13750 AFUA_7G06060 AFUA_7G06570 AFUA_8G01310 AFUA_8G06210 AFUA_2G12080 AFUA_2G05730 AFUA_2G07680 AFUA_3G03350 AFUA_3G03420 AFUA_3G03440 AFUA_5G03800 AFUA_5G11260 AFUA_8G02760 AFUA_1G10080 AFUA_1G17190 AFUA_3G03410 AFUA_5G03920
	0.0377105	22	56	2.0016	GO:0055072 iron ion homeostasis	http://amigo.geneontology.org/amigo/term/GO:0055072	AFUA_1G16040 AFUA_2G01270 AFUA_2G14960 AFUA_5G03790 AFUA_6G10580 AFUA_6G13750 AFUA_7G06060 AFUA_8G01310 AFUA_8G06210 AFUA_2G05730 AFUA_3G13130 AFUA_5G03800 AFUA_7G04730 AFUA_2G07680 AFUA_3G03350 AFUA_3G03420 AFUA_3G03440 AFUA_5G11260 AFUA_8G02760 AFUA_1G17190 AFUA_3G03410 AFUA_5G03920
	0.0377105	17	39	2.22089	GO:0009251 glucan catabolic process	http://amigo.geneontology.org/amigo/term/GO:0009251	AFUA_1G03600 AFUA_1G17410 AFUA_2G09350 AFUA_2G09520 AFUA_2G14360 AFUA_3G00230 AFUA_5G01830 AFUA_5G07080 AFUA_6G11600 AFUA_7G00240 AFUA_7G05610 AFUA_8G02100 AFUA_4G03560 AFUA_6G01800 AFUA_6G07070 AFUA_7G01540 AFUA_7G02380
	0.0432983	119	465	1.30388	GO:0005975 carbohydrate metabolic process	http://amigo.geneontology.org/amigo/term/GO:0005975	AFUA_1G01250 AFUA_1G03600 AFUA_1G11600 AFUA_1G14390 AFUA_1G17220 AFUA_1G17410 AFUA_2G02850 AFUA_2G08110 AFUA_2G09350 AFUA_2G09520 AFUA_2G10230 AFUA_2G13600 AFUA_2G14360 AFUA_2G15312 AFUA_2G16330 AFUA_3G00230 AFUA_3G00320 AFUA_3G02090 AFUA_3G05740 AFUA_4G03780 AFUA_4G09910 AFUA_4G12050 AFUA_4G13800 AFUA_5G00530 AFUA_5G01030 AFUA_5G01830 AFUA_5G02140 AFUA_5G03240 AFUA_5G07080 AFUA_5G07600 AFUA_5G13…
	0.0438822	9	15	3.05699	GO:0006525 arginine metabolic process	http://amigo.geneontology.org/amigo/term/GO:0006525	AFUA_2G05750 AFUA_2G11490 AFUA_3G07790 AFUA_3G11430 AFUA_4G09140 AFUA_8G02150 AFUA_2G12470 AFUA_5G08120 AFUA_8G02760
	0.0438822	20	50	2.038	GO:0006879 cellular iron ion homeostasis	http://amigo.geneontology.org/amigo/term/GO:0006879	AFUA_1G16040 AFUA_2G01270 AFUA_2G14960 AFUA_5G03790 AFUA_6G10580 AFUA_6G13750 AFUA_7G06060 AFUA_8G01310 AFUA_8G06210 AFUA_2G05730 AFUA_2G07680 AFUA_3G03350 AFUA_3G03420 AFUA_3G03440 AFUA_5G03800 AFUA_5G11260 AFUA_8G02760 AFUA_1G17190 AFUA_3G03410 AFUA_5G03920
	0.0467088	7	10	3.56649	GO:2001057 reactive nitrogen species metabolic process	http://amigo.geneontology.org/amigo/term/GO:2001057	AFUA_4G03410 AFUA_8G06080 AFUA_1G12830 AFUA_1G12840 AFUA_1G17470 AFUA_5G02190 AFUA_5G10420
	0.0481084	69	247	1.4233	GO:0016052 carbohydrate catabolic process	http://amigo.geneontology.org/amigo/term/GO:0016052	AFUA_1G01250 AFUA_1G03600 AFUA_1G14390 AFUA_1G17220 AFUA_1G17410 AFUA_2G08110 AFUA_2G09350 AFUA_2G09520 AFUA_2G10230 AFUA_2G14360 AFUA_2G16330 AFUA_3G00230 AFUA_3G00320 AFUA_3G02090 AFUA_3G05740 AFUA_4G03780 AFUA_4G12050 AFUA_4G13800 AFUA_5G00530 AFUA_5G01030 AFUA_5G01830 AFUA_5G07080 AFUA_6G08730 AFUA_6G11600 AFUA_6G12210 AFUA_6G14620 AFUA_7G00240 AFUA_7G04350 AFUA_7G05090 AFUA_7G05610 AFUA_7G06…
					downregulated genes	KEGG pathway terms
	Enrichment FDR	nGenes	Pathway Genes	Fold Enrichment	Pathway	URL	Genes
	6.38195e-22	76	105	2.7376	Path:afm03010 Ribosome	http://www.genome.jp/kegg-bin/show_pathway?afm03010	AFUA_1G03390 AFUA_1G04040 AFUA_1G04320 AFUA_1G04530 AFUA_1G04660 AFUA_1G05080 AFUA_1G05340 AFUA_1G05500 AFUA_1G05630 AFUA_1G05990 AFUA_1G06340 AFUA_1G06770 AFUA_1G06830 AFUA_1G09100 AFUA_1G09440 AFUA_1G10510 AFUA_1G11130 AFUA_1G11710 AFUA_1G12890 AFUA_1G14410 AFUA_1G15020 AFUA_1G15730 AFUA_1G16523 AFUA_2G02150 AFUA_2G03040 AFUA_2G03380 AFUA_2G03590 AFUA_2G04130 AFUA_2G07380 AFUA_2G07970 AFUA_2G08…
	0.00232367	17	27	2.38139	Path:afm01250 Biosynthesis of nucleotide sugars	http://www.genome.jp/kegg-bin/show_pathway?afm01250	AFUA_1G13280 AFUA_2G00450 AFUA_2G05910 AFUA_2G09790 AFUA_3G03020 AFUA_3G10300 AFUA_3G11830 AFUA_4G14090 AFUA_5G02240 AFUA_5G10780 AFUA_6G02460 AFUA_6G03980 AFUA_6G06340 AFUA_6G06580 AFUA_6G07620 AFUA_7G01830 AFUA_7G02180
	0.00232367	18	29	2.34758	Path:afm03030 DNA replication	http://www.genome.jp/kegg-bin/show_pathway?afm03030	AFUA_1G03920 AFUA_1G04900 AFUA_2G09060 AFUA_2G10140 AFUA_2G10730 AFUA_2G12250 AFUA_2G16710 AFUA_3G08300 AFUA_3G09020 AFUA_3G09560 AFUA_3G14010 AFUA_4G07970 AFUA_4G12210 AFUA_5G01870 AFUA_5G02520 AFUA_5G10890 AFUA_5G13020 AFUA_6G10560
	0.0341016	5	5	3.78221	Path:afm00901 Indole alkaloid biosynthesis	http://www.genome.jp/kegg-bin/show_pathway?afm00901	AFUA_2G17970 AFUA_2G17990 AFUA_2G18000 AFUA_2G18020 AFUA_2G18060
						Biological process GO terms
	Enrichment FDR	nGenes	Pathway Genes	Fold Enrichment	Pathway	URL	Genes
	1.26139e-07	36	57	2.78707	GO:0042273 ribosomal large subunit biogenesis	http://amigo.geneontology.org/amigo/term/GO:0042273	AFUA_1G01990 AFUA_1G02210 AFUA_1G03390 AFUA_1G05080 AFUA_1G09200 AFUA_1G10510 AFUA_1G11130 AFUA_1G11710 AFUA_1G12890 AFUA_1G13570 AFUA_1G15030 AFUA_2G01480 AFUA_2G05550 AFUA_2G09210 AFUA_2G11450 AFUA_2G11850 AFUA_3G08460 AFUA_4G03880 AFUA_4G06350 AFUA_4G07730 AFUA_5G01760 AFUA_5G05630 AFUA_5G10840 AFUA_5G12270 AFUA_5G12850 AFUA_5G13470 AFUA_6G02440 AFUA_6G03830 AFUA_6G04260 AFUA_6G04630 AFUA_6G11…
	2.81838e-07	109	280	1.71787	GO:0022613 ribonucleoprotein complex biogenesis	http://amigo.geneontology.org/amigo/term/GO:0022613	AFUA_1G01990 AFUA_1G02210 AFUA_1G02410 AFUA_1G03390 AFUA_1G04320 AFUA_1G05080 AFUA_1G05200 AFUA_1G05310 AFUA_1G05340 AFUA_1G09200 AFUA_1G09810 AFUA_1G10510 AFUA_1G10990 AFUA_1G11130 AFUA_1G11160 AFUA_1G11710 AFUA_1G12570 AFUA_1G12890 AFUA_1G13570 AFUA_1G14220 AFUA_1G15020 AFUA_1G15030 AFUA_2G01480 AFUA_2G02340 AFUA_2G03040 AFUA_2G03590 AFUA_2G05550 AFUA_2G08990 AFUA_2G09210 AFUA_2G10090 AFUA_2G10…
	2.81838e-07	91	222	1.80888	GO:0042254 ribosome biogenesis	http://amigo.geneontology.org/amigo/term/GO:0042254	AFUA_1G01990 AFUA_1G02210 AFUA_1G03390 AFUA_1G04320 AFUA_1G05080 AFUA_1G05310 AFUA_1G05340 AFUA_1G09200 AFUA_1G10510 AFUA_1G10990 AFUA_1G11130 AFUA_1G11160 AFUA_1G11710 AFUA_1G12890 AFUA_1G13570 AFUA_1G14220 AFUA_1G15020 AFUA_1G15030 AFUA_2G01480 AFUA_2G02340 AFUA_2G03040 AFUA_2G03590 AFUA_2G05550 AFUA_2G09210 AFUA_2G10090 AFUA_2G10440 AFUA_2G10500 AFUA_2G11450 AFUA_2G11850 AFUA_2G13130 AFUA_2G13…
	6.26141e-06	34	60	2.50062	GO:0002181 cytoplasmic translation	http://amigo.geneontology.org/amigo/term/GO:0002181	AFUA_1G03110 AFUA_1G04660 AFUA_1G05080 AFUA_1G05200 AFUA_1G06830 AFUA_1G07630 AFUA_1G09100 AFUA_1G09810 AFUA_1G11130 AFUA_1G12570 AFUA_1G14410 AFUA_2G02320 AFUA_2G08990 AFUA_3G05840 AFUA_3G08160 AFUA_3G08460 AFUA_3G12300 AFUA_3G13320 AFUA_4G07435 AFUA_4G12100 AFUA_5G06360 AFUA_5G06770 AFUA_6G02440 AFUA_6G11260 AFUA_6G13250 AFUA_7G03980 AFUA_8G03930 AFUA_1G02030 AFUA_1G09330 AFUA_1G09970 AFUA_1G14…
	6.35531e-06	156	465	1.48044	GO:0034645 cellular macromolecule biosynthetic process	http://amigo.geneontology.org/amigo/term/GO:0034645	AFUA_1G02030 AFUA_1G02560 AFUA_1G03110 AFUA_1G03380 AFUA_1G03390 AFUA_1G03810 AFUA_1G04070 AFUA_1G04660 AFUA_1G05080 AFUA_1G05200 AFUA_1G05580 AFUA_1G05990 AFUA_1G06200 AFUA_1G06830 AFUA_1G07630 AFUA_1G09100 AFUA_1G09330 AFUA_1G09440 AFUA_1G09810 AFUA_1G11130 AFUA_1G11190 AFUA_1G12570 AFUA_1G13280 AFUA_1G13870 AFUA_1G14410 AFUA_1G15020 AFUA_1G15440 AFUA_2G01170 AFUA_2G02320 AFUA_2G02340 AFUA_2G02…
	1.04261e-05	116	325	1.57505	GO:0006412 translation	http://amigo.geneontology.org/amigo/term/GO:0006412	AFUA_1G02030 AFUA_1G03110 AFUA_1G03390 AFUA_1G04070 AFUA_1G04660 AFUA_1G05080 AFUA_1G05200 AFUA_1G05990 AFUA_1G06830 AFUA_1G07630 AFUA_1G09100 AFUA_1G09330 AFUA_1G09440 AFUA_1G09810 AFUA_1G11130 AFUA_1G11190 AFUA_1G12570 AFUA_1G14410 AFUA_1G15020 AFUA_2G02320 AFUA_2G02340 AFUA_2G05580 AFUA_2G08990 AFUA_2G10380 AFUA_2G10440 AFUA_2G11130 AFUA_2G13130 AFUA_2G14810 AFUA_3G05840 AFUA_3G05860 AFUA_3G06…
	4.09113e-05	71	178	1.76019	GO:0016072 rRNA metabolic process	http://amigo.geneontology.org/amigo/term/GO:0016072	AFUA_1G02020 AFUA_1G04320 AFUA_1G05310 AFUA_1G09200 AFUA_1G10510 AFUA_1G10990 AFUA_1G11160 AFUA_1G11480 AFUA_1G11710 AFUA_1G13570 AFUA_1G14220 AFUA_2G02340 AFUA_2G03590 AFUA_2G05550 AFUA_2G10440 AFUA_2G10500 AFUA_2G10880 AFUA_2G11450 AFUA_2G13130 AFUA_2G13570 AFUA_2G15980 AFUA_2G16360 AFUA_3G05860 AFUA_3G06380 AFUA_3G06580 AFUA_3G09340 AFUA_3G10730 AFUA_3G10890 AFUA_4G03880 AFUA_4G06350 AFUA_4G09…
	0.000124284	65	163	1.75973	GO:0006364 rRNA processing	http://amigo.geneontology.org/amigo/term/GO:0006364	AFUA_1G04320 AFUA_1G05310 AFUA_1G09200 AFUA_1G10510 AFUA_1G10990 AFUA_1G11160 AFUA_1G11710 AFUA_1G13570 AFUA_1G14220 AFUA_2G02340 AFUA_2G03590 AFUA_2G05550 AFUA_2G10440 AFUA_2G10500 AFUA_2G11450 AFUA_2G13130 AFUA_2G13570 AFUA_2G16360 AFUA_3G05860 AFUA_3G06380 AFUA_3G06580 AFUA_3G09340 AFUA_3G10730 AFUA_3G10890 AFUA_4G03880 AFUA_4G06350 AFUA_4G12200 AFUA_4G13690 AFUA_5G01760 AFUA_5G03090 AFUA_5G04…
	0.000283493	122	368	1.46296	GO:0043043 peptide biosynthetic process	http://amigo.geneontology.org/amigo/term/GO:0043043	AFUA_1G02030 AFUA_1G03110 AFUA_1G03390 AFUA_1G04070 AFUA_1G04660 AFUA_1G05080 AFUA_1G05200 AFUA_1G05990 AFUA_1G06830 AFUA_1G07630 AFUA_1G09100 AFUA_1G09330 AFUA_1G09440 AFUA_1G09810 AFUA_1G11130 AFUA_1G11190 AFUA_1G12570 AFUA_1G14410 AFUA_1G15020 AFUA_2G02320 AFUA_2G02340 AFUA_2G05580 AFUA_2G08990 AFUA_2G10380 AFUA_2G10440 AFUA_2G11130 AFUA_2G13130 AFUA_2G14810 AFUA_3G05840 AFUA_3G05860 AFUA_3G06…
	0.000283493	133	408	1.43851	GO:0043604 amide biosynthetic process	http://amigo.geneontology.org/amigo/term/GO:0043604	AFUA_1G02030 AFUA_1G03110 AFUA_1G03390 AFUA_1G04070 AFUA_1G04660 AFUA_1G05080 AFUA_1G05200 AFUA_1G05990 AFUA_1G06830 AFUA_1G07630 AFUA_1G09100 AFUA_1G09330 AFUA_1G09440 AFUA_1G09810 AFUA_1G11130 AFUA_1G11190 AFUA_1G12570 AFUA_1G14410 AFUA_1G15020 AFUA_2G02320 AFUA_2G02340 AFUA_2G05580 AFUA_2G08990 AFUA_2G10380 AFUA_2G10440 AFUA_2G11130 AFUA_2G13130 AFUA_2G14810 AFUA_3G05840 AFUA_3G05860 AFUA_3G06…
	0.00030322	20	32	2.75804	GO:0016114 terpenoid biosynthetic process	http://amigo.geneontology.org/amigo/term/GO:0016114	AFUA_3G10660 AFUA_5G02450 AFUA_5G10680 AFUA_5G15060 AFUA_8G07210 AFUA_4G14770 AFUA_6G07240 AFUA_6G13920 AFUA_6G13930 AFUA_6G13940 AFUA_6G13945 AFUA_6G13980 AFUA_8G00370 AFUA_8G00380 AFUA_8G00390 AFUA_8G00400 AFUA_8G00480 AFUA_8G00490 AFUA_8G00510 AFUA_8G00520
	0.000556042	20	33	2.67446	GO:0006721 terpenoid metabolic process	http://amigo.geneontology.org/amigo/term/GO:0006721	AFUA_3G10660 AFUA_5G02450 AFUA_5G10680 AFUA_5G15060 AFUA_8G07210 AFUA_4G14770 AFUA_6G07240 AFUA_6G13920 AFUA_6G13930 AFUA_6G13940 AFUA_6G13945 AFUA_6G13980 AFUA_8G00370 AFUA_8G00380 AFUA_8G00390 AFUA_8G00400 AFUA_8G00480 AFUA_8G00490 AFUA_8G00510 AFUA_8G00520
	0.000651943	195	654	1.31576	GO:0044085 cellular component biogenesis	http://amigo.geneontology.org/amigo/term/GO:0044085	AFUA_1G01730 AFUA_1G01990 AFUA_1G02210 AFUA_1G02410 AFUA_1G03060 AFUA_1G03390 AFUA_1G03920 AFUA_1G04320 AFUA_1G05080 AFUA_1G05200 AFUA_1G05310 AFUA_1G05340 AFUA_1G06210 AFUA_1G06610 AFUA_1G06880 AFUA_1G07270 AFUA_1G09200 AFUA_1G09810 AFUA_1G10510 AFUA_1G10990 AFUA_1G11130 AFUA_1G11160 AFUA_1G11710 AFUA_1G12570 AFUA_1G12890 AFUA_1G13280 AFUA_1G13390 AFUA_1G13570 AFUA_1G14220 AFUA_1G14600 AFUA_1G14…
	0.000651943	11	13	3.73396	GO:1901503 ether biosynthetic process	http://amigo.geneontology.org/amigo/term/GO:1901503	AFUA_8G00230 AFUA_8G00380 AFUA_8G00420 AFUA_8G00430 AFUA_8G00440 AFUA_8G00480 AFUA_8G00500 AFUA_8G00510 AFUA_2G08590 AFUA_8G00200 AFUA_8G00520
	0.00072153	25	47	2.34727	GO:0008299 isoprenoid biosynthetic process	http://amigo.geneontology.org/amigo/term/GO:0008299	AFUA_2G03700 AFUA_3G10660 AFUA_4G07130 AFUA_4G07780 AFUA_5G01590 AFUA_5G02450 AFUA_5G10680 AFUA_5G15060 AFUA_8G07210 AFUA_4G14770 AFUA_6G07240 AFUA_6G11470 AFUA_6G13920 AFUA_6G13930 AFUA_6G13940 AFUA_6G13945 AFUA_6G13980 AFUA_8G00370 AFUA_8G00380 AFUA_8G00390 AFUA_8G00400 AFUA_8G00480 AFUA_8G00490 AFUA_8G00510 AFUA_8G00520
	0.0013118	151	491	1.35711	GO:0043603 cellular amide metabolic process	http://amigo.geneontology.org/amigo/term/GO:0043603	AFUA_1G02030 AFUA_1G03110 AFUA_1G03390 AFUA_1G04070 AFUA_1G04660 AFUA_1G05080 AFUA_1G05200 AFUA_1G05990 AFUA_1G06830 AFUA_1G07630 AFUA_1G09100 AFUA_1G09330 AFUA_1G09440 AFUA_1G09810 AFUA_1G11130 AFUA_1G11190 AFUA_1G12570 AFUA_1G14410 AFUA_1G15020 AFUA_2G02320 AFUA_2G02340 AFUA_2G05580 AFUA_2G07810 AFUA_2G08990 AFUA_2G10380 AFUA_2G10440 AFUA_2G11130 AFUA_2G13130 AFUA_2G14810 AFUA_3G05840 AFUA_3G05…
	0.00218332	243	858	1.2498	GO:1901566 organonitrogen compound biosynthetic process	http://amigo.geneontology.org/amigo/term/GO:1901566	AFUA_1G02030 AFUA_1G02560 AFUA_1G02890 AFUA_1G03110 AFUA_1G03380 AFUA_1G03390 AFUA_1G03550 AFUA_1G03810 AFUA_1G04070 AFUA_1G04660 AFUA_1G05080 AFUA_1G05200 AFUA_1G05990 AFUA_1G06180 AFUA_1G06200 AFUA_1G06210 AFUA_1G06830 AFUA_1G07380 AFUA_1G07630 AFUA_1G09100 AFUA_1G09330 AFUA_1G09440 AFUA_1G09810 AFUA_1G11130 AFUA_1G11190 AFUA_1G11550 AFUA_1G12570 AFUA_1G13280 AFUA_1G13490 AFUA_1G13870 AFUA_1G14…
	0.0025489	14	21	2.94191	GO:0000027 ribosomal large subunit assembly	http://amigo.geneontology.org/amigo/term/GO:0000027	AFUA_1G01990 AFUA_1G02210 AFUA_1G03390 AFUA_1G05080 AFUA_1G11130 AFUA_1G12890 AFUA_2G05550 AFUA_2G09210 AFUA_2G11850 AFUA_4G07730 AFUA_5G05630 AFUA_6G02440 AFUA_8G04790 AFUA_5G13470
	0.00300786	41	100	1.80927	GO:0022618 ribonucleoprotein complex assembly	http://amigo.geneontology.org/amigo/term/GO:0022618	AFUA_1G01990 AFUA_1G02210 AFUA_1G02410 AFUA_1G03390 AFUA_1G05080 AFUA_1G05200 AFUA_1G05340 AFUA_1G09810 AFUA_1G11130 AFUA_1G12570 AFUA_1G12890 AFUA_1G15020 AFUA_2G05550 AFUA_2G08990 AFUA_2G09210 AFUA_2G10090 AFUA_2G10440 AFUA_2G11850 AFUA_3G02500 AFUA_3G05840 AFUA_3G13320 AFUA_4G07730 AFUA_4G07845 AFUA_4G10240 AFUA_4G10730 AFUA_5G03090 AFUA_5G05630 AFUA_5G06730 AFUA_6G02440 AFUA_6G12660 AFUA_8G04…
	0.00300786	7	7	4.41286	GO:0036388 pre-replicative complex assembly	http://amigo.geneontology.org/amigo/term/GO:0036388	AFUA_1G03920 AFUA_2G09060 AFUA_2G10140 AFUA_3G14010 AFUA_5G02520 AFUA_5G10890 AFUA_8G04240
	0.00300786	7	7	4.41286	GO:1902299 pre-replicative complex assembly involved in cell cycle DNA replication	http://amigo.geneontology.org/amigo/term/GO:1902299	AFUA_1G03920 AFUA_2G09060 AFUA_2G10140 AFUA_3G14010 AFUA_5G02520 AFUA_5G10890 AFUA_8G04240
	0.00300786	7	7	4.41286	GO:0006267 pre-replicative complex assembly involved in nuclear cell cycle DNA replication	http://amigo.geneontology.org/amigo/term/GO:0006267	AFUA_1G03920 AFUA_2G09060 AFUA_2G10140 AFUA_3G14010 AFUA_5G02520 AFUA_5G10890 AFUA_8G04240
	0.00300786	128	412	1.37099	GO:0006518 peptide metabolic process	http://amigo.geneontology.org/amigo/term/GO:0006518	AFUA_1G02030 AFUA_1G03110 AFUA_1G03390 AFUA_1G04070 AFUA_1G04660 AFUA_1G05080 AFUA_1G05200 AFUA_1G05990 AFUA_1G06830 AFUA_1G07630 AFUA_1G09100 AFUA_1G09330 AFUA_1G09440 AFUA_1G09810 AFUA_1G11130 AFUA_1G11190 AFUA_1G12570 AFUA_1G14410 AFUA_1G15020 AFUA_2G02320 AFUA_2G02340 AFUA_2G05580 AFUA_2G08990 AFUA_2G10380 AFUA_2G10440 AFUA_2G11130 AFUA_2G13130 AFUA_2G14810 AFUA_3G05840 AFUA_3G05860 AFUA_3G06…
	0.00346882	60	165	1.60468	GO:0000278 mitotic cell cycle	http://amigo.geneontology.org/amigo/term/GO:0000278	AFUA_1G02550 AFUA_1G03210 AFUA_1G03920 AFUA_1G07270 AFUA_1G10720 AFUA_1G10910 AFUA_1G12380 AFUA_1G13390 AFUA_1G15070 AFUA_1G15710 AFUA_1G16540 AFUA_2G02170 AFUA_2G03150 AFUA_2G03290 AFUA_2G03920 AFUA_2G07550 AFUA_2G09060 AFUA_2G10730 AFUA_2G11430 AFUA_2G14080 AFUA_2G14280 AFUA_2G15060 AFUA_2G16150 AFUA_2G16260 AFUA_3G05530 AFUA_3G06200 AFUA_3G06980 AFUA_3G09560 AFUA_3G09920 AFUA_3G10250 AFUA_3G12…
	0.00346955	50	131	1.6843	GO:0007010 cytoskeleton organization	http://amigo.geneontology.org/amigo/term/GO:0007010	AFUA_1G02550 AFUA_1G03060 AFUA_1G07270 AFUA_1G10910 AFUA_1G11920 AFUA_1G12380 AFUA_1G13390 AFUA_1G14960 AFUA_1G15070 AFUA_1G16540 AFUA_2G03150 AFUA_2G03360 AFUA_2G07550 AFUA_2G11430 AFUA_2G14270 AFUA_2G14280 AFUA_2G16260 AFUA_2G16920 AFUA_3G06300 AFUA_3G09800 AFUA_3G09900 AFUA_3G10250 AFUA_3G10700 AFUA_3G11860 AFUA_3G12250 AFUA_4G04740 AFUA_4G10050 AFUA_4G10970 AFUA_5G08510 AFUA_5G10360 AFUA_5G10…
	0.00456111	9	11	3.61053	GO:1902084 fumagillin metabolic process	http://amigo.geneontology.org/amigo/term/GO:1902084	AFUA_8G00380 AFUA_8G00420 AFUA_8G00430 AFUA_8G00440 AFUA_8G00480 AFUA_8G00500 AFUA_8G00510 AFUA_2G08590 AFUA_8G00520
	0.00456111	9	11	3.61053	GO:1902086 fumagillin biosynthetic process	http://amigo.geneontology.org/amigo/term/GO:1902086	AFUA_8G00380 AFUA_8G00420 AFUA_8G00430 AFUA_8G00440 AFUA_8G00480 AFUA_8G00500 AFUA_8G00510 AFUA_2G08590 AFUA_8G00520
	0.0046977	21	41	2.26025	GO:0042255 ribosome assembly	http://amigo.geneontology.org/amigo/term/GO:0042255	AFUA_1G01990 AFUA_1G02210 AFUA_1G03390 AFUA_1G05080 AFUA_1G05340 AFUA_1G11130 AFUA_1G12890 AFUA_1G15020 AFUA_2G05550 AFUA_2G09210 AFUA_2G10090 AFUA_2G10440 AFUA_2G11850 AFUA_3G13320 AFUA_4G07730 AFUA_5G03090 AFUA_5G05630 AFUA_6G02440 AFUA_6G12660 AFUA_8G04790 AFUA_5G13470
	0.00486958	41	103	1.75658	GO:0071826 ribonucleoprotein complex subunit organization	http://amigo.geneontology.org/amigo/term/GO:0071826	AFUA_1G01990 AFUA_1G02210 AFUA_1G02410 AFUA_1G03390 AFUA_1G05080 AFUA_1G05200 AFUA_1G05340 AFUA_1G09810 AFUA_1G11130 AFUA_1G12570 AFUA_1G12890 AFUA_1G15020 AFUA_2G05550 AFUA_2G08990 AFUA_2G09210 AFUA_2G10090 AFUA_2G10440 AFUA_2G11850 AFUA_3G02500 AFUA_3G05840 AFUA_3G13320 AFUA_4G07730 AFUA_4G07845 AFUA_4G10240 AFUA_4G10730 AFUA_5G03090 AFUA_5G05630 AFUA_5G06730 AFUA_6G02440 AFUA_6G12660 AFUA_8G04…
	0.00522962	25	53	2.08154	GO:0006720 isoprenoid metabolic process	http://amigo.geneontology.org/amigo/term/GO:0006720	AFUA_2G03700 AFUA_3G10660 AFUA_4G07130 AFUA_4G07780 AFUA_5G01590 AFUA_5G02450 AFUA_5G10680 AFUA_5G15060 AFUA_8G07210 AFUA_4G14770 AFUA_6G07240 AFUA_6G11470 AFUA_6G13920 AFUA_6G13930 AFUA_6G13940 AFUA_6G13945 AFUA_6G13980 AFUA_8G00370 AFUA_8G00380 AFUA_8G00390 AFUA_8G00400 AFUA_8G00480 AFUA_8G00490 AFUA_8G00510 AFUA_8G00520
	0.00599953	12	18	2.94191	GO:0046189 phenol-containing compound biosynthetic process	http://amigo.geneontology.org/amigo/term/GO:0046189	AFUA_2G17530 AFUA_2G17540 AFUA_2G17550 AFUA_2G17560 AFUA_2G17580 AFUA_3G14850 AFUA_2G08590 AFUA_4G00210 AFUA_4G00220 AFUA_4G00225 AFUA_4G00230 AFUA_4G13720
	0.00632077	14	23	2.68609	GO:0000470 maturation of LSU-rRNA	http://amigo.geneontology.org/amigo/term/GO:0000470	AFUA_1G09200 AFUA_1G10510 AFUA_1G11710 AFUA_1G13570 AFUA_4G03880 AFUA_4G06350 AFUA_5G01760 AFUA_5G10840 AFUA_5G12850 AFUA_6G04260 AFUA_6G12990 AFUA_7G05460 AFUA_8G04790 AFUA_4G07630
	0.00866071	13	21	2.73177	GO:0018904 ether metabolic process	http://amigo.geneontology.org/amigo/term/GO:0018904	AFUA_8G00230 AFUA_6G10300 AFUA_8G01090 AFUA_8G00380 AFUA_8G00420 AFUA_8G00430 AFUA_8G00440 AFUA_8G00480 AFUA_8G00500 AFUA_8G00510 AFUA_2G08590 AFUA_8G00200 AFUA_8G00520
	0.0119471	29	68	1.88196	GO:0006457 protein folding	http://amigo.geneontology.org/amigo/term/GO:0006457	AFUA_1G01740 AFUA_1G06710 AFUA_1G07440 AFUA_1G09830 AFUA_2G02050 AFUA_2G02320 AFUA_2G03720 AFUA_2G04620 AFUA_2G06150 AFUA_2G16020 AFUA_3G05400 AFUA_3G07430 AFUA_3G07830 AFUA_3G09590 AFUA_3G13030 AFUA_4G07650 AFUA_4G09740 AFUA_4G12850 AFUA_5G04170 AFUA_5G13920 AFUA_6G07120 AFUA_6G07540 AFUA_6G12170 AFUA_8G03930 AFUA_1G05040 AFUA_2G08300 AFUA_2G16290 AFUA_4G03650 AFUA_5G05760
	0.0140014	31	75	1.82398	GO:0140694 non-membrane-bounded organelle assembly	http://amigo.geneontology.org/amigo/term/GO:0140694	AFUA_1G01990 AFUA_1G02210 AFUA_1G03390 AFUA_1G05080 AFUA_1G05340 AFUA_1G07270 AFUA_1G11130 AFUA_1G12890 AFUA_1G15020 AFUA_1G15070 AFUA_1G16540 AFUA_2G05550 AFUA_2G09210 AFUA_2G10090 AFUA_2G10440 AFUA_2G11430 AFUA_2G11850 AFUA_2G14280 AFUA_2G16260 AFUA_3G06980 AFUA_3G11860 AFUA_3G13320 AFUA_4G04740 AFUA_4G07730 AFUA_5G03090 AFUA_5G05630 AFUA_6G02440 AFUA_6G12660 AFUA_7G01400 AFUA_8G04790 AFUA_5G13…
	0.0192518	14	25	2.4712	GO:0018958 phenol-containing compound metabolic process	http://amigo.geneontology.org/amigo/term/GO:0018958	AFUA_2G04230 AFUA_2G17530 AFUA_2G17540 AFUA_2G17550 AFUA_2G17560 AFUA_2G17580 AFUA_3G14850 AFUA_1G15440 AFUA_2G08590 AFUA_4G00210 AFUA_4G00220 AFUA_4G00225 AFUA_4G00230 AFUA_4G13720
	0.0194517	33	83	1.75451	GO:0051301 cell division	http://amigo.geneontology.org/amigo/term/GO:0051301	AFUA_1G08850 AFUA_1G14830 AFUA_2G07550 AFUA_2G16260 AFUA_3G07015 AFUA_3G10250 AFUA_3G12250 AFUA_4G10970 AFUA_5G03080 AFUA_5G08540 AFUA_7G04210 AFUA_1G02840 AFUA_1G12670 AFUA_1G12700 AFUA_1G14730 AFUA_1G15710 AFUA_2G02170 AFUA_2G11110 AFUA_2G14080 AFUA_2G14910 AFUA_3G05530 AFUA_3G06200 AFUA_3G10180 AFUA_3G11860 AFUA_3G14340 AFUA_4G11890 AFUA_5G05540 AFUA_5G08430 AFUA_5G14060 AFUA_5G14070 AFUA_6G08…
	0.0194517	50	141	1.56485	GO:1903047 mitotic cell cycle process	http://amigo.geneontology.org/amigo/term/GO:1903047	AFUA_1G03920 AFUA_1G10720 AFUA_1G12380 AFUA_1G13390 AFUA_1G15070 AFUA_1G15710 AFUA_1G16540 AFUA_2G02170 AFUA_2G03150 AFUA_2G03920 AFUA_2G07550 AFUA_2G09060 AFUA_2G10730 AFUA_2G14080 AFUA_2G14280 AFUA_2G15060 AFUA_2G16150 AFUA_2G16260 AFUA_3G05530 AFUA_3G06200 AFUA_3G06980 AFUA_3G09920 AFUA_3G10250 AFUA_3G12250 AFUA_3G13920 AFUA_3G14010 AFUA_3G14340 AFUA_4G04740 AFUA_4G10970 AFUA_4G11620 AFUA_4G12…
	0.0196123	62	184	1.48694	GO:0019748 secondary metabolic process	http://amigo.geneontology.org/amigo/term/GO:0019748	AFUA_1G17740 AFUA_3G01460 AFUA_3G01600 AFUA_4G00210 AFUA_4G00220 AFUA_4G14820 AFUA_4G14840 AFUA_5G12460 AFUA_6G12050 AFUA_6G12060 AFUA_6G12940 AFUA_6G13920 AFUA_6G13930 AFUA_7G00160 AFUA_8G00540 AFUA_8G02350 AFUA_2G17960 AFUA_2G17970 AFUA_2G17990 AFUA_2G18020 AFUA_8G00230 AFUA_8G00250 AFUA_1G04570 AFUA_2G09110 AFUA_2G17530 AFUA_2G17540 AFUA_2G17550 AFUA_2G17560 AFUA_2G17580 AFUA_5G12840 AFUA_6G00…
	0.0245169	85	271	1.38411	GO:0034470 ncRNA processing	http://amigo.geneontology.org/amigo/term/GO:0034470	AFUA_1G04320 AFUA_1G05050 AFUA_1G05310 AFUA_1G05430 AFUA_1G07570 AFUA_1G09200 AFUA_1G10510 AFUA_1G10990 AFUA_1G11160 AFUA_1G11710 AFUA_1G13570 AFUA_1G14180 AFUA_1G14220 AFUA_1G16460 AFUA_2G02340 AFUA_2G03590 AFUA_2G05550 AFUA_2G10440 AFUA_2G10500 AFUA_2G11450 AFUA_2G13130 AFUA_2G13570 AFUA_2G15980 AFUA_2G16360 AFUA_3G05860 AFUA_3G06380 AFUA_3G06580 AFUA_3G09340 AFUA_3G10730 AFUA_3G10890 AFUA_4G03…
	0.0245169	13	23	2.49423	GO:0006270 DNA replication initiation	http://amigo.geneontology.org/amigo/term/GO:0006270	AFUA_1G03920 AFUA_1G10720 AFUA_2G09060 AFUA_2G10140 AFUA_2G10730 AFUA_3G06580 AFUA_3G10280 AFUA_3G14010 AFUA_4G11620 AFUA_5G02520 AFUA_5G13020 AFUA_8G04240 AFUA_5G10890
	0.0245169	13	23	2.49423	GO:0009820 alkaloid metabolic process	http://amigo.geneontology.org/amigo/term/GO:0009820	AFUA_2G17960 AFUA_2G17970 AFUA_2G17990 AFUA_2G18000 AFUA_2G18020 AFUA_6G12050 AFUA_8G00230 AFUA_8G00250 AFUA_2G18060 AFUA_8G00210 AFUA_8G00620 AFUA_2G08590 AFUA_8G00200
	0.0286339	33	85	1.71323	GO:0071852 fungal-type cell wall organization or biogenesis	http://amigo.geneontology.org/amigo/term/GO:0071852	AFUA_1G01730 AFUA_1G06210 AFUA_1G13280 AFUA_1G15440 AFUA_2G01170 AFUA_2G06100 AFUA_2G11270 AFUA_2G17650 AFUA_3G05650 AFUA_3G13200 AFUA_4G02720 AFUA_4G04070 AFUA_4G04180 AFUA_4G10790 AFUA_4G13340 AFUA_5G03940 AFUA_5G05770 AFUA_6G06340 AFUA_6G07470 AFUA_6G08390 AFUA_6G10290 AFUA_6G12400 AFUA_7G04230 AFUA_7G05670 AFUA_8G06030 AFUA_4G11890 AFUA_7G03760 AFUA_2G05860 AFUA_2G13440 AFUA_3G11250 AFUA_4G13…
	0.0307744	12	21	2.52164	GO:0022616 DNA strand elongation	http://amigo.geneontology.org/amigo/term/GO:0022616	AFUA_1G03920 AFUA_1G04900 AFUA_2G09060 AFUA_2G10140 AFUA_2G10730 AFUA_2G16710 AFUA_3G09560 AFUA_4G07970 AFUA_2G12250 AFUA_3G08300 AFUA_4G12210 AFUA_5G01870
	0.0307744	22	50	1.94166	GO:0042546 cell wall biogenesis	http://amigo.geneontology.org/amigo/term/GO:0042546	AFUA_1G01730 AFUA_1G06210 AFUA_1G13280 AFUA_1G15440 AFUA_2G01170 AFUA_2G06100 AFUA_2G11270 AFUA_2G17650 AFUA_3G13200 AFUA_4G02720 AFUA_4G06870 AFUA_4G13340 AFUA_5G05770 AFUA_6G06340 AFUA_6G12400 AFUA_7G04230 AFUA_2G14910 AFUA_4G11890 AFUA_2G13440 AFUA_3G11250 AFUA_4G11510 AFUA_5G05740
	0.0307744	16	32	2.20643	GO:0051170 import into nucleus	http://amigo.geneontology.org/amigo/term/GO:0051170	AFUA_1G06790 AFUA_1G10860 AFUA_1G12280 AFUA_1G15720 AFUA_1G15900 AFUA_2G03310 AFUA_2G10010 AFUA_2G15870 AFUA_2G16090 AFUA_4G04720 AFUA_4G06090 AFUA_5G01180 AFUA_5G11100 AFUA_6G04010 AFUA_7G06020 AFUA_5G05540
	0.0307744	12	21	2.52164	GO:0006271 DNA strand elongation involved in DNA replication	http://amigo.geneontology.org/amigo/term/GO:0006271	AFUA_1G03920 AFUA_1G04900 AFUA_2G09060 AFUA_2G10140 AFUA_2G10730 AFUA_2G16710 AFUA_3G09560 AFUA_4G07970 AFUA_2G12250 AFUA_3G08300 AFUA_4G12210 AFUA_5G01870
	0.0307744	16	32	2.20643	GO:0006606 protein import into nucleus	http://amigo.geneontology.org/amigo/term/GO:0006606	AFUA_1G06790 AFUA_1G10860 AFUA_1G12280 AFUA_1G15720 AFUA_1G15900 AFUA_2G03310 AFUA_2G10010 AFUA_2G15870 AFUA_2G16090 AFUA_4G04720 AFUA_4G06090 AFUA_5G01180 AFUA_5G11100 AFUA_6G04010 AFUA_7G06020 AFUA_5G05540
	0.0330694	10	16	2.75804	GO:0051261 protein depolymerization	http://amigo.geneontology.org/amigo/term/GO:0051261	AFUA_1G03060 AFUA_1G14960 AFUA_2G03150 AFUA_2G16920 AFUA_3G09800 AFUA_4G10970 AFUA_5G10570 AFUA_6G09800 AFUA_6G10060 AFUA_5G10360
	0.0414149	16	33	2.13957	GO:0034504 protein localization to nucleus	http://amigo.geneontology.org/amigo/term/GO:0034504	AFUA_1G06790 AFUA_1G10860 AFUA_1G12280 AFUA_1G15720 AFUA_1G15900 AFUA_2G03310 AFUA_2G10010 AFUA_2G15870 AFUA_2G16090 AFUA_4G04720 AFUA_4G06090 AFUA_5G01180 AFUA_5G11100 AFUA_6G04010 AFUA_7G06020 AFUA_5G05540
	0.0414149	11	19	2.55482	GO:0035834 indole alkaloid metabolic process	http://amigo.geneontology.org/amigo/term/GO:0035834	AFUA_2G17960 AFUA_2G17970 AFUA_2G17990 AFUA_2G18020 AFUA_6G12050 AFUA_8G00230 AFUA_8G00250 AFUA_2G18000 AFUA_2G18060 AFUA_2G08590 AFUA_8G00200
	0.0414149	11	19	2.55482	GO:0035835 indole alkaloid biosynthetic process	http://amigo.geneontology.org/amigo/term/GO:0035835	AFUA_2G17960 AFUA_2G17970 AFUA_2G17990 AFUA_2G18020 AFUA_6G12050 AFUA_8G00230 AFUA_8G00250 AFUA_2G18000 AFUA_2G18060 AFUA_2G08590 AFUA_8G00200
	0.0414149	16	33	2.13957	GO:0009272 fungal-type cell wall biogenesis	http://amigo.geneontology.org/amigo/term/GO:0009272	AFUA_1G01730 AFUA_1G06210 AFUA_1G15440 AFUA_2G01170 AFUA_2G06100 AFUA_2G11270 AFUA_2G17650 AFUA_3G13200 AFUA_4G02720 AFUA_4G13340 AFUA_5G05770 AFUA_6G06340 AFUA_6G12400 AFUA_7G04230 AFUA_4G11890 AFUA_5G05740
	0.042288	9	14	2.83684	GO:0030042 actin filament depolymerization	http://amigo.geneontology.org/amigo/term/GO:0030042	AFUA_1G03060 AFUA_1G14960 AFUA_2G16920 AFUA_3G09800 AFUA_4G10970 AFUA_5G10570 AFUA_6G09800 AFUA_6G10060 AFUA_5G10360
	0.0435278	74	236	1.38369	GO:0022402 cell cycle process	http://amigo.geneontology.org/amigo/term/GO:0022402	AFUA_1G02000 AFUA_1G03920 AFUA_1G07270 AFUA_1G08850 AFUA_1G10720 AFUA_1G12380 AFUA_1G13390 AFUA_1G15070 AFUA_1G15710 AFUA_1G16540 AFUA_2G02170 AFUA_2G03150 AFUA_2G03920 AFUA_2G07550 AFUA_2G09060 AFUA_2G10140 AFUA_2G10730 AFUA_2G11430 AFUA_2G14080 AFUA_2G14280 AFUA_2G15060 AFUA_2G16150 AFUA_2G16260 AFUA_3G05530 AFUA_3G06200 AFUA_3G06980 AFUA_3G07015 AFUA_3G09920 AFUA_3G10250 AFUA_3G11860 AFUA_3G12…
	0.0452488	27	68	1.75217	GO:0030029 actin filament-based process	http://amigo.geneontology.org/amigo/term/GO:0030029	AFUA_1G03060 AFUA_1G11920 AFUA_1G14960 AFUA_2G03360 AFUA_2G14270 AFUA_2G16920 AFUA_3G06300 AFUA_3G09800 AFUA_3G09900 AFUA_3G10250 AFUA_3G10700 AFUA_4G10970 AFUA_5G10360 AFUA_5G10570 AFUA_5G14060 AFUA_6G06900 AFUA_6G09800 AFUA_6G10060 AFUA_6G12370 AFUA_7G04210 AFUA_8G02850 AFUA_1G13020 AFUA_1G15030 AFUA_4G11890 AFUA_6G11470 AFUA_6G12290 AFUA_7G03760
	0.0452488	27	68	1.75217	GO:0030036 actin cytoskeleton organization	http://amigo.geneontology.org/amigo/term/GO:0030036	AFUA_1G03060 AFUA_1G11920 AFUA_1G14960 AFUA_2G03360 AFUA_2G14270 AFUA_2G16920 AFUA_3G06300 AFUA_3G09800 AFUA_3G09900 AFUA_3G10250 AFUA_3G10700 AFUA_4G10970 AFUA_5G10360 AFUA_5G10570 AFUA_5G14060 AFUA_6G06900 AFUA_6G09800 AFUA_6G10060 AFUA_6G12370 AFUA_7G04210 AFUA_8G02850 AFUA_1G13020 AFUA_1G15030 AFUA_4G11890 AFUA_6G11470 AFUA_6G12290 AFUA_7G03760
	0.046725	89	294	1.33587	GO:0007049 cell cycle	http://amigo.geneontology.org/amigo/term/GO:0007049	AFUA_1G00580 AFUA_1G02000 AFUA_1G02550 AFUA_1G03210 AFUA_1G03920 AFUA_1G07270 AFUA_1G08850 AFUA_1G10720 AFUA_1G10910 AFUA_1G12380 AFUA_1G13390 AFUA_1G15070 AFUA_1G15710 AFUA_1G16540 AFUA_2G02170 AFUA_2G03150 AFUA_2G03290 AFUA_2G03920 AFUA_2G07550 AFUA_2G09060 AFUA_2G09890 AFUA_2G10140 AFUA_2G10730 AFUA_2G11430 AFUA_2G14080 AFUA_2G14280 AFUA_2G15060 AFUA_2G16150 AFUA_2G16260 AFUA_3G05530 AFUA_3G06…

## Sheet: Af293 135 mM
A. fumigatus Af293 135 mM NaNO2 vs. untreated
					upregulated genes	KEGG pathway terms
	Enrichment FDR	nGenes	Pathway Genes	Fold Enrichment	Pathway	URL	Genes
	7.51164e-08	238	1078	1.26606	Path:afm01100 Metabolic pathways	http://www.genome.jp/kegg-bin/show_pathway?afm01100	AFUA_1G00500 AFUA_1G00530 AFUA_1G03150 AFUA_1G03600 AFUA_1G03950 AFUA_1G04120 AFUA_1G04160 AFUA_1G05470 AFUA_1G05570 AFUA_1G05720 AFUA_1G06470 AFUA_1G06950 AFUA_1G07480 AFUA_1G11020 AFUA_1G11090 AFUA_1G11590 AFUA_1G11600 AFUA_1G12830 AFUA_1G12840 AFUA_1G13300 AFUA_1G13440 AFUA_1G14090 AFUA_1G14350 AFUA_1G14390 AFUA_1G14610 AFUA_1G15210 AFUA_1G15520 AFUA_1G15930 AFUA_1G16480 AFUA_1G16850 AFUA_1G16…
	0.0140109	16	38	2.41453	Path:afm00350 Tyrosine metabolism	http://www.genome.jp/kegg-bin/show_pathway?afm00350	AFUA_1G13440 AFUA_1G14090 AFUA_2G01040 AFUA_2G04200 AFUA_2G04590 AFUA_2G09650 AFUA_2G13630 AFUA_2G15085 AFUA_3G01070 AFUA_3G02240 AFUA_3G14590 AFUA_3G14820 AFUA_4G13780 AFUA_5G01470 AFUA_5G06240 AFUA_7G05160
	0.0249161	103	456	1.2953	Path:afm01110 Biosynthesis of secondary metabolites	http://www.genome.jp/kegg-bin/show_pathway?afm01110	AFUA_1G00530 AFUA_1G03150 AFUA_1G03950 AFUA_1G04160 AFUA_1G05720 AFUA_1G07480 AFUA_1G11600 AFUA_1G13300 AFUA_1G13440 AFUA_1G14090 AFUA_1G14610 AFUA_1G16930 AFUA_1G17410 AFUA_1G17660 AFUA_2G00710 AFUA_2G00720 AFUA_2G01040 AFUA_2G01240 AFUA_2G01890 AFUA_2G04590 AFUA_2G08250 AFUA_2G09650 AFUA_2G10420 AFUA_2G11490 AFUA_2G11610 AFUA_2G11970 AFUA_2G12470 AFUA_2G13630 AFUA_2G14410 AFUA_2G15312 AFUA_2G16…
	0.0485133	5	7	4.09608	Path:afm00430 Taurine and hypotaurine metabolism	http://www.genome.jp/kegg-bin/show_pathway?afm00430	AFUA_2G06000 AFUA_3G11120 AFUA_5G14410 AFUA_6G13490 AFUA_7G04760
	0.0485133	9	19	2.71635	Path:afm00910 Nitrogen metabolism	http://www.genome.jp/kegg-bin/show_pathway?afm00910	AFUA_1G12830 AFUA_1G12840 AFUA_1G17470 AFUA_2G06000 AFUA_2G16530 AFUA_4G11250 AFUA_5G10420 AFUA_6G13450 AFUA_7G03850
						Biological process GO terms
	Enrichment FDR	nGenes	Pathway Genes	Fold Enrichment	Pathway	URL	Genes
	3.75254e-16	244	706	1.64975	GO:0055085 transmembrane transport	http://amigo.geneontology.org/amigo/term/GO:0055085	AFUA_1G05010 AFUA_1G06440 AFUA_1G09910 AFUA_1G10370 AFUA_1G11050 AFUA_1G11350 AFUA_1G11580 AFUA_1G11900 AFUA_1G12620 AFUA_1G13800 AFUA_1G16880 AFUA_1G16910 AFUA_2G02040 AFUA_2G02110 AFUA_2G02430 AFUA_2G04270 AFUA_2G04550 AFUA_2G05350 AFUA_2G05730 AFUA_2G05840 AFUA_2G08230 AFUA_2G08740 AFUA_2G08910 AFUA_2G11520 AFUA_2G11580 AFUA_2G12080 AFUA_2G12500 AFUA_2G13040 AFUA_2G14570 AFUA_2G15140 AFUA_2G15…
	3.67615e-09	42	72	2.78452	GO:0042908 xenobiotic transport	http://amigo.geneontology.org/amigo/term/GO:0042908	AFUA_1G06440 AFUA_1G10370 AFUA_1G11350 AFUA_1G13800 AFUA_2G02040 AFUA_2G05350 AFUA_2G05840 AFUA_2G08910 AFUA_2G11580 AFUA_2G12500 AFUA_2G15320 AFUA_2G16860 AFUA_2G17730 AFUA_3G01890 AFUA_3G01940 AFUA_3G02060 AFUA_3G02610 AFUA_3G02780 AFUA_3G07120 AFUA_3G13520 AFUA_4G00470 AFUA_4G00480 AFUA_4G00570 AFUA_4G01080 AFUA_4G01140 AFUA_4G01360 AFUA_4G11780 AFUA_4G13820 AFUA_4G13830 AFUA_5G01520 AFUA_5G01…
	5.57117e-09	40	68	2.80792	GO:0006855 xenobiotic transmembrane transport	http://amigo.geneontology.org/amigo/term/GO:0006855	AFUA_1G06440 AFUA_1G10370 AFUA_1G11350 AFUA_1G13800 AFUA_2G02040 AFUA_2G05350 AFUA_2G05840 AFUA_2G08910 AFUA_2G11580 AFUA_2G12500 AFUA_2G15320 AFUA_2G16860 AFUA_2G17730 AFUA_3G01890 AFUA_3G01940 AFUA_3G02060 AFUA_3G02610 AFUA_3G02780 AFUA_3G07120 AFUA_3G13520 AFUA_4G00470 AFUA_4G00480 AFUA_4G00570 AFUA_4G01080 AFUA_4G01140 AFUA_4G01360 AFUA_4G11780 AFUA_4G13820 AFUA_4G13830 AFUA_5G01520 AFUA_5G01…
	5.0823e-08	38	67	2.70734	GO:0046618 xenobiotic export	http://amigo.geneontology.org/amigo/term/GO:0046618	AFUA_1G06440 AFUA_1G10370 AFUA_1G13800 AFUA_2G02040 AFUA_2G05350 AFUA_2G05840 AFUA_2G08910 AFUA_2G11580 AFUA_2G12500 AFUA_2G15320 AFUA_2G16860 AFUA_2G17730 AFUA_3G01890 AFUA_3G01940 AFUA_3G02060 AFUA_3G02610 AFUA_3G02780 AFUA_3G07120 AFUA_3G13520 AFUA_4G00470 AFUA_4G00480 AFUA_4G00570 AFUA_4G01080 AFUA_4G01140 AFUA_4G11780 AFUA_4G13830 AFUA_5G01520 AFUA_5G01630 AFUA_5G02700 AFUA_5G06580 AFUA_6G03…
	5.0823e-08	38	67	2.70734	GO:1990961 xenobiotic detoxification by transmembrane export across the plasma membrane	http://amigo.geneontology.org/amigo/term/GO:1990961	AFUA_1G06440 AFUA_1G10370 AFUA_1G13800 AFUA_2G02040 AFUA_2G05350 AFUA_2G05840 AFUA_2G08910 AFUA_2G11580 AFUA_2G12500 AFUA_2G15320 AFUA_2G16860 AFUA_2G17730 AFUA_3G01890 AFUA_3G01940 AFUA_3G02060 AFUA_3G02610 AFUA_3G02780 AFUA_3G07120 AFUA_3G13520 AFUA_4G00470 AFUA_4G00480 AFUA_4G00570 AFUA_4G01080 AFUA_4G01140 AFUA_4G11780 AFUA_4G13830 AFUA_5G01520 AFUA_5G01630 AFUA_5G02700 AFUA_5G06580 AFUA_6G03…
	2.68406e-07	39	73	2.55021	GO:0140115 export across plasma membrane	http://amigo.geneontology.org/amigo/term/GO:0140115	AFUA_1G06440 AFUA_1G10370 AFUA_1G13800 AFUA_2G02040 AFUA_2G05350 AFUA_2G05840 AFUA_2G08910 AFUA_2G11580 AFUA_2G12500 AFUA_2G15320 AFUA_2G16860 AFUA_2G17730 AFUA_3G01890 AFUA_3G01940 AFUA_3G02060 AFUA_3G02610 AFUA_3G02780 AFUA_3G07120 AFUA_3G13520 AFUA_4G00470 AFUA_4G00480 AFUA_4G00570 AFUA_4G01080 AFUA_4G01140 AFUA_4G11780 AFUA_4G13830 AFUA_5G01520 AFUA_5G01630 AFUA_5G02700 AFUA_5G06580 AFUA_6G03…
	2.77434e-06	63	154	1.95278	GO:0000272 polysaccharide catabolic process	http://amigo.geneontology.org/amigo/term/GO:0000272	AFUA_1G01250 AFUA_1G03600 AFUA_1G17220 AFUA_1G17410 AFUA_2G09350 AFUA_2G09520 AFUA_2G14360 AFUA_3G00230 AFUA_3G00320 AFUA_3G00470 AFUA_3G02090 AFUA_3G07650 AFUA_4G03780 AFUA_4G13360 AFUA_5G01830 AFUA_5G07080 AFUA_6G11600 AFUA_6G12210 AFUA_7G00240 AFUA_7G05610 AFUA_8G02100 AFUA_8G05910 AFUA_8G06880 AFUA_8G06890 AFUA_2G00710 AFUA_2G00760 AFUA_2G00800 AFUA_2G00920 AFUA_2G14520 AFUA_3G00380 AFUA_3G01…
	4.53215e-06	48	107	2.14137	GO:0009636 response to toxic substance	http://amigo.geneontology.org/amigo/term/GO:0009636	AFUA_1G06440 AFUA_1G10370 AFUA_1G13800 AFUA_2G01040 AFUA_2G02040 AFUA_2G05350 AFUA_2G05840 AFUA_2G08910 AFUA_2G11580 AFUA_2G12500 AFUA_2G15320 AFUA_2G16860 AFUA_2G17730 AFUA_3G01890 AFUA_3G01940 AFUA_3G02060 AFUA_3G02610 AFUA_3G02780 AFUA_3G07120 AFUA_3G13520 AFUA_4G00470 AFUA_4G00480 AFUA_4G00570 AFUA_4G01080 AFUA_4G01140 AFUA_4G11780 AFUA_4G13830 AFUA_5G01520 AFUA_5G01630 AFUA_5G02700 AFUA_5G06…
	8.88884e-06	47	106	2.11654	GO:0098754 detoxification	http://amigo.geneontology.org/amigo/term/GO:0098754	AFUA_1G06440 AFUA_1G10370 AFUA_1G13800 AFUA_2G01040 AFUA_2G02040 AFUA_2G05350 AFUA_2G05840 AFUA_2G08910 AFUA_2G11580 AFUA_2G12500 AFUA_2G15320 AFUA_2G16860 AFUA_2G17730 AFUA_3G01890 AFUA_3G01940 AFUA_3G02060 AFUA_3G02610 AFUA_3G02780 AFUA_3G07120 AFUA_3G13520 AFUA_4G00470 AFUA_4G00480 AFUA_4G00570 AFUA_4G01080 AFUA_4G01140 AFUA_4G11780 AFUA_4G13830 AFUA_5G01520 AFUA_5G01630 AFUA_5G02700 AFUA_5G06…
	3.5373e-05	86	247	1.66202	GO:0016052 carbohydrate catabolic process	http://amigo.geneontology.org/amigo/term/GO:0016052	AFUA_1G00530 AFUA_1G01250 AFUA_1G03600 AFUA_1G11020 AFUA_1G14390 AFUA_1G17220 AFUA_1G17410 AFUA_2G01240 AFUA_2G09350 AFUA_2G09520 AFUA_2G10230 AFUA_2G11610 AFUA_2G11620 AFUA_2G14360 AFUA_2G16330 AFUA_3G00230 AFUA_3G00320 AFUA_3G00470 AFUA_3G02090 AFUA_3G05740 AFUA_3G07650 AFUA_4G00960 AFUA_4G03780 AFUA_4G12050 AFUA_4G13360 AFUA_4G13800 AFUA_5G00530 AFUA_5G01030 AFUA_5G01830 AFUA_5G07080 AFUA_6G11…
	4.23731e-05	57	145	1.87646	GO:0044550 secondary metabolite biosynthetic process	http://amigo.geneontology.org/amigo/term/GO:0044550	AFUA_1G01110 AFUA_1G11370 AFUA_2G01290 AFUA_2G05260 AFUA_2G12820 AFUA_3G03350 AFUA_3G03420 AFUA_3G08070 AFUA_3G14700 AFUA_3G15310 AFUA_4G13860 AFUA_4G14560 AFUA_4G14570 AFUA_5G01200 AFUA_5G07330 AFUA_6G09610 AFUA_6G09660 AFUA_8G04120 AFUA_6G09740 AFUA_1G01460 AFUA_1G04450 AFUA_2G07680 AFUA_2G18040 AFUA_3G02530 AFUA_3G03400 AFUA_3G09460 AFUA_3G13010 AFUA_4G01090 AFUA_4G13970 AFUA_4G14540 AFUA_6G13…
	4.23731e-05	41	92	2.1273	GO:0008643 carbohydrate transport	http://amigo.geneontology.org/amigo/term/GO:0008643	AFUA_1G09910 AFUA_1G11050 AFUA_1G11580 AFUA_2G02110 AFUA_2G04550 AFUA_2G11520 AFUA_2G15410 AFUA_3G00200 AFUA_3G00220 AFUA_3G00430 AFUA_3G12010 AFUA_3G12170 AFUA_3G12720 AFUA_4G00990 AFUA_4G01340 AFUA_4G03110 AFUA_4G14610 AFUA_5G00500 AFUA_5G01160 AFUA_5G06720 AFUA_5G12950 AFUA_6G01860 AFUA_6G06960 AFUA_6G12040 AFUA_6G14442 AFUA_7G00220 AFUA_7G00950 AFUA_7G05190 AFUA_8G01340 AFUA_8G04480 AFUA_8G07…
	0.000220256	68	191	1.69945	GO:0005976 polysaccharide metabolic process	http://amigo.geneontology.org/amigo/term/GO:0005976	AFUA_1G01250 AFUA_1G03600 AFUA_1G17220 AFUA_1G17410 AFUA_2G02850 AFUA_2G09350 AFUA_2G09520 AFUA_2G11870 AFUA_2G14360 AFUA_3G00230 AFUA_3G00320 AFUA_3G00470 AFUA_3G02090 AFUA_3G07650 AFUA_4G03780 AFUA_4G13360 AFUA_5G01830 AFUA_5G07080 AFUA_6G11600 AFUA_6G12210 AFUA_6G14030 AFUA_7G00240 AFUA_7G05610 AFUA_8G01730 AFUA_8G02100 AFUA_8G05910 AFUA_8G06880 AFUA_8G06890 AFUA_1G17020 AFUA_2G00710 AFUA_2G00…
	0.000450995	31	68	2.17614	GO:0015749 monosaccharide transmembrane transport	http://amigo.geneontology.org/amigo/term/GO:0015749	AFUA_1G09910 AFUA_1G11050 AFUA_1G11580 AFUA_2G02110 AFUA_2G04550 AFUA_2G11520 AFUA_2G15410 AFUA_3G00200 AFUA_3G00220 AFUA_3G00430 AFUA_3G12010 AFUA_3G12170 AFUA_3G12720 AFUA_4G00990 AFUA_4G01340 AFUA_4G03110 AFUA_4G14610 AFUA_5G00500 AFUA_5G01160 AFUA_5G06720 AFUA_5G12950 AFUA_6G01860 AFUA_6G06960 AFUA_6G12040 AFUA_6G14442 AFUA_7G00220 AFUA_7G00950 AFUA_7G05190 AFUA_8G01340 AFUA_8G04480 AFUA_8G07…
	0.000450995	137	465	1.40638	GO:0005975 carbohydrate metabolic process	http://amigo.geneontology.org/amigo/term/GO:0005975	AFUA_1G00530 AFUA_1G01250 AFUA_1G03600 AFUA_1G11020 AFUA_1G11600 AFUA_1G14390 AFUA_1G17220 AFUA_1G17410 AFUA_2G01240 AFUA_2G02850 AFUA_2G09350 AFUA_2G09520 AFUA_2G10230 AFUA_2G11610 AFUA_2G11620 AFUA_2G11870 AFUA_2G11900 AFUA_2G14360 AFUA_2G15312 AFUA_2G16330 AFUA_3G00230 AFUA_3G00320 AFUA_3G00470 AFUA_3G02090 AFUA_3G05740 AFUA_3G07650 AFUA_4G00960 AFUA_4G03780 AFUA_4G09910 AFUA_4G11310 AFUA_4G12…
	0.000450995	31	68	2.17614	GO:0046323 glucose import	http://amigo.geneontology.org/amigo/term/GO:0046323	AFUA_1G09910 AFUA_1G11050 AFUA_1G11580 AFUA_2G02110 AFUA_2G04550 AFUA_2G11520 AFUA_2G15410 AFUA_3G00200 AFUA_3G00220 AFUA_3G00430 AFUA_3G12010 AFUA_3G12170 AFUA_3G12720 AFUA_4G00990 AFUA_4G01340 AFUA_4G03110 AFUA_4G14610 AFUA_5G00500 AFUA_5G01160 AFUA_5G06720 AFUA_5G12950 AFUA_6G01860 AFUA_6G06960 AFUA_6G12040 AFUA_6G14442 AFUA_7G00220 AFUA_7G00950 AFUA_7G05190 AFUA_8G01340 AFUA_8G04480 AFUA_8G07…
	0.000450995	31	68	2.17614	GO:1904659 glucose transmembrane transport	http://amigo.geneontology.org/amigo/term/GO:1904659	AFUA_1G09910 AFUA_1G11050 AFUA_1G11580 AFUA_2G02110 AFUA_2G04550 AFUA_2G11520 AFUA_2G15410 AFUA_3G00200 AFUA_3G00220 AFUA_3G00430 AFUA_3G12010 AFUA_3G12170 AFUA_3G12720 AFUA_4G00990 AFUA_4G01340 AFUA_4G03110 AFUA_4G14610 AFUA_5G00500 AFUA_5G01160 AFUA_5G06720 AFUA_5G12950 AFUA_6G01860 AFUA_6G06960 AFUA_6G12040 AFUA_6G14442 AFUA_7G00220 AFUA_7G00950 AFUA_7G05190 AFUA_8G01340 AFUA_8G04480 AFUA_8G07…
	0.000450995	31	68	2.17614	GO:0008645 hexose transmembrane transport	http://amigo.geneontology.org/amigo/term/GO:0008645	AFUA_1G09910 AFUA_1G11050 AFUA_1G11580 AFUA_2G02110 AFUA_2G04550 AFUA_2G11520 AFUA_2G15410 AFUA_3G00200 AFUA_3G00220 AFUA_3G00430 AFUA_3G12010 AFUA_3G12170 AFUA_3G12720 AFUA_4G00990 AFUA_4G01340 AFUA_4G03110 AFUA_4G14610 AFUA_5G00500 AFUA_5G01160 AFUA_5G06720 AFUA_5G12950 AFUA_6G01860 AFUA_6G06960 AFUA_6G12040 AFUA_6G14442 AFUA_7G00220 AFUA_7G00950 AFUA_7G05190 AFUA_8G01340 AFUA_8G04480 AFUA_8G07…
	0.000896389	31	70	2.11396	GO:0034219 carbohydrate transmembrane transport	http://amigo.geneontology.org/amigo/term/GO:0034219	AFUA_1G09910 AFUA_1G11050 AFUA_1G11580 AFUA_2G02110 AFUA_2G04550 AFUA_2G11520 AFUA_2G15410 AFUA_3G00200 AFUA_3G00220 AFUA_3G00430 AFUA_3G12010 AFUA_3G12170 AFUA_3G12720 AFUA_4G00990 AFUA_4G01340 AFUA_4G03110 AFUA_4G14610 AFUA_5G00500 AFUA_5G01160 AFUA_5G06720 AFUA_5G12950 AFUA_6G01860 AFUA_6G06960 AFUA_6G12040 AFUA_6G14442 AFUA_7G00220 AFUA_7G00950 AFUA_7G05190 AFUA_8G01340 AFUA_8G04480 AFUA_8G07…
	0.00145256	12	17	3.3695	GO:0010106 cellular response to iron ion starvation	http://amigo.geneontology.org/amigo/term/GO:0010106	AFUA_5G03790 AFUA_2G05730 AFUA_2G07680 AFUA_3G03350 AFUA_3G03420 AFUA_3G03440 AFUA_5G03800 AFUA_5G11260 AFUA_8G02760 AFUA_1G17190 AFUA_3G03410 AFUA_5G03920
	0.00277003	62	184	1.60845	GO:0019748 secondary metabolic process	http://amigo.geneontology.org/amigo/term/GO:0019748	AFUA_1G01110 AFUA_1G11370 AFUA_2G01290 AFUA_2G05260 AFUA_2G12820 AFUA_2G17440 AFUA_3G03350 AFUA_3G03420 AFUA_3G08070 AFUA_3G14700 AFUA_3G15310 AFUA_4G13860 AFUA_4G14560 AFUA_4G14570 AFUA_5G01200 AFUA_5G07330 AFUA_5G14270 AFUA_6G09610 AFUA_6G09660 AFUA_8G04120 AFUA_6G09740 AFUA_1G01460 AFUA_1G04450 AFUA_2G07680 AFUA_2G18040 AFUA_3G02530 AFUA_3G03400 AFUA_3G09460 AFUA_3G13010 AFUA_4G01090 AFUA_4G13…
	0.00277003	58	169	1.63823	GO:1901615 organic hydroxy compound metabolic process	http://amigo.geneontology.org/amigo/term/GO:1901615	AFUA_1G01460 AFUA_1G01780 AFUA_1G03150 AFUA_1G03950 AFUA_1G05470 AFUA_1G05720 AFUA_1G06040 AFUA_1G06470 AFUA_1G11020 AFUA_1G11590 AFUA_1G11600 AFUA_1G14390 AFUA_2G00320 AFUA_2G08970 AFUA_2G10230 AFUA_2G15930 AFUA_3G00810 AFUA_3G13010 AFUA_3G14790 AFUA_3G14800 AFUA_4G03120 AFUA_4G04820 AFUA_4G06890 AFUA_4G07680 AFUA_4G09190 AFUA_4G09910 AFUA_4G11350 AFUA_5G02140 AFUA_5G07600 AFUA_5G07780 AFUA_5G08…
	0.00284199	41	108	1.81215	GO:0140352 export from cell	http://amigo.geneontology.org/amigo/term/GO:0140352	AFUA_1G06440 AFUA_1G10370 AFUA_1G13800 AFUA_2G02040 AFUA_2G05350 AFUA_2G05840 AFUA_2G08910 AFUA_2G09530 AFUA_2G11580 AFUA_2G12500 AFUA_2G15320 AFUA_2G16860 AFUA_2G17730 AFUA_3G01890 AFUA_3G01940 AFUA_3G02060 AFUA_3G02610 AFUA_3G02780 AFUA_3G07120 AFUA_3G13520 AFUA_4G00470 AFUA_4G00480 AFUA_4G00570 AFUA_4G01080 AFUA_4G01140 AFUA_4G11780 AFUA_4G13830 AFUA_5G01520 AFUA_5G01630 AFUA_5G02700 AFUA_5G03…
	0.0064832	40	108	1.76795	GO:0006066 alcohol metabolic process	http://amigo.geneontology.org/amigo/term/GO:0006066	AFUA_1G01460 AFUA_1G01780 AFUA_1G03150 AFUA_1G05470 AFUA_1G05720 AFUA_1G06040 AFUA_1G06470 AFUA_1G11020 AFUA_1G11600 AFUA_1G14390 AFUA_2G08970 AFUA_2G10230 AFUA_2G15930 AFUA_3G13010 AFUA_4G04820 AFUA_4G06890 AFUA_4G09190 AFUA_4G09910 AFUA_4G11350 AFUA_5G02140 AFUA_5G07600 AFUA_5G07780 AFUA_5G11450 AFUA_6G00300 AFUA_6G00510 AFUA_6G13470 AFUA_8G02430 AFUA_8G02440 AFUA_2G01040 AFUA_2G12560 AFUA_6G08…
	0.0132569	10	15	3.18231	GO:0034308 primary alcohol metabolic process	http://amigo.geneontology.org/amigo/term/GO:0034308	AFUA_1G01460 AFUA_2G08970 AFUA_3G13010 AFUA_6G13470 AFUA_2G01040 AFUA_6G08360 AFUA_2G18030 AFUA_2G18050 AFUA_3G11070 AFUA_5G06240
	0.0136996	13	23	2.69804	GO:0035825 homologous recombination	http://amigo.geneontology.org/amigo/term/GO:0035825	AFUA_1G02060 AFUA_1G11170 AFUA_3G05575 AFUA_3G06330 AFUA_5G04070 AFUA_5G13220 AFUA_6G02530 AFUA_6G10670 AFUA_6G12910 AFUA_7G02200 AFUA_7G05890 AFUA_4G06490 AFUA_6G03770
	0.0136996	13	23	2.69804	GO:0140527 reciprocal homologous recombination	http://amigo.geneontology.org/amigo/term/GO:0140527	AFUA_1G02060 AFUA_1G11170 AFUA_3G05575 AFUA_3G06330 AFUA_5G04070 AFUA_5G13220 AFUA_6G02530 AFUA_6G10670 AFUA_6G12910 AFUA_7G02200 AFUA_7G05890 AFUA_4G06490 AFUA_6G03770
	0.0136996	13	23	2.69804	GO:0007131 reciprocal meiotic recombination	http://amigo.geneontology.org/amigo/term/GO:0007131	AFUA_1G02060 AFUA_1G11170 AFUA_3G05575 AFUA_3G06330 AFUA_5G04070 AFUA_5G13220 AFUA_6G02530 AFUA_6G10670 AFUA_6G12910 AFUA_7G02200 AFUA_7G05890 AFUA_4G06490 AFUA_6G03770
	0.0142419	21	47	2.13282	GO:0042594 response to starvation	http://amigo.geneontology.org/amigo/term/GO:0042594	AFUA_1G03030 AFUA_1G07470 AFUA_1G09760 AFUA_2G02880 AFUA_2G05390 AFUA_4G09050 AFUA_5G03790 AFUA_5G09320 AFUA_4G11310 AFUA_5G06260 AFUA_2G05730 AFUA_2G07680 AFUA_3G03350 AFUA_3G03420 AFUA_3G03440 AFUA_5G03800 AFUA_5G11260 AFUA_8G02760 AFUA_1G17190 AFUA_3G03410 AFUA_5G03920
	0.0229892	78	262	1.42111	GO:0042221 response to chemical	http://amigo.geneontology.org/amigo/term/GO:0042221	AFUA_1G04140 AFUA_1G06440 AFUA_1G10370 AFUA_1G11000 AFUA_1G11180 AFUA_1G13800 AFUA_1G14890 AFUA_1G15270 AFUA_2G01040 AFUA_2G02040 AFUA_2G05350 AFUA_2G05840 AFUA_2G08910 AFUA_2G11040 AFUA_2G11350 AFUA_2G11580 AFUA_2G12500 AFUA_2G14720 AFUA_2G15320 AFUA_2G16470 AFUA_2G16860 AFUA_2G17730 AFUA_2G17895 AFUA_2G18030 AFUA_3G01880 AFUA_3G01890 AFUA_3G01940 AFUA_3G02060 AFUA_3G02610 AFUA_3G02780 AFUA_3G07…
	0.0229892	18	39	2.20314	GO:0009251 glucan catabolic process	http://amigo.geneontology.org/amigo/term/GO:0009251	AFUA_1G03600 AFUA_1G17410 AFUA_2G09350 AFUA_2G09520 AFUA_2G14360 AFUA_3G00230 AFUA_4G13360 AFUA_5G01830 AFUA_5G07080 AFUA_6G11600 AFUA_7G00240 AFUA_7G05610 AFUA_8G02100 AFUA_3G01910 AFUA_4G03560 AFUA_6G07070 AFUA_7G01540 AFUA_7G02380
	0.0260787	36	101	1.70143	GO:0006820 anion transport	http://amigo.geneontology.org/amigo/term/GO:0006820	AFUA_1G01260 AFUA_1G05760 AFUA_1G11350 AFUA_1G13360 AFUA_2G08350 AFUA_2G12080 AFUA_2G16930 AFUA_3G14640 AFUA_4G00920 AFUA_4G01360 AFUA_4G03435 AFUA_4G09170 AFUA_4G09410 AFUA_4G12340 AFUA_4G13090 AFUA_4G13820 AFUA_5G03910 AFUA_5G09320 AFUA_5G09940 AFUA_6G03720 AFUA_7G01790 AFUA_7G05550 AFUA_7G06790 AFUA_8G00770 AFUA_8G02760 AFUA_1G17470 AFUA_2G04080 AFUA_2G08900 AFUA_2G17660 AFUA_3G07950 AFUA_3G15…
	0.0262608	97	341	1.35785	GO:0006811 ion transport	http://amigo.geneontology.org/amigo/term/GO:0006811	AFUA_1G01260 AFUA_1G05760 AFUA_1G11350 AFUA_1G13360 AFUA_2G01270 AFUA_2G05730 AFUA_2G08350 AFUA_2G08740 AFUA_2G12080 AFUA_2G14570 AFUA_2G16930 AFUA_3G07540 AFUA_3G07640 AFUA_3G14640 AFUA_4G00920 AFUA_4G01360 AFUA_4G03435 AFUA_4G04150 AFUA_4G09170 AFUA_4G09410 AFUA_4G12340 AFUA_4G13090 AFUA_4G13820 AFUA_5G03790 AFUA_5G03800 AFUA_5G03910 AFUA_5G09320 AFUA_5G09940 AFUA_6G03690 AFUA_6G03720 AFUA_6G13…
	0.0271557	23	56	1.96053	GO:0055072 iron ion homeostasis	http://amigo.geneontology.org/amigo/term/GO:0055072	AFUA_2G01270 AFUA_2G14960 AFUA_5G03790 AFUA_6G10580 AFUA_6G13750 AFUA_7G06060 AFUA_8G01310 AFUA_8G06210 AFUA_2G05730 AFUA_3G13130 AFUA_5G03800 AFUA_7G04730 AFUA_8G02670 AFUA_2G07680 AFUA_3G03350 AFUA_3G03420 AFUA_3G03440 AFUA_5G11260 AFUA_8G02760 AFUA_1G17190 AFUA_3G03410 AFUA_3G03660 AFUA_5G03920
	0.0271557	38	109	1.66414	GO:1901617 organic hydroxy compound biosynthetic process	http://amigo.geneontology.org/amigo/term/GO:1901617	AFUA_1G03150 AFUA_1G05470 AFUA_1G05720 AFUA_1G06470 AFUA_2G00320 AFUA_2G08970 AFUA_2G15930 AFUA_3G00810 AFUA_4G04820 AFUA_4G06890 AFUA_4G07680 AFUA_4G09190 AFUA_4G09910 AFUA_4G11350 AFUA_5G07780 AFUA_5G08090 AFUA_5G11450 AFUA_5G14260 AFUA_6G00300 AFUA_6G00740 AFUA_6G05140 AFUA_8G02440 AFUA_1G11600 AFUA_2G12560 AFUA_5G01430 AFUA_5G10650 AFUA_6G08360 AFUA_1G17190 AFUA_2G04200 AFUA_2G04210 AFUA_2G07…
	0.0271557	19	43	2.1092	GO:0009267 cellular response to starvation	http://amigo.geneontology.org/amigo/term/GO:0009267	AFUA_1G07470 AFUA_1G09760 AFUA_2G02880 AFUA_2G05390 AFUA_5G03790 AFUA_5G09320 AFUA_4G11310 AFUA_5G06260 AFUA_2G05730 AFUA_2G07680 AFUA_3G03350 AFUA_3G03420 AFUA_3G03440 AFUA_5G03800 AFUA_5G11260 AFUA_8G02760 AFUA_1G17190 AFUA_3G03410 AFUA_5G03920
	0.0284535	27	70	1.84119	GO:0046165 alcohol biosynthetic process	http://amigo.geneontology.org/amigo/term/GO:0046165	AFUA_1G03150 AFUA_1G05470 AFUA_1G05720 AFUA_1G06470 AFUA_2G08970 AFUA_2G15930 AFUA_4G04820 AFUA_4G06890 AFUA_4G09190 AFUA_4G09910 AFUA_4G11350 AFUA_5G07780 AFUA_5G11450 AFUA_6G00300 AFUA_8G02440 AFUA_1G11600 AFUA_2G12560 AFUA_6G08360 AFUA_1G17190 AFUA_2G07680 AFUA_2G18030 AFUA_2G18050 AFUA_3G03400 AFUA_3G03410 AFUA_3G03420 AFUA_3G11070 AFUA_5G06240
	0.030468	21	50	2.00485	GO:0006879 cellular iron ion homeostasis	http://amigo.geneontology.org/amigo/term/GO:0006879	AFUA_2G01270 AFUA_2G14960 AFUA_5G03790 AFUA_6G10580 AFUA_6G13750 AFUA_7G06060 AFUA_8G01310 AFUA_8G06210 AFUA_8G02670 AFUA_2G05730 AFUA_2G07680 AFUA_3G03350 AFUA_3G03420 AFUA_3G03440 AFUA_5G03800 AFUA_5G11260 AFUA_8G02760 AFUA_1G17190 AFUA_3G03410 AFUA_3G03660 AFUA_5G03920
					downregulated genes	KEGG pathway terms
	Enrichment FDR	nGenes	Pathway Genes	Fold Enrichment	Pathway	URL	Genes
	1.25072e-05	22	29	2.6808	Path:afm03030 DNA replication	http://www.genome.jp/kegg-bin/show_pathway?afm03030	AFUA_1G03920 AFUA_1G07180 AFUA_2G05570 AFUA_2G06320 AFUA_2G09010 AFUA_2G09060 AFUA_2G10140 AFUA_2G10730 AFUA_2G12250 AFUA_2G16600 AFUA_2G16710 AFUA_3G08300 AFUA_3G09020 AFUA_3G09560 AFUA_3G14010 AFUA_4G07970 AFUA_4G12210 AFUA_5G01870 AFUA_5G02520 AFUA_5G10890 AFUA_5G13020 AFUA_6G10560
	2.93827e-05	37	65	2.01154	Path:afm03008 Ribosome biogenesis in eukaryotes	http://www.genome.jp/kegg-bin/show_pathway?afm03008	AFUA_1G04240 AFUA_1G05110 AFUA_1G05310 AFUA_1G09210 AFUA_1G09950 AFUA_1G10560 AFUA_1G13570 AFUA_1G14220 AFUA_2G01780 AFUA_2G02400 AFUA_2G03930 AFUA_2G05950 AFUA_2G08320 AFUA_2G11510 AFUA_2G13570 AFUA_2G16750 AFUA_3G09600 AFUA_3G13400 AFUA_4G04800 AFUA_4G05880 AFUA_4G06250 AFUA_4G07540 AFUA_4G08930 AFUA_4G10550 AFUA_4G12200 AFUA_4G13690 AFUA_5G01180 AFUA_5G03090 AFUA_5G04000 AFUA_5G05710 AFUA_5G06…
	2.93827e-05	53	105	1.78372	Path:afm03010 Ribosome	http://www.genome.jp/kegg-bin/show_pathway?afm03010	AFUA_1G03390 AFUA_1G04040 AFUA_1G04530 AFUA_1G04660 AFUA_1G05080 AFUA_1G05340 AFUA_1G05630 AFUA_1G05990 AFUA_1G06340 AFUA_1G06830 AFUA_1G09100 AFUA_1G09440 AFUA_1G10510 AFUA_1G11130 AFUA_1G15020 AFUA_1G16523 AFUA_2G02150 AFUA_2G02710 AFUA_2G03040 AFUA_2G03380 AFUA_2G07970 AFUA_2G09200 AFUA_2G10500 AFUA_2G11850 AFUA_3G05600 AFUA_3G06760 AFUA_3G06840 AFUA_3G06960 AFUA_3G08080 AFUA_3G08460 AFUA_3G10…
	6.54248e-05	32	55	2.05602	Path:afm03013 Nucleocytoplasmic transport	http://www.genome.jp/kegg-bin/show_pathway?afm03013	AFUA_1G05110 AFUA_1G06790 AFUA_1G10400 AFUA_1G10860 AFUA_1G10960 AFUA_1G12280 AFUA_1G13100 AFUA_1G15720 AFUA_1G15900 AFUA_2G02165 AFUA_2G10010 AFUA_2G11230 AFUA_2G15870 AFUA_2G16090 AFUA_2G16750 AFUA_3G05500 AFUA_3G07680 AFUA_3G08120 AFUA_3G08780 AFUA_4G04720 AFUA_4G05840 AFUA_4G07100 AFUA_4G12190 AFUA_5G01180 AFUA_5G12670 AFUA_6G04010 AFUA_6G05130 AFUA_6G07170 AFUA_6G09990 AFUA_6G10730 AFUA_6G13…
	0.0130251	13	20	2.29696	Path:afm03430 Mismatch repair	http://www.genome.jp/kegg-bin/show_pathway?afm03430	AFUA_2G06320 AFUA_2G09010 AFUA_2G12250 AFUA_2G16600 AFUA_2G16710 AFUA_3G08300 AFUA_3G09050 AFUA_3G09850 AFUA_4G07970 AFUA_4G08300 AFUA_5G01870 AFUA_6G10560 AFUA_6G11130
	0.0130251	34	74	1.62363	Path:afm04141 Protein processing in endoplasmic reticulum	http://www.genome.jp/kegg-bin/show_pathway?afm04141	AFUA_1G02430 AFUA_1G03400 AFUA_1G03810 AFUA_1G05040 AFUA_1G14690 AFUA_1G15050 AFUA_2G02360 AFUA_2G04000 AFUA_2G04620 AFUA_2G06150 AFUA_2G06280 AFUA_2G08300 AFUA_2G10590 AFUA_2G12980 AFUA_2G16290 AFUA_2G16620 AFUA_2G16800 AFUA_3G05400 AFUA_3G05550 AFUA_3G13480 AFUA_4G06960 AFUA_4G07340 AFUA_4G10070 AFUA_4G12850 AFUA_5G03500 AFUA_5G06750 AFUA_5G08970 AFUA_6G04750 AFUA_6G12360 AFUA_6G12830 AFUA_8G03…
	0.0200565	34	76	1.5809	Path:afm04111 Cell cycle-yeast	http://www.genome.jp/kegg-bin/show_pathway?afm04111	AFUA_1G03920 AFUA_1G05610 AFUA_1G10720 AFUA_1G14730 AFUA_1G15310 AFUA_1G15710 AFUA_2G01520 AFUA_2G02170 AFUA_2G09060 AFUA_2G10140 AFUA_3G05530 AFUA_3G08260 AFUA_3G14010 AFUA_3G14340 AFUA_4G06020 AFUA_4G12160 AFUA_5G02520 AFUA_5G02590 AFUA_5G06120 AFUA_5G10890 AFUA_5G11610 AFUA_6G07980 AFUA_6G08120 AFUA_6G08200 AFUA_6G09180 AFUA_6G10490 AFUA_6G10620 AFUA_6G12700 AFUA_6G12820 AFUA_6G13160 AFUA_7G01…
	0.0283377	10	15	2.35586	Path:afm03410 Base excision repair	http://www.genome.jp/kegg-bin/show_pathway?afm03410	AFUA_2G01120 AFUA_2G06140 AFUA_2G09010 AFUA_2G16600 AFUA_2G16710 AFUA_3G09560 AFUA_4G07970 AFUA_4G11930 AFUA_6G08110 AFUA_6G10560
						Biological process GO terms
	Enrichment FDR	nGenes	Pathway Genes	Fold Enrichment	Pathway	URL	Genes
	4.59704e-29	136	222	2.49787	GO:0042254 ribosome biogenesis	http://amigo.geneontology.org/amigo/term/GO:0042254	AFUA_1G01990 AFUA_1G02210 AFUA_1G03390 AFUA_1G05080 AFUA_1G05310 AFUA_1G05340 AFUA_1G05410 AFUA_1G06220 AFUA_1G06230 AFUA_1G09200 AFUA_1G09210 AFUA_1G10310 AFUA_1G10510 AFUA_1G10990 AFUA_1G11130 AFUA_1G11160 AFUA_1G13570 AFUA_1G13880 AFUA_1G14220 AFUA_1G15020 AFUA_1G15030 AFUA_1G16290 AFUA_1G16330 AFUA_2G01480 AFUA_2G01780 AFUA_2G01980 AFUA_2G02340 AFUA_2G02400 AFUA_2G02710 AFUA_2G03040 AFUA_2G03…
	1.73087e-25	153	280	2.22801	GO:0022613 ribonucleoprotein complex biogenesis	http://amigo.geneontology.org/amigo/term/GO:0022613	AFUA_1G01990 AFUA_1G02210 AFUA_1G02410 AFUA_1G03390 AFUA_1G05080 AFUA_1G05200 AFUA_1G05310 AFUA_1G05340 AFUA_1G05410 AFUA_1G06220 AFUA_1G06230 AFUA_1G09200 AFUA_1G09210 AFUA_1G10310 AFUA_1G10510 AFUA_1G10990 AFUA_1G11130 AFUA_1G11160 AFUA_1G12570 AFUA_1G13570 AFUA_1G13880 AFUA_1G14220 AFUA_1G15020 AFUA_1G15030 AFUA_1G16290 AFUA_1G16330 AFUA_2G01480 AFUA_2G01780 AFUA_2G01980 AFUA_2G02340 AFUA_2G02…
	4.44237e-20	140	271	2.10641	GO:0034470 ncRNA processing	http://amigo.geneontology.org/amigo/term/GO:0034470	AFUA_1G05310 AFUA_1G05410 AFUA_1G05430 AFUA_1G05710 AFUA_1G06220 AFUA_1G07570 AFUA_1G09200 AFUA_1G10510 AFUA_1G10990 AFUA_1G11160 AFUA_1G13570 AFUA_1G14180 AFUA_1G14220 AFUA_1G16290 AFUA_1G16460 AFUA_2G01780 AFUA_2G02340 AFUA_2G02400 AFUA_2G03740 AFUA_2G03930 AFUA_2G04780 AFUA_2G05420 AFUA_2G05550 AFUA_2G05560 AFUA_2G05950 AFUA_2G08320 AFUA_2G08460 AFUA_2G08480 AFUA_2G08860 AFUA_2G10500 AFUA_2G11…
	5.92149e-20	104	178	2.3823	GO:0016072 rRNA metabolic process	http://amigo.geneontology.org/amigo/term/GO:0016072	AFUA_1G02020 AFUA_1G05310 AFUA_1G05410 AFUA_1G06220 AFUA_1G09200 AFUA_1G10510 AFUA_1G10990 AFUA_1G11160 AFUA_1G13570 AFUA_1G14220 AFUA_1G16290 AFUA_2G01780 AFUA_2G02340 AFUA_2G02400 AFUA_2G02960 AFUA_2G03740 AFUA_2G03930 AFUA_2G04780 AFUA_2G05420 AFUA_2G05550 AFUA_2G05560 AFUA_2G05950 AFUA_2G08320 AFUA_2G08480 AFUA_2G08860 AFUA_2G10500 AFUA_2G10880 AFUA_2G11450 AFUA_2G12880 AFUA_2G13570 AFUA_2G15…
	5.92149e-20	98	163	2.45144	GO:0006364 rRNA processing	http://amigo.geneontology.org/amigo/term/GO:0006364	AFUA_1G05310 AFUA_1G05410 AFUA_1G06220 AFUA_1G09200 AFUA_1G10510 AFUA_1G10990 AFUA_1G11160 AFUA_1G13570 AFUA_1G14220 AFUA_1G16290 AFUA_2G01780 AFUA_2G02340 AFUA_2G02400 AFUA_2G03930 AFUA_2G04780 AFUA_2G05420 AFUA_2G05550 AFUA_2G05560 AFUA_2G05950 AFUA_2G08320 AFUA_2G08480 AFUA_2G08860 AFUA_2G10500 AFUA_2G11450 AFUA_2G12880 AFUA_2G13570 AFUA_3G04110 AFUA_3G05860 AFUA_3G06380 AFUA_3G09340 AFUA_3G09…
	3.61494e-18	157	331	1.93399	GO:0034660 ncRNA metabolic process	http://amigo.geneontology.org/amigo/term/GO:0034660	AFUA_1G02020 AFUA_1G05310 AFUA_1G05410 AFUA_1G05430 AFUA_1G05710 AFUA_1G06220 AFUA_1G07570 AFUA_1G09010 AFUA_1G09200 AFUA_1G10510 AFUA_1G10990 AFUA_1G11160 AFUA_1G13570 AFUA_1G14180 AFUA_1G14220 AFUA_1G16290 AFUA_1G16460 AFUA_2G01780 AFUA_2G02340 AFUA_2G02400 AFUA_2G02590 AFUA_2G02960 AFUA_2G03740 AFUA_2G03930 AFUA_2G04780 AFUA_2G05420 AFUA_2G05550 AFUA_2G05560 AFUA_2G05950 AFUA_2G08320 AFUA_2G08…
	4.03056e-16	185	429	1.75832	GO:0006396 RNA processing	http://amigo.geneontology.org/amigo/term/GO:0006396	AFUA_1G05310 AFUA_1G05410 AFUA_1G05430 AFUA_1G05700 AFUA_1G05710 AFUA_1G06220 AFUA_1G07570 AFUA_1G09200 AFUA_1G10320 AFUA_1G10510 AFUA_1G10710 AFUA_1G10960 AFUA_1G10990 AFUA_1G11160 AFUA_1G13570 AFUA_1G14180 AFUA_1G14220 AFUA_1G16290 AFUA_1G16460 AFUA_2G01780 AFUA_2G02340 AFUA_2G02400 AFUA_2G03740 AFUA_2G03930 AFUA_2G04780 AFUA_2G05420 AFUA_2G05540 AFUA_2G05550 AFUA_2G05560 AFUA_2G05950 AFUA_2G08…
	1.87171e-14	44	57	3.14747	GO:0042273 ribosomal large subunit biogenesis	http://amigo.geneontology.org/amigo/term/GO:0042273	AFUA_1G01990 AFUA_1G02210 AFUA_1G03390 AFUA_1G05080 AFUA_1G06230 AFUA_1G09200 AFUA_1G10510 AFUA_1G11130 AFUA_1G13570 AFUA_1G15030 AFUA_1G16330 AFUA_2G01480 AFUA_2G02710 AFUA_2G04440 AFUA_2G05550 AFUA_2G05560 AFUA_2G05950 AFUA_2G11450 AFUA_2G11850 AFUA_2G17060 AFUA_3G08460 AFUA_4G06350 AFUA_4G07730 AFUA_4G08190 AFUA_4G13330 AFUA_5G01760 AFUA_5G03870 AFUA_5G05630 AFUA_5G06010 AFUA_5G10840 AFUA_5G12…
	6.70286e-13	781	2657	1.19851	GO:0043170 macromolecule metabolic process	http://amigo.geneontology.org/amigo/term/GO:0043170	AFUA_1G00150 AFUA_1G00580 AFUA_1G02000 AFUA_1G02020 AFUA_1G02030 AFUA_1G02140 AFUA_1G02410 AFUA_1G02430 AFUA_1G02500 AFUA_1G02560 AFUA_1G02950 AFUA_1G03210 AFUA_1G03380 AFUA_1G03390 AFUA_1G03810 AFUA_1G03920 AFUA_1G04040 AFUA_1G04520 AFUA_1G04570 AFUA_1G04590 AFUA_1G04600 AFUA_1G04660 AFUA_1G04770 AFUA_1G04980 AFUA_1G05080 AFUA_1G05110 AFUA_1G05150 AFUA_1G05200 AFUA_1G05310 AFUA_1G05410 AFUA_1G05…
	7.99125e-13	245	654	1.52747	GO:0044085 cellular component biogenesis	http://amigo.geneontology.org/amigo/term/GO:0044085	AFUA_1G01730 AFUA_1G01990 AFUA_1G02210 AFUA_1G02410 AFUA_1G03390 AFUA_1G03920 AFUA_1G04580 AFUA_1G04770 AFUA_1G05000 AFUA_1G05080 AFUA_1G05200 AFUA_1G05310 AFUA_1G05340 AFUA_1G05410 AFUA_1G06210 AFUA_1G06220 AFUA_1G06230 AFUA_1G06880 AFUA_1G09160 AFUA_1G09200 AFUA_1G09210 AFUA_1G09350 AFUA_1G09630 AFUA_1G10310 AFUA_1G10510 AFUA_1G10990 AFUA_1G11130 AFUA_1G11160 AFUA_1G12390 AFUA_1G12570 AFUA_1G13…
	1.12399e-11	469	1469	1.30177	GO:0010467 gene expression	http://amigo.geneontology.org/amigo/term/GO:0010467	AFUA_1G00580 AFUA_1G02020 AFUA_1G02030 AFUA_1G02410 AFUA_1G02950 AFUA_1G03210 AFUA_1G03390 AFUA_1G04520 AFUA_1G04590 AFUA_1G04660 AFUA_1G04770 AFUA_1G04980 AFUA_1G05080 AFUA_1G05110 AFUA_1G05150 AFUA_1G05200 AFUA_1G05310 AFUA_1G05410 AFUA_1G05430 AFUA_1G05700 AFUA_1G05710 AFUA_1G05940 AFUA_1G05990 AFUA_1G06220 AFUA_1G06260 AFUA_1G06830 AFUA_1G07090 AFUA_1G07570 AFUA_1G07630 AFUA_1G09010 AFUA_1G09…
	1.10575e-10	626	2088	1.22244	GO:0034641 cellular nitrogen compound metabolic process	http://amigo.geneontology.org/amigo/term/GO:0034641	AFUA_1G00580 AFUA_1G02000 AFUA_1G02020 AFUA_1G02030 AFUA_1G02410 AFUA_1G02500 AFUA_1G02890 AFUA_1G02900 AFUA_1G02950 AFUA_1G03210 AFUA_1G03390 AFUA_1G03920 AFUA_1G04520 AFUA_1G04570 AFUA_1G04590 AFUA_1G04660 AFUA_1G04980 AFUA_1G05080 AFUA_1G05150 AFUA_1G05200 AFUA_1G05310 AFUA_1G05410 AFUA_1G05430 AFUA_1G05700 AFUA_1G05710 AFUA_1G05940 AFUA_1G05990 AFUA_1G06180 AFUA_1G06210 AFUA_1G06220 AFUA_1G06…
	1.38894e-09	509	1659	1.25099	GO:0006139 nucleobase-containing compound metabolic process	http://amigo.geneontology.org/amigo/term/GO:0006139	AFUA_1G00580 AFUA_1G02000 AFUA_1G02020 AFUA_1G02410 AFUA_1G02500 AFUA_1G02890 AFUA_1G02950 AFUA_1G03210 AFUA_1G03920 AFUA_1G04520 AFUA_1G04570 AFUA_1G04590 AFUA_1G04980 AFUA_1G05150 AFUA_1G05310 AFUA_1G05410 AFUA_1G05430 AFUA_1G05700 AFUA_1G05710 AFUA_1G05940 AFUA_1G06210 AFUA_1G06220 AFUA_1G06260 AFUA_1G07090 AFUA_1G07180 AFUA_1G07260 AFUA_1G07320 AFUA_1G07570 AFUA_1G09010 AFUA_1G09200 AFUA_1G09…
	1.77649e-09	388	1208	1.30963	GO:0071840 cellular component organization or biogenesis	http://amigo.geneontology.org/amigo/term/GO:0071840	AFUA_1G01730 AFUA_1G01990 AFUA_1G02000 AFUA_1G02210 AFUA_1G02410 AFUA_1G03390 AFUA_1G03400 AFUA_1G03920 AFUA_1G04520 AFUA_1G04570 AFUA_1G04580 AFUA_1G04770 AFUA_1G04780 AFUA_1G05000 AFUA_1G05080 AFUA_1G05200 AFUA_1G05310 AFUA_1G05340 AFUA_1G05410 AFUA_1G06210 AFUA_1G06220 AFUA_1G06230 AFUA_1G06260 AFUA_1G06880 AFUA_1G09150 AFUA_1G09160 AFUA_1G09200 AFUA_1G09210 AFUA_1G09220 AFUA_1G09350 AFUA_1G09…
	3.09577e-09	875	3123	1.1424	GO:0006807 nitrogen compound metabolic process	http://amigo.geneontology.org/amigo/term/GO:0006807	AFUA_1G00150 AFUA_1G00580 AFUA_1G02000 AFUA_1G02020 AFUA_1G02030 AFUA_1G02410 AFUA_1G02430 AFUA_1G02500 AFUA_1G02560 AFUA_1G02890 AFUA_1G02900 AFUA_1G02950 AFUA_1G03210 AFUA_1G03380 AFUA_1G03390 AFUA_1G03550 AFUA_1G03810 AFUA_1G03920 AFUA_1G04040 AFUA_1G04520 AFUA_1G04570 AFUA_1G04590 AFUA_1G04600 AFUA_1G04660 AFUA_1G04770 AFUA_1G04980 AFUA_1G05080 AFUA_1G05150 AFUA_1G05200 AFUA_1G05310 AFUA_1G05…
	3.16316e-09	443	1418	1.27383	GO:0090304 nucleic acid metabolic process	http://amigo.geneontology.org/amigo/term/GO:0090304	AFUA_1G00580 AFUA_1G02000 AFUA_1G02020 AFUA_1G02410 AFUA_1G02500 AFUA_1G02950 AFUA_1G03210 AFUA_1G03920 AFUA_1G04520 AFUA_1G04570 AFUA_1G04590 AFUA_1G04980 AFUA_1G05150 AFUA_1G05310 AFUA_1G05410 AFUA_1G05430 AFUA_1G05700 AFUA_1G05710 AFUA_1G05940 AFUA_1G06220 AFUA_1G06260 AFUA_1G07090 AFUA_1G07180 AFUA_1G07320 AFUA_1G07570 AFUA_1G09010 AFUA_1G09200 AFUA_1G09210 AFUA_1G09350 AFUA_1G09950 AFUA_1G10…
	3.84798e-09	47	79	2.4258	GO:0051169 nuclear transport	http://amigo.geneontology.org/amigo/term/GO:0051169	AFUA_1G02950 AFUA_1G03590 AFUA_1G04520 AFUA_1G05110 AFUA_1G06790 AFUA_1G09620 AFUA_1G10310 AFUA_1G10860 AFUA_1G12280 AFUA_1G13100 AFUA_1G15030 AFUA_1G15720 AFUA_1G15900 AFUA_2G08560 AFUA_2G10010 AFUA_2G15870 AFUA_2G16090 AFUA_2G16750 AFUA_3G05500 AFUA_3G08040 AFUA_3G08780 AFUA_3G11110 AFUA_4G04720 AFUA_4G05840 AFUA_4G12190 AFUA_5G01180 AFUA_5G06010 AFUA_5G06510 AFUA_5G06520 AFUA_5G13610 AFUA_6G04…
	3.84798e-09	47	79	2.4258	GO:0006913 nucleocytoplasmic transport	http://amigo.geneontology.org/amigo/term/GO:0006913	AFUA_1G02950 AFUA_1G03590 AFUA_1G04520 AFUA_1G05110 AFUA_1G06790 AFUA_1G09620 AFUA_1G10310 AFUA_1G10860 AFUA_1G12280 AFUA_1G13100 AFUA_1G15030 AFUA_1G15720 AFUA_1G15900 AFUA_2G08560 AFUA_2G10010 AFUA_2G15870 AFUA_2G16090 AFUA_2G16750 AFUA_3G05500 AFUA_3G08040 AFUA_3G08780 AFUA_3G11110 AFUA_4G04720 AFUA_4G05840 AFUA_4G12190 AFUA_5G01180 AFUA_5G06010 AFUA_5G06510 AFUA_5G06520 AFUA_5G13610 AFUA_6G04…
	1.16817e-08	533	1773	1.22575	GO:0006725 cellular aromatic compound metabolic process	http://amigo.geneontology.org/amigo/term/GO:0006725	AFUA_1G00580 AFUA_1G02000 AFUA_1G02020 AFUA_1G02410 AFUA_1G02500 AFUA_1G02890 AFUA_1G02900 AFUA_1G02950 AFUA_1G03210 AFUA_1G03920 AFUA_1G04520 AFUA_1G04570 AFUA_1G04590 AFUA_1G04980 AFUA_1G05150 AFUA_1G05310 AFUA_1G05410 AFUA_1G05430 AFUA_1G05700 AFUA_1G05710 AFUA_1G05940 AFUA_1G06210 AFUA_1G06220 AFUA_1G06260 AFUA_1G07090 AFUA_1G07180 AFUA_1G07260 AFUA_1G07320 AFUA_1G07570 AFUA_1G09010 AFUA_1G09…
	2.55285e-08	531	1773	1.22115	GO:0046483 heterocycle metabolic process	http://amigo.geneontology.org/amigo/term/GO:0046483	AFUA_1G00580 AFUA_1G02000 AFUA_1G02020 AFUA_1G02410 AFUA_1G02500 AFUA_1G02890 AFUA_1G02900 AFUA_1G02950 AFUA_1G03210 AFUA_1G03920 AFUA_1G04520 AFUA_1G04570 AFUA_1G04590 AFUA_1G04980 AFUA_1G05150 AFUA_1G05310 AFUA_1G05410 AFUA_1G05430 AFUA_1G05700 AFUA_1G05710 AFUA_1G05940 AFUA_1G06210 AFUA_1G06220 AFUA_1G06260 AFUA_1G07090 AFUA_1G07180 AFUA_1G07260 AFUA_1G07320 AFUA_1G07570 AFUA_1G09010 AFUA_1G09…
	5.01382e-08	20	23	3.54557	GO:0000469 cleavage involved in rRNA processing	http://amigo.geneontology.org/amigo/term/GO:0000469	AFUA_1G05410 AFUA_1G13570 AFUA_2G02340 AFUA_2G08860 AFUA_2G12880 AFUA_2G13570 AFUA_3G05860 AFUA_3G09880 AFUA_3G11110 AFUA_4G07540 AFUA_4G12200 AFUA_7G04430 AFUA_8G04640 AFUA_1G04840 AFUA_4G12250 AFUA_5G04000 AFUA_5G13530 AFUA_6G04590 AFUA_6G04630 AFUA_6G06430
	6.3908e-08	36	57	2.5752	GO:0042274 ribosomal small subunit biogenesis	http://amigo.geneontology.org/amigo/term/GO:0042274	AFUA_1G05310 AFUA_1G05340 AFUA_1G05410 AFUA_1G11160 AFUA_1G15020 AFUA_1G16290 AFUA_2G01980 AFUA_2G03930 AFUA_2G04780 AFUA_2G05950 AFUA_2G10500 AFUA_2G12880 AFUA_2G13570 AFUA_3G09340 AFUA_3G10730 AFUA_3G11110 AFUA_3G13320 AFUA_4G07540 AFUA_4G12200 AFUA_5G03090 AFUA_5G04000 AFUA_5G06170 AFUA_5G06520 AFUA_5G11730 AFUA_6G04590 AFUA_6G08800 AFUA_6G09820 AFUA_6G12660 AFUA_6G14260 AFUA_7G02210 AFUA_7G04…
	6.49523e-08	556	1880	1.20587	GO:1901360 organic cyclic compound metabolic process	http://amigo.geneontology.org/amigo/term/GO:1901360	AFUA_1G00580 AFUA_1G02000 AFUA_1G02020 AFUA_1G02410 AFUA_1G02500 AFUA_1G02890 AFUA_1G02900 AFUA_1G02950 AFUA_1G03210 AFUA_1G03920 AFUA_1G04520 AFUA_1G04570 AFUA_1G04590 AFUA_1G04720 AFUA_1G04980 AFUA_1G05150 AFUA_1G05310 AFUA_1G05410 AFUA_1G05430 AFUA_1G05700 AFUA_1G05710 AFUA_1G05940 AFUA_1G06210 AFUA_1G06220 AFUA_1G06260 AFUA_1G07090 AFUA_1G07140 AFUA_1G07180 AFUA_1G07260 AFUA_1G07320 AFUA_1G07…
	7.24136e-08	468	1543	1.2367	GO:0044260 cellular macromolecule metabolic process	http://amigo.geneontology.org/amigo/term/GO:0044260	AFUA_1G00150 AFUA_1G02000 AFUA_1G02030 AFUA_1G02140 AFUA_1G02410 AFUA_1G02430 AFUA_1G02500 AFUA_1G02560 AFUA_1G02950 AFUA_1G03380 AFUA_1G03390 AFUA_1G03810 AFUA_1G03920 AFUA_1G04040 AFUA_1G04570 AFUA_1G04590 AFUA_1G04600 AFUA_1G04660 AFUA_1G04770 AFUA_1G05080 AFUA_1G05200 AFUA_1G05420 AFUA_1G05610 AFUA_1G05990 AFUA_1G06830 AFUA_1G06920 AFUA_1G07050 AFUA_1G07090 AFUA_1G07180 AFUA_1G07320 AFUA_1G07…
	3.50629e-07	49	93	2.14831	GO:0006260 DNA replication	http://amigo.geneontology.org/amigo/term/GO:0006260	AFUA_1G02500 AFUA_1G03920 AFUA_1G07180 AFUA_1G07320 AFUA_1G10720 AFUA_1G15310 AFUA_2G04960 AFUA_2G06320 AFUA_2G09010 AFUA_2G09060 AFUA_2G10140 AFUA_2G10730 AFUA_2G12250 AFUA_2G15905 AFUA_2G16600 AFUA_2G16710 AFUA_2G17050 AFUA_3G08300 AFUA_3G09020 AFUA_3G09560 AFUA_3G10280 AFUA_3G14010 AFUA_4G04390 AFUA_4G04745 AFUA_4G07230 AFUA_4G07970 AFUA_4G11180 AFUA_4G11620 AFUA_4G12210 AFUA_5G01870 AFUA_5G02…
	5.46388e-07	41	73	2.29005	GO:0006261 DNA-templated DNA replication	http://amigo.geneontology.org/amigo/term/GO:0006261	AFUA_1G02500 AFUA_1G03920 AFUA_1G07320 AFUA_1G10720 AFUA_1G15310 AFUA_2G04960 AFUA_2G06320 AFUA_2G09010 AFUA_2G09060 AFUA_2G10140 AFUA_2G10730 AFUA_2G12250 AFUA_2G16600 AFUA_2G16710 AFUA_2G17050 AFUA_3G08300 AFUA_3G09020 AFUA_3G09560 AFUA_3G10280 AFUA_3G14010 AFUA_4G04390 AFUA_4G04745 AFUA_4G07230 AFUA_4G07970 AFUA_4G11180 AFUA_4G11620 AFUA_4G12210 AFUA_5G01870 AFUA_5G02520 AFUA_5G10890 AFUA_5G12…
	6.786e-07	34	56	2.47557	GO:0051168 nuclear export	http://amigo.geneontology.org/amigo/term/GO:0051168	AFUA_1G02950 AFUA_1G04520 AFUA_1G05110 AFUA_1G09620 AFUA_1G10310 AFUA_1G10860 AFUA_1G13100 AFUA_1G15030 AFUA_2G08560 AFUA_2G16750 AFUA_3G08040 AFUA_3G08780 AFUA_3G11110 AFUA_4G04720 AFUA_4G05840 AFUA_4G12190 AFUA_5G01180 AFUA_5G06010 AFUA_5G06510 AFUA_5G06520 AFUA_5G13610 AFUA_6G04010 AFUA_6G13120 AFUA_7G04430 AFUA_7G06020 AFUA_8G03930 AFUA_1G05630 AFUA_1G06790 AFUA_2G04920 AFUA_4G12250 AFUA_5G09…
	6.786e-07	22	29	3.0932	GO:0000460 maturation of 5.8S rRNA	http://amigo.geneontology.org/amigo/term/GO:0000460	AFUA_1G05410 AFUA_2G02340 AFUA_2G08860 AFUA_3G05860 AFUA_3G06380 AFUA_3G09880 AFUA_3G11110 AFUA_4G12200 AFUA_5G03870 AFUA_5G06010 AFUA_5G10840 AFUA_5G12850 AFUA_6G04260 AFUA_7G04430 AFUA_1G04840 AFUA_1G09200 AFUA_4G07630 AFUA_4G08190 AFUA_4G12250 AFUA_5G13530 AFUA_6G04630 AFUA_6G06430
	7.32245e-07	986	3653	1.10055	GO:0044237 cellular metabolic process	http://amigo.geneontology.org/amigo/term/GO:0044237	AFUA_1G00150 AFUA_1G00580 AFUA_1G02000 AFUA_1G02020 AFUA_1G02030 AFUA_1G02140 AFUA_1G02410 AFUA_1G02430 AFUA_1G02500 AFUA_1G02560 AFUA_1G02890 AFUA_1G02900 AFUA_1G02950 AFUA_1G03210 AFUA_1G03380 AFUA_1G03390 AFUA_1G03550 AFUA_1G03810 AFUA_1G03920 AFUA_1G04040 AFUA_1G04520 AFUA_1G04570 AFUA_1G04580 AFUA_1G04590 AFUA_1G04600 AFUA_1G04660 AFUA_1G04720 AFUA_1G04770 AFUA_1G04780 AFUA_1G04980 AFUA_1G05…
	1.06307e-06	365	1181	1.26016	GO:0016070 RNA metabolic process	http://amigo.geneontology.org/amigo/term/GO:0016070	AFUA_1G00580 AFUA_1G02020 AFUA_1G02410 AFUA_1G02950 AFUA_1G03210 AFUA_1G04520 AFUA_1G04590 AFUA_1G04980 AFUA_1G05150 AFUA_1G05310 AFUA_1G05410 AFUA_1G05430 AFUA_1G05700 AFUA_1G05710 AFUA_1G05940 AFUA_1G06220 AFUA_1G06260 AFUA_1G07090 AFUA_1G07180 AFUA_1G07570 AFUA_1G09010 AFUA_1G09200 AFUA_1G09350 AFUA_1G09950 AFUA_1G10320 AFUA_1G10510 AFUA_1G10525 AFUA_1G10710 AFUA_1G10860 AFUA_1G10960 AFUA_1G10…
	1.56767e-06	974	3612	1.0995	GO:0044238 primary metabolic process	http://amigo.geneontology.org/amigo/term/GO:0044238	AFUA_1G00150 AFUA_1G00580 AFUA_1G02000 AFUA_1G02020 AFUA_1G02030 AFUA_1G02140 AFUA_1G02410 AFUA_1G02430 AFUA_1G02500 AFUA_1G02560 AFUA_1G02890 AFUA_1G02950 AFUA_1G03210 AFUA_1G03380 AFUA_1G03390 AFUA_1G03550 AFUA_1G03810 AFUA_1G03920 AFUA_1G04040 AFUA_1G04520 AFUA_1G04570 AFUA_1G04590 AFUA_1G04600 AFUA_1G04660 AFUA_1G04720 AFUA_1G04770 AFUA_1G04780 AFUA_1G04980 AFUA_1G05080 AFUA_1G05150 AFUA_1G05…
	2.90097e-06	28	44	2.59471	GO:0030490 maturation of SSU-rRNA	http://amigo.geneontology.org/amigo/term/GO:0030490	AFUA_1G05310 AFUA_1G05410 AFUA_1G11160 AFUA_1G16290 AFUA_2G03930 AFUA_2G04780 AFUA_2G05950 AFUA_2G10500 AFUA_2G12880 AFUA_2G13570 AFUA_3G09340 AFUA_3G11110 AFUA_4G07540 AFUA_4G12200 AFUA_5G03090 AFUA_5G04000 AFUA_5G06170 AFUA_5G11730 AFUA_6G04590 AFUA_6G08800 AFUA_6G09820 AFUA_6G14260 AFUA_7G04430 AFUA_8G04220 AFUA_1G02160 AFUA_1G04840 AFUA_6G04630 AFUA_6G06430
	2.93543e-06	164	465	1.43805	GO:0034645 cellular macromolecule biosynthetic process	http://amigo.geneontology.org/amigo/term/GO:0034645	AFUA_1G02030 AFUA_1G02560 AFUA_1G03380 AFUA_1G03390 AFUA_1G03810 AFUA_1G04660 AFUA_1G05080 AFUA_1G05200 AFUA_1G05990 AFUA_1G06830 AFUA_1G07630 AFUA_1G09010 AFUA_1G09100 AFUA_1G09440 AFUA_1G10310 AFUA_1G11130 AFUA_1G11190 AFUA_1G12150 AFUA_1G12570 AFUA_1G13280 AFUA_1G13870 AFUA_1G13920 AFUA_1G15020 AFUA_1G16950 AFUA_2G02070 AFUA_2G02320 AFUA_2G02340 AFUA_2G02360 AFUA_2G02590 AFUA_2G02710 AFUA_2G04…
	9.34275e-06	26	41	2.58567	GO:0042255 ribosome assembly	http://amigo.geneontology.org/amigo/term/GO:0042255	AFUA_1G01990 AFUA_1G02210 AFUA_1G03390 AFUA_1G05080 AFUA_1G05340 AFUA_1G06230 AFUA_1G11130 AFUA_1G15020 AFUA_2G02710 AFUA_2G05550 AFUA_2G05560 AFUA_2G11850 AFUA_3G13320 AFUA_4G07730 AFUA_5G03090 AFUA_5G05630 AFUA_5G13520 AFUA_6G02440 AFUA_6G12660 AFUA_7G02210 AFUA_8G04790 AFUA_1G04840 AFUA_2G17060 AFUA_5G06010 AFUA_5G06510 AFUA_5G13470
	1.56402e-05	15	18	3.39783	GO:0033750 ribosome localization	http://amigo.geneontology.org/amigo/term/GO:0033750	AFUA_1G10310 AFUA_1G15030 AFUA_2G08560 AFUA_2G16750 AFUA_3G11110 AFUA_5G01180 AFUA_5G06010 AFUA_5G06510 AFUA_5G06520 AFUA_5G13610 AFUA_7G04430 AFUA_8G03930 AFUA_1G05630 AFUA_2G04920 AFUA_6G04630
	1.56402e-05	15	18	3.39783	GO:0000054 ribosomal subunit export from nucleus	http://amigo.geneontology.org/amigo/term/GO:0000054	AFUA_1G10310 AFUA_1G15030 AFUA_2G08560 AFUA_2G16750 AFUA_3G11110 AFUA_5G01180 AFUA_5G06010 AFUA_5G06510 AFUA_5G06520 AFUA_5G13610 AFUA_7G04430 AFUA_8G03930 AFUA_1G05630 AFUA_2G04920 AFUA_6G04630
	1.56402e-05	39	75	2.12025	GO:0140694 non-membrane-bounded organelle assembly	http://amigo.geneontology.org/amigo/term/GO:0140694	AFUA_1G01990 AFUA_1G02210 AFUA_1G03390 AFUA_1G05080 AFUA_1G05340 AFUA_1G06230 AFUA_1G09630 AFUA_1G11130 AFUA_1G12390 AFUA_1G15020 AFUA_1G15070 AFUA_1G16540 AFUA_2G02710 AFUA_2G05550 AFUA_2G05560 AFUA_2G11430 AFUA_2G11850 AFUA_2G14280 AFUA_2G15750 AFUA_3G05430 AFUA_3G06980 AFUA_3G11860 AFUA_3G13320 AFUA_4G07730 AFUA_5G03090 AFUA_5G05630 AFUA_5G12570 AFUA_5G13520 AFUA_6G02440 AFUA_6G12660 AFUA_7G01…
	1.71912e-05	17	22	3.15072	GO:0000466 maturation of 5.8S rRNA from tricistronic rRNA transcript (SSU-rRNA 5.8S rRNA LSU-rRNA)	http://amigo.geneontology.org/amigo/term/GO:0000466	AFUA_1G05410 AFUA_2G02340 AFUA_2G08860 AFUA_3G05860 AFUA_3G09880 AFUA_3G11110 AFUA_4G12200 AFUA_5G10840 AFUA_7G04430 AFUA_1G04840 AFUA_1G09200 AFUA_4G07630 AFUA_4G08190 AFUA_4G12250 AFUA_5G13530 AFUA_6G04630 AFUA_6G06430
	4.82915e-05	17	23	3.01373	GO:0031503 protein-containing complex localization	http://amigo.geneontology.org/amigo/term/GO:0031503	AFUA_1G04360 AFUA_1G10310 AFUA_1G15030 AFUA_2G08560 AFUA_2G16750 AFUA_3G11110 AFUA_4G10490 AFUA_5G01180 AFUA_5G06010 AFUA_5G06510 AFUA_5G06520 AFUA_5G13610 AFUA_7G04430 AFUA_8G03930 AFUA_1G05630 AFUA_2G04920 AFUA_6G04630
	4.82915e-05	17	23	3.01373	GO:0000470 maturation of LSU-rRNA	http://amigo.geneontology.org/amigo/term/GO:0000470	AFUA_1G09200 AFUA_1G10510 AFUA_1G13570 AFUA_2G05950 AFUA_4G06350 AFUA_4G08190 AFUA_4G13330 AFUA_5G01760 AFUA_5G03870 AFUA_5G06010 AFUA_5G10840 AFUA_5G12850 AFUA_6G04260 AFUA_6G12990 AFUA_7G05460 AFUA_8G04790 AFUA_4G07630
	5.08634e-05	16	21	3.10659	GO:0000027 ribosomal large subunit assembly	http://amigo.geneontology.org/amigo/term/GO:0000027	AFUA_1G01990 AFUA_1G02210 AFUA_1G03390 AFUA_1G05080 AFUA_1G06230 AFUA_1G11130 AFUA_2G02710 AFUA_2G05550 AFUA_2G05560 AFUA_2G11850 AFUA_4G07730 AFUA_5G05630 AFUA_6G02440 AFUA_8G04790 AFUA_5G06510 AFUA_5G13470
	7.46273e-05	341	1135	1.22502	GO:0044267 cellular protein metabolic process	http://amigo.geneontology.org/amigo/term/GO:0044267	AFUA_1G00150 AFUA_1G02030 AFUA_1G02410 AFUA_1G02430 AFUA_1G02560 AFUA_1G03380 AFUA_1G03390 AFUA_1G03810 AFUA_1G04040 AFUA_1G04590 AFUA_1G04600 AFUA_1G04660 AFUA_1G04770 AFUA_1G05080 AFUA_1G05200 AFUA_1G05420 AFUA_1G05610 AFUA_1G05990 AFUA_1G06830 AFUA_1G06920 AFUA_1G07050 AFUA_1G07540 AFUA_1G07630 AFUA_1G08950 AFUA_1G09010 AFUA_1G09100 AFUA_1G09150 AFUA_1G09440 AFUA_1G09830 AFUA_1G09950 AFUA_1G10…
	9.25758e-05	11	12	3.73762	GO:0000478 endonucleolytic cleavage involved in rRNA processing	http://amigo.geneontology.org/amigo/term/GO:0000478	AFUA_1G05410 AFUA_2G12880 AFUA_2G13570 AFUA_3G11110 AFUA_4G07540 AFUA_4G12200 AFUA_7G04430 AFUA_8G04640 AFUA_1G04840 AFUA_6G04630 AFUA_6G06430
	9.25758e-05	11	12	3.73762	GO:0000479 endonucleolytic cleavage of tricistronic rRNA transcript (SSU-rRNA 5.8S rRNA LSU-rRNA)	http://amigo.geneontology.org/amigo/term/GO:0000479	AFUA_1G05410 AFUA_2G12880 AFUA_2G13570 AFUA_3G11110 AFUA_4G07540 AFUA_4G12200 AFUA_7G04430 AFUA_8G04640 AFUA_1G04840 AFUA_6G04630 AFUA_6G06430
	0.000124058	116	325	1.45532	GO:0006412 translation	http://amigo.geneontology.org/amigo/term/GO:0006412	AFUA_1G02030 AFUA_1G03390 AFUA_1G04660 AFUA_1G05080 AFUA_1G05200 AFUA_1G05990 AFUA_1G06830 AFUA_1G07630 AFUA_1G09010 AFUA_1G09100 AFUA_1G09440 AFUA_1G10310 AFUA_1G11130 AFUA_1G11190 AFUA_1G12570 AFUA_1G13920 AFUA_1G15020 AFUA_2G02070 AFUA_2G02320 AFUA_2G02340 AFUA_2G02590 AFUA_2G02710 AFUA_2G04820 AFUA_2G05580 AFUA_2G08860 AFUA_2G08990 AFUA_2G10380 AFUA_2G11130 AFUA_2G14030 AFUA_2G14810 AFUA_2G16…
	0.000155813	1025	3891	1.0741	GO:0071704 organic substance metabolic process	http://amigo.geneontology.org/amigo/term/GO:0071704	AFUA_1G00150 AFUA_1G00580 AFUA_1G02000 AFUA_1G02020 AFUA_1G02030 AFUA_1G02140 AFUA_1G02410 AFUA_1G02430 AFUA_1G02500 AFUA_1G02560 AFUA_1G02890 AFUA_1G02900 AFUA_1G02950 AFUA_1G03210 AFUA_1G03380 AFUA_1G03390 AFUA_1G03550 AFUA_1G03810 AFUA_1G03920 AFUA_1G04040 AFUA_1G04520 AFUA_1G04570 AFUA_1G04590 AFUA_1G04600 AFUA_1G04660 AFUA_1G04720 AFUA_1G04770 AFUA_1G04780 AFUA_1G04980 AFUA_1G05080 AFUA_1G05…
	0.000241639	31	60	2.10666	GO:0002181 cytoplasmic translation	http://amigo.geneontology.org/amigo/term/GO:0002181	AFUA_1G04660 AFUA_1G05080 AFUA_1G05200 AFUA_1G06830 AFUA_1G07630 AFUA_1G09100 AFUA_1G11130 AFUA_1G12570 AFUA_2G02320 AFUA_2G04820 AFUA_2G08990 AFUA_2G16400 AFUA_3G05840 AFUA_3G08160 AFUA_3G08460 AFUA_3G08640 AFUA_3G12300 AFUA_3G13320 AFUA_4G12100 AFUA_5G06360 AFUA_6G02440 AFUA_6G08910 AFUA_6G13250 AFUA_7G03980 AFUA_8G03930 AFUA_1G02030 AFUA_1G09970 AFUA_1G14020 AFUA_2G09870 AFUA_2G10380 AFUA_4G03…
	0.000254929	20	32	2.54838	GO:0051170 import into nucleus	http://amigo.geneontology.org/amigo/term/GO:0051170	AFUA_1G03590 AFUA_1G06790 AFUA_1G10860 AFUA_1G12280 AFUA_1G13100 AFUA_1G15720 AFUA_1G15900 AFUA_2G08560 AFUA_2G10010 AFUA_2G15870 AFUA_2G16090 AFUA_3G05500 AFUA_4G04720 AFUA_4G05840 AFUA_5G01180 AFUA_6G04010 AFUA_6G09990 AFUA_7G05970 AFUA_7G06020 AFUA_6G13120
	0.000254929	20	32	2.54838	GO:0006606 protein import into nucleus	http://amigo.geneontology.org/amigo/term/GO:0006606	AFUA_1G03590 AFUA_1G06790 AFUA_1G10860 AFUA_1G12280 AFUA_1G13100 AFUA_1G15720 AFUA_1G15900 AFUA_2G08560 AFUA_2G10010 AFUA_2G15870 AFUA_2G16090 AFUA_3G05500 AFUA_4G04720 AFUA_4G05840 AFUA_5G01180 AFUA_6G04010 AFUA_6G09990 AFUA_7G05970 AFUA_7G06020 AFUA_6G13120
	0.000254929	20	32	2.54838	GO:0000462 maturation of SSU-rRNA from tricistronic rRNA transcript (SSU-rRNA 5.8S rRNA LSU-rRNA)	http://amigo.geneontology.org/amigo/term/GO:0000462	AFUA_1G05410 AFUA_1G11160 AFUA_2G03930 AFUA_2G04780 AFUA_2G10500 AFUA_2G12880 AFUA_2G13570 AFUA_3G11110 AFUA_4G07540 AFUA_4G12200 AFUA_5G03090 AFUA_5G06170 AFUA_6G04590 AFUA_6G09820 AFUA_6G14260 AFUA_7G04430 AFUA_1G02160 AFUA_1G04840 AFUA_6G04630 AFUA_6G06430
	0.000293824	16	23	2.83645	GO:0006270 DNA replication initiation	http://amigo.geneontology.org/amigo/term/GO:0006270	AFUA_1G02500 AFUA_1G03920 AFUA_1G10720 AFUA_1G15310 AFUA_2G09060 AFUA_2G10140 AFUA_2G10730 AFUA_2G17050 AFUA_3G10280 AFUA_3G14010 AFUA_4G11620 AFUA_5G02520 AFUA_5G13020 AFUA_8G04240 AFUA_5G10890 AFUA_7G04310
	0.000296999	247	800	1.2589	GO:0043412 macromolecule modification	http://amigo.geneontology.org/amigo/term/GO:0043412	AFUA_1G00150 AFUA_1G02410 AFUA_1G02560 AFUA_1G03380 AFUA_1G03810 AFUA_1G04040 AFUA_1G04590 AFUA_1G04770 AFUA_1G05310 AFUA_1G05420 AFUA_1G05610 AFUA_1G05710 AFUA_1G06920 AFUA_1G07570 AFUA_1G08950 AFUA_1G09950 AFUA_1G10940 AFUA_1G11950 AFUA_1G12120 AFUA_1G12150 AFUA_1G13010 AFUA_1G13280 AFUA_1G13570 AFUA_1G13870 AFUA_1G14180 AFUA_1G14220 AFUA_1G14810 AFUA_1G15710 AFUA_1G15800 AFUA_1G16950 AFUA_1G17…
	0.000313066	105	294	1.45621	GO:0007049 cell cycle	http://amigo.geneontology.org/amigo/term/GO:0007049	AFUA_1G00580 AFUA_1G02000 AFUA_1G03210 AFUA_1G03920 AFUA_1G05420 AFUA_1G07320 AFUA_1G08850 AFUA_1G10720 AFUA_1G11950 AFUA_1G12380 AFUA_1G15070 AFUA_1G15310 AFUA_1G15710 AFUA_1G16540 AFUA_2G02170 AFUA_2G03150 AFUA_2G03920 AFUA_2G06320 AFUA_2G07550 AFUA_2G09010 AFUA_2G09060 AFUA_2G10140 AFUA_2G10710 AFUA_2G10730 AFUA_2G11430 AFUA_2G13450 AFUA_2G14280 AFUA_2G15060 AFUA_2G15750 AFUA_2G15905 AFUA_2G16…
	0.000352046	58	141	1.67723	GO:1903047 mitotic cell cycle process	http://amigo.geneontology.org/amigo/term/GO:1903047	AFUA_1G03920 AFUA_1G10720 AFUA_1G12380 AFUA_1G15070 AFUA_1G15310 AFUA_1G15710 AFUA_1G16540 AFUA_2G02170 AFUA_2G03150 AFUA_2G03920 AFUA_2G07550 AFUA_2G09010 AFUA_2G09060 AFUA_2G10710 AFUA_2G10730 AFUA_2G13450 AFUA_2G14280 AFUA_2G15060 AFUA_2G15905 AFUA_2G16150 AFUA_2G16850 AFUA_3G05530 AFUA_3G06980 AFUA_3G10250 AFUA_3G13920 AFUA_3G13950 AFUA_3G14010 AFUA_3G14340 AFUA_4G10970 AFUA_4G11620 AFUA_4G12…
	0.000453353	20	33	2.47115	GO:0034504 protein localization to nucleus	http://amigo.geneontology.org/amigo/term/GO:0034504	AFUA_1G03590 AFUA_1G06790 AFUA_1G10860 AFUA_1G12280 AFUA_1G13100 AFUA_1G15720 AFUA_1G15900 AFUA_2G08560 AFUA_2G10010 AFUA_2G15870 AFUA_2G16090 AFUA_3G05500 AFUA_4G04720 AFUA_4G05840 AFUA_5G01180 AFUA_6G04010 AFUA_6G09990 AFUA_7G05970 AFUA_7G06020 AFUA_6G13120
	0.000458394	87	236	1.50311	GO:0022402 cell cycle process	http://amigo.geneontology.org/amigo/term/GO:0022402	AFUA_1G02000 AFUA_1G03920 AFUA_1G08850 AFUA_1G10720 AFUA_1G12380 AFUA_1G15070 AFUA_1G15310 AFUA_1G15710 AFUA_1G16540 AFUA_2G02170 AFUA_2G03150 AFUA_2G03920 AFUA_2G07550 AFUA_2G09010 AFUA_2G09060 AFUA_2G10140 AFUA_2G10710 AFUA_2G10730 AFUA_2G11430 AFUA_2G13450 AFUA_2G14280 AFUA_2G15060 AFUA_2G15750 AFUA_2G15905 AFUA_2G16150 AFUA_2G16850 AFUA_3G05500 AFUA_3G05530 AFUA_3G05590 AFUA_3G06980 AFUA_3G08…
	0.000465317	370	1269	1.18884	GO:0019538 protein metabolic process	http://amigo.geneontology.org/amigo/term/GO:0019538	AFUA_1G00150 AFUA_1G02030 AFUA_1G02410 AFUA_1G02430 AFUA_1G02560 AFUA_1G03380 AFUA_1G03390 AFUA_1G03810 AFUA_1G04040 AFUA_1G04590 AFUA_1G04600 AFUA_1G04660 AFUA_1G04770 AFUA_1G05080 AFUA_1G05200 AFUA_1G05420 AFUA_1G05610 AFUA_1G05990 AFUA_1G06830 AFUA_1G06920 AFUA_1G07050 AFUA_1G07540 AFUA_1G07630 AFUA_1G08950 AFUA_1G09010 AFUA_1G09100 AFUA_1G09150 AFUA_1G09440 AFUA_1G09830 AFUA_1G09950 AFUA_1G10…
	0.000530223	44	100	1.79406	GO:0022618 ribonucleoprotein complex assembly	http://amigo.geneontology.org/amigo/term/GO:0022618	AFUA_1G01990 AFUA_1G02210 AFUA_1G02410 AFUA_1G03390 AFUA_1G05080 AFUA_1G05200 AFUA_1G05340 AFUA_1G06230 AFUA_1G11130 AFUA_1G12570 AFUA_1G13880 AFUA_1G15020 AFUA_2G02710 AFUA_2G05550 AFUA_2G05560 AFUA_2G08990 AFUA_2G11850 AFUA_2G16400 AFUA_3G05840 AFUA_3G08040 AFUA_3G13320 AFUA_4G07730 AFUA_4G07845 AFUA_5G03090 AFUA_5G05630 AFUA_5G06010 AFUA_5G11910 AFUA_6G02440 AFUA_6G12660 AFUA_7G02210 AFUA_8G04…
	0.000530223	44	100	1.79406	GO:0070925 organelle assembly	http://amigo.geneontology.org/amigo/term/GO:0070925	AFUA_1G01990 AFUA_1G02210 AFUA_1G03390 AFUA_1G04580 AFUA_1G05000 AFUA_1G05080 AFUA_1G05340 AFUA_1G06230 AFUA_1G09630 AFUA_1G11130 AFUA_1G12390 AFUA_1G15020 AFUA_1G15070 AFUA_1G16540 AFUA_2G02710 AFUA_2G05550 AFUA_2G05560 AFUA_2G06250 AFUA_2G11430 AFUA_2G11850 AFUA_2G14280 AFUA_2G15750 AFUA_3G05430 AFUA_3G06980 AFUA_3G11860 AFUA_3G13320 AFUA_4G07730 AFUA_5G03090 AFUA_5G05630 AFUA_5G11660 AFUA_5G12…
	0.000530223	45	103	1.78139	GO:0071826 ribonucleoprotein complex subunit organization	http://amigo.geneontology.org/amigo/term/GO:0071826	AFUA_1G01990 AFUA_1G02210 AFUA_1G02410 AFUA_1G03390 AFUA_1G05080 AFUA_1G05200 AFUA_1G05340 AFUA_1G06230 AFUA_1G11130 AFUA_1G12570 AFUA_1G13880 AFUA_1G15020 AFUA_2G02710 AFUA_2G05550 AFUA_2G05560 AFUA_2G08990 AFUA_2G11850 AFUA_2G16400 AFUA_3G05840 AFUA_3G08040 AFUA_3G13320 AFUA_4G07730 AFUA_4G07845 AFUA_5G03090 AFUA_5G05630 AFUA_5G06010 AFUA_5G11910 AFUA_6G02440 AFUA_6G12660 AFUA_7G02210 AFUA_8G04…
	0.00103032	64	165	1.58154	GO:0000278 mitotic cell cycle	http://amigo.geneontology.org/amigo/term/GO:0000278	AFUA_1G03210 AFUA_1G03920 AFUA_1G07320 AFUA_1G10720 AFUA_1G12380 AFUA_1G15070 AFUA_1G15310 AFUA_1G15710 AFUA_1G16540 AFUA_2G02170 AFUA_2G03150 AFUA_2G03920 AFUA_2G07550 AFUA_2G09010 AFUA_2G09060 AFUA_2G10710 AFUA_2G10730 AFUA_2G11430 AFUA_2G13450 AFUA_2G14280 AFUA_2G15060 AFUA_2G15750 AFUA_2G15905 AFUA_2G16150 AFUA_2G16850 AFUA_3G05530 AFUA_3G06980 AFUA_3G09560 AFUA_3G10250 AFUA_3G13920 AFUA_3G13…
	0.00104192	52	127	1.66949	GO:0090305 nucleic acid phosphodiester bond hydrolysis	http://amigo.geneontology.org/amigo/term/GO:0090305	AFUA_1G05410 AFUA_1G07090 AFUA_1G07180 AFUA_1G13570 AFUA_1G16460 AFUA_2G01120 AFUA_2G02340 AFUA_2G08860 AFUA_2G12880 AFUA_2G13570 AFUA_3G05860 AFUA_3G09720 AFUA_3G09880 AFUA_3G11110 AFUA_4G06260 AFUA_4G07540 AFUA_4G12200 AFUA_5G07850 AFUA_6G10690 AFUA_7G04430 AFUA_8G04640 AFUA_8G04820 AFUA_1G04570 AFUA_1G04840 AFUA_1G11420 AFUA_1G16600 AFUA_2G02400 AFUA_2G02960 AFUA_2G03740 AFUA_2G05560 AFUA_2G16…
	0.00110036	62	159	1.58993	GO:0006399 tRNA metabolic process	http://amigo.geneontology.org/amigo/term/GO:0006399	AFUA_1G05430 AFUA_1G05710 AFUA_1G07570 AFUA_1G09010 AFUA_1G14180 AFUA_1G16460 AFUA_2G02340 AFUA_2G02400 AFUA_2G02590 AFUA_2G08460 AFUA_2G08860 AFUA_2G14030 AFUA_2G14180 AFUA_2G16660 AFUA_3G04200 AFUA_3G05860 AFUA_3G08390 AFUA_3G08760 AFUA_3G09880 AFUA_4G12200 AFUA_4G13700 AFUA_5G05490 AFUA_5G06140 AFUA_5G06653 AFUA_5G08610 AFUA_5G09620 AFUA_5G11130 AFUA_5G11400 AFUA_5G11650 AFUA_5G12310 AFUA_6G07…
	0.00119307	36	79	1.85806	GO:0051640 organelle localization	http://amigo.geneontology.org/amigo/term/GO:0051640	AFUA_1G10310 AFUA_1G12380 AFUA_1G15030 AFUA_1G15070 AFUA_1G15860 AFUA_2G08560 AFUA_2G09830 AFUA_2G13450 AFUA_2G16750 AFUA_3G06980 AFUA_3G11110 AFUA_3G12510 AFUA_4G04810 AFUA_4G12310 AFUA_5G01180 AFUA_5G06010 AFUA_5G06450 AFUA_5G06510 AFUA_5G06520 AFUA_5G13460 AFUA_5G13610 AFUA_6G06420 AFUA_6G10410 AFUA_6G12700 AFUA_7G04430 AFUA_8G02840 AFUA_8G03930 AFUA_8G04660 AFUA_1G05630 AFUA_2G04920 AFUA_2G13…
	0.00121102	25	48	2.12365	GO:0051656 establishment of organelle localization	http://amigo.geneontology.org/amigo/term/GO:0051656	AFUA_1G10310 AFUA_1G12380 AFUA_1G15030 AFUA_2G08560 AFUA_2G09830 AFUA_2G13450 AFUA_2G16750 AFUA_3G06980 AFUA_3G11110 AFUA_5G01180 AFUA_5G06010 AFUA_5G06510 AFUA_5G06520 AFUA_5G13460 AFUA_5G13610 AFUA_6G12700 AFUA_7G04430 AFUA_8G03930 AFUA_8G04660 AFUA_1G05630 AFUA_2G04920 AFUA_3G10180 AFUA_5G08040 AFUA_6G04630 AFUA_6G05290
	0.0013487	340	1169	1.1859	GO:0009059 macromolecule biosynthetic process	http://amigo.geneontology.org/amigo/term/GO:0009059	AFUA_1G00580 AFUA_1G02020 AFUA_1G02030 AFUA_1G02410 AFUA_1G02560 AFUA_1G03210 AFUA_1G03380 AFUA_1G03390 AFUA_1G03810 AFUA_1G04520 AFUA_1G04590 AFUA_1G04660 AFUA_1G04980 AFUA_1G05080 AFUA_1G05150 AFUA_1G05200 AFUA_1G05940 AFUA_1G05990 AFUA_1G06210 AFUA_1G06260 AFUA_1G06830 AFUA_1G07630 AFUA_1G09010 AFUA_1G09100 AFUA_1G09210 AFUA_1G09350 AFUA_1G09440 AFUA_1G09950 AFUA_1G10310 AFUA_1G10525 AFUA_1G10…
	0.00140417	157	488	1.31179	GO:0051641 cellular localization	http://amigo.geneontology.org/amigo/term/GO:0051641	AFUA_1G02920 AFUA_1G02950 AFUA_1G03400 AFUA_1G03460 AFUA_1G03590 AFUA_1G04080 AFUA_1G04360 AFUA_1G04520 AFUA_1G04780 AFUA_1G05100 AFUA_1G05110 AFUA_1G05120 AFUA_1G06790 AFUA_1G06880 AFUA_1G08850 AFUA_1G09220 AFUA_1G09620 AFUA_1G09820 AFUA_1G09830 AFUA_1G09840 AFUA_1G10310 AFUA_1G10860 AFUA_1G10970 AFUA_1G11470 AFUA_1G12280 AFUA_1G12380 AFUA_1G13020 AFUA_1G13100 AFUA_1G14120 AFUA_1G15030 AFUA_1G15…
	0.00142037	27	54	2.0387	GO:0050657 nucleic acid transport	http://amigo.geneontology.org/amigo/term/GO:0050657	AFUA_1G02950 AFUA_1G04520 AFUA_1G05110 AFUA_1G09620 AFUA_1G10860 AFUA_1G13100 AFUA_2G08560 AFUA_3G08040 AFUA_3G08780 AFUA_4G04720 AFUA_4G05840 AFUA_4G12190 AFUA_6G13120 AFUA_7G06020 AFUA_1G05630 AFUA_1G06790 AFUA_2G04920 AFUA_2G11230 AFUA_3G05430 AFUA_4G07100 AFUA_4G12250 AFUA_5G09850 AFUA_5G13530 AFUA_6G04630 AFUA_6G05130 AFUA_6G10730 AFUA_7G01460
	0.00142037	27	54	2.0387	GO:0050658 RNA transport	http://amigo.geneontology.org/amigo/term/GO:0050658	AFUA_1G02950 AFUA_1G04520 AFUA_1G05110 AFUA_1G09620 AFUA_1G10860 AFUA_1G13100 AFUA_2G08560 AFUA_3G08040 AFUA_3G08780 AFUA_4G04720 AFUA_4G05840 AFUA_4G12190 AFUA_6G13120 AFUA_7G06020 AFUA_1G05630 AFUA_1G06790 AFUA_2G04920 AFUA_2G11230 AFUA_3G05430 AFUA_4G07100 AFUA_4G12250 AFUA_5G09850 AFUA_5G13530 AFUA_6G04630 AFUA_6G05130 AFUA_6G10730 AFUA_7G01460
	0.00142037	27	54	2.0387	GO:0051236 establishment of RNA localization	http://amigo.geneontology.org/amigo/term/GO:0051236	AFUA_1G02950 AFUA_1G04520 AFUA_1G05110 AFUA_1G09620 AFUA_1G10860 AFUA_1G13100 AFUA_2G08560 AFUA_3G08040 AFUA_3G08780 AFUA_4G04720 AFUA_4G05840 AFUA_4G12190 AFUA_6G13120 AFUA_7G06020 AFUA_1G05630 AFUA_1G06790 AFUA_2G04920 AFUA_2G11230 AFUA_3G05430 AFUA_4G07100 AFUA_4G12250 AFUA_5G09850 AFUA_5G13530 AFUA_6G04630 AFUA_6G05130 AFUA_6G10730 AFUA_7G01460
	0.00145984	44	104	1.72505	GO:0008033 tRNA processing	http://amigo.geneontology.org/amigo/term/GO:0008033	AFUA_1G05430 AFUA_1G05710 AFUA_1G07570 AFUA_1G14180 AFUA_1G16460 AFUA_2G02400 AFUA_2G08460 AFUA_2G14180 AFUA_2G16660 AFUA_3G04200 AFUA_3G08390 AFUA_3G08760 AFUA_4G12200 AFUA_5G06140 AFUA_5G06653 AFUA_5G08610 AFUA_5G09620 AFUA_5G11130 AFUA_5G11400 AFUA_5G11650 AFUA_5G12310 AFUA_6G07490 AFUA_6G08910 AFUA_6G10500 AFUA_6G10540 AFUA_6G11510 AFUA_8G04820 AFUA_1G05070 AFUA_1G05310 AFUA_1G14220 AFUA_1G14…
	0.00151173	132	400	1.34554	GO:0051649 establishment of localization in cell	http://amigo.geneontology.org/amigo/term/GO:0051649	AFUA_1G02950 AFUA_1G03400 AFUA_1G03460 AFUA_1G03590 AFUA_1G04080 AFUA_1G04520 AFUA_1G04780 AFUA_1G05100 AFUA_1G05110 AFUA_1G05120 AFUA_1G06790 AFUA_1G06880 AFUA_1G09220 AFUA_1G09620 AFUA_1G09820 AFUA_1G09830 AFUA_1G09840 AFUA_1G10310 AFUA_1G10860 AFUA_1G10970 AFUA_1G11470 AFUA_1G12280 AFUA_1G12380 AFUA_1G13020 AFUA_1G13100 AFUA_1G15030 AFUA_1G15400 AFUA_1G15720 AFUA_1G15860 AFUA_1G15900 AFUA_2G01…
	0.00152843	126	379	1.35555	GO:0046907 intracellular transport	http://amigo.geneontology.org/amigo/term/GO:0046907	AFUA_1G02950 AFUA_1G03400 AFUA_1G03460 AFUA_1G03590 AFUA_1G04080 AFUA_1G04520 AFUA_1G04780 AFUA_1G05100 AFUA_1G05110 AFUA_1G05120 AFUA_1G06790 AFUA_1G06880 AFUA_1G09220 AFUA_1G09620 AFUA_1G09820 AFUA_1G09830 AFUA_1G09840 AFUA_1G10310 AFUA_1G10860 AFUA_1G10970 AFUA_1G11470 AFUA_1G12280 AFUA_1G12380 AFUA_1G13020 AFUA_1G13100 AFUA_1G15030 AFUA_1G15400 AFUA_1G15720 AFUA_1G15860 AFUA_1G15900 AFUA_2G01…
	0.00161842	7	7	4.0774	GO:0036388 pre-replicative complex assembly	http://amigo.geneontology.org/amigo/term/GO:0036388	AFUA_1G03920 AFUA_2G09060 AFUA_2G10140 AFUA_3G14010 AFUA_5G02520 AFUA_5G10890 AFUA_8G04240
	0.00161842	7	7	4.0774	GO:1902299 pre-replicative complex assembly involved in cell cycle DNA replication	http://amigo.geneontology.org/amigo/term/GO:1902299	AFUA_1G03920 AFUA_2G09060 AFUA_2G10140 AFUA_3G14010 AFUA_5G02520 AFUA_5G10890 AFUA_8G04240
	0.00161842	7	7	4.0774	GO:0006267 pre-replicative complex assembly involved in nuclear cell cycle DNA replication	http://amigo.geneontology.org/amigo/term/GO:0006267	AFUA_1G03920 AFUA_2G09060 AFUA_2G10140 AFUA_3G14010 AFUA_5G02520 AFUA_5G10890 AFUA_8G04240
	0.00209738	28	58	1.9684	GO:0006403 RNA localization	http://amigo.geneontology.org/amigo/term/GO:0006403	AFUA_1G02950 AFUA_1G04520 AFUA_1G05110 AFUA_1G09620 AFUA_1G10860 AFUA_1G13100 AFUA_1G14120 AFUA_2G08560 AFUA_3G08040 AFUA_3G08780 AFUA_4G04720 AFUA_4G05840 AFUA_4G12190 AFUA_6G04630 AFUA_6G13120 AFUA_7G06020 AFUA_1G05630 AFUA_1G06790 AFUA_2G04920 AFUA_2G11230 AFUA_3G05430 AFUA_4G07100 AFUA_4G12250 AFUA_5G09850 AFUA_5G13530 AFUA_6G05130 AFUA_6G10730 AFUA_7G01460
	0.00217863	122	368	1.35175	GO:0043043 peptide biosynthetic process	http://amigo.geneontology.org/amigo/term/GO:0043043	AFUA_1G02030 AFUA_1G03390 AFUA_1G04660 AFUA_1G05080 AFUA_1G05200 AFUA_1G05990 AFUA_1G06830 AFUA_1G07630 AFUA_1G09010 AFUA_1G09100 AFUA_1G09440 AFUA_1G10310 AFUA_1G11130 AFUA_1G11190 AFUA_1G12570 AFUA_1G13920 AFUA_1G15020 AFUA_2G02070 AFUA_2G02320 AFUA_2G02340 AFUA_2G02590 AFUA_2G02710 AFUA_2G04820 AFUA_2G05580 AFUA_2G08860 AFUA_2G08990 AFUA_2G10380 AFUA_2G11130 AFUA_2G14030 AFUA_2G14810 AFUA_2G16…
	0.00307514	9	11	3.33606	GO:1902084 fumagillin metabolic process	http://amigo.geneontology.org/amigo/term/GO:1902084	AFUA_8G00380 AFUA_8G00420 AFUA_8G00430 AFUA_8G00440 AFUA_8G00480 AFUA_8G00500 AFUA_8G00510 AFUA_2G08590 AFUA_8G00520
	0.00307514	9	11	3.33606	GO:1902086 fumagillin biosynthetic process	http://amigo.geneontology.org/amigo/term/GO:1902086	AFUA_8G00380 AFUA_8G00420 AFUA_8G00430 AFUA_8G00440 AFUA_8G00480 AFUA_8G00500 AFUA_8G00510 AFUA_2G08590 AFUA_8G00520
	0.00333574	33	74	1.8183	GO:0015931 nucleobase-containing compound transport	http://amigo.geneontology.org/amigo/term/GO:0015931	AFUA_1G02950 AFUA_1G04520 AFUA_1G05110 AFUA_1G05440 AFUA_1G09620 AFUA_1G10860 AFUA_1G13100 AFUA_2G08560 AFUA_3G06950 AFUA_3G08040 AFUA_3G08780 AFUA_4G04720 AFUA_4G05840 AFUA_4G12190 AFUA_6G08100 AFUA_6G13120 AFUA_7G06020 AFUA_1G05630 AFUA_1G06790 AFUA_2G04920 AFUA_2G11230 AFUA_3G05430 AFUA_4G07100 AFUA_4G12250 AFUA_5G09850 AFUA_5G13530 AFUA_6G04630 AFUA_6G05130 AFUA_6G05170 AFUA_6G10730 AFUA_6G13…
	0.00333574	81	229	1.44222	GO:1901137 carbohydrate derivative biosynthetic process	http://amigo.geneontology.org/amigo/term/GO:1901137	AFUA_1G02560 AFUA_1G02890 AFUA_1G03380 AFUA_1G03810 AFUA_1G06210 AFUA_1G12150 AFUA_1G13280 AFUA_1G13870 AFUA_1G15830 AFUA_1G16950 AFUA_2G02360 AFUA_2G03610 AFUA_2G06240 AFUA_2G06280 AFUA_2G11290 AFUA_2G15910 AFUA_2G16890 AFUA_3G01110 AFUA_3G07180 AFUA_3G07220 AFUA_3G07700 AFUA_3G15090 AFUA_4G00970 AFUA_4G04270 AFUA_4G05960 AFUA_4G06690 AFUA_4G06870 AFUA_4G07690 AFUA_4G08200 AFUA_4G08550 AFUA_4G09…
	0.00346767	21	40	2.14064	GO:0006405 RNA export from nucleus	http://amigo.geneontology.org/amigo/term/GO:0006405	AFUA_1G02950 AFUA_1G04520 AFUA_1G05110 AFUA_1G09620 AFUA_1G10860 AFUA_1G13100 AFUA_2G08560 AFUA_3G08040 AFUA_3G08780 AFUA_4G04720 AFUA_4G05840 AFUA_4G12190 AFUA_6G13120 AFUA_7G06020 AFUA_1G05630 AFUA_1G06790 AFUA_2G04920 AFUA_4G12250 AFUA_5G09850 AFUA_5G13530 AFUA_7G01460
	0.00397094	13	20	2.65031	GO:0033260 nuclear DNA replication	http://amigo.geneontology.org/amigo/term/GO:0033260	AFUA_1G03920 AFUA_1G15310 AFUA_2G09010 AFUA_2G09060 AFUA_2G10140 AFUA_2G10730 AFUA_3G14010 AFUA_4G11620 AFUA_5G02520 AFUA_5G10890 AFUA_6G09180 AFUA_8G04240 AFUA_2G06320
	0.00397094	13	20	2.65031	GO:0044786 cell cycle DNA replication	http://amigo.geneontology.org/amigo/term/GO:0044786	AFUA_1G03920 AFUA_1G15310 AFUA_2G09010 AFUA_2G09060 AFUA_2G10140 AFUA_2G10730 AFUA_3G14010 AFUA_4G11620 AFUA_5G02520 AFUA_5G10890 AFUA_6G09180 AFUA_8G04240 AFUA_2G06320
	0.00568642	36	85	1.7269	GO:0009451 RNA modification	http://amigo.geneontology.org/amigo/term/GO:0009451	AFUA_1G05310 AFUA_1G05710 AFUA_1G07570 AFUA_1G13570 AFUA_1G14180 AFUA_1G14220 AFUA_2G08460 AFUA_2G11450 AFUA_2G14180 AFUA_3G04200 AFUA_3G08390 AFUA_3G08760 AFUA_4G13690 AFUA_5G01760 AFUA_5G05710 AFUA_5G06140 AFUA_5G08610 AFUA_5G09620 AFUA_5G11130 AFUA_5G11650 AFUA_5G12310 AFUA_6G07490 AFUA_6G08910 AFUA_6G10500 AFUA_6G11510 AFUA_7G04860 AFUA_1G05070 AFUA_1G13880 AFUA_1G14770 AFUA_3G06750 AFUA_4G12…
	0.00781505	13	21	2.52411	GO:0022616 DNA strand elongation	http://amigo.geneontology.org/amigo/term/GO:0022616	AFUA_1G03920 AFUA_2G09010 AFUA_2G09060 AFUA_2G10140 AFUA_2G10730 AFUA_2G16710 AFUA_3G09560 AFUA_4G07970 AFUA_2G12250 AFUA_3G08300 AFUA_4G11180 AFUA_4G12210 AFUA_5G01870
	0.00781505	13	21	2.52411	GO:0006271 DNA strand elongation involved in DNA replication	http://amigo.geneontology.org/amigo/term/GO:0006271	AFUA_1G03920 AFUA_2G09010 AFUA_2G09060 AFUA_2G10140 AFUA_2G10730 AFUA_2G16710 AFUA_3G09560 AFUA_4G07970 AFUA_2G12250 AFUA_3G08300 AFUA_4G11180 AFUA_4G12210 AFUA_5G01870
	0.00840323	131	412	1.29646	GO:0006518 peptide metabolic process	http://amigo.geneontology.org/amigo/term/GO:0006518	AFUA_1G02030 AFUA_1G03390 AFUA_1G04660 AFUA_1G05080 AFUA_1G05200 AFUA_1G05990 AFUA_1G06830 AFUA_1G07630 AFUA_1G09010 AFUA_1G09100 AFUA_1G09150 AFUA_1G09440 AFUA_1G10310 AFUA_1G11130 AFUA_1G11190 AFUA_1G12570 AFUA_1G13920 AFUA_1G15020 AFUA_2G02070 AFUA_2G02320 AFUA_2G02340 AFUA_2G02590 AFUA_2G02710 AFUA_2G04820 AFUA_2G05580 AFUA_2G08860 AFUA_2G08990 AFUA_2G10380 AFUA_2G11130 AFUA_2G14030 AFUA_2G14…
	0.0085012	7	8	3.56773	GO:0000055 ribosomal large subunit export from nucleus	http://amigo.geneontology.org/amigo/term/GO:0000055	AFUA_1G15030 AFUA_2G08560 AFUA_2G16750 AFUA_5G13610 AFUA_7G04430 AFUA_2G04920 AFUA_6G04630
	0.0085012	7	8	3.56773	GO:0000447 endonucleolytic cleavage in ITS1 to separate SSU-rRNA from 5.8S rRNA and LSU-rRNA from tricistronic rRNA transcript (SSU-rRNA 5.8S rRNA LSU-rRNA)	http://amigo.geneontology.org/amigo/term/GO:0000447	AFUA_1G05410 AFUA_3G11110 AFUA_4G12200 AFUA_7G04430 AFUA_1G04840 AFUA_6G04630 AFUA_6G06430
	0.00892239	8	10	3.26192	GO:0009129 pyrimidine nucleoside monophosphate metabolic process	http://amigo.geneontology.org/amigo/term/GO:0009129	AFUA_1G02890 AFUA_1G15830 AFUA_2G06240 AFUA_4G04270 AFUA_2G05430 AFUA_2G08360 AFUA_2G11290 AFUA_6G11310
	0.00892239	8	10	3.26192	GO:0009130 pyrimidine nucleoside monophosphate biosynthetic process	http://amigo.geneontology.org/amigo/term/GO:0009130	AFUA_1G02890 AFUA_1G15830 AFUA_2G06240 AFUA_4G04270 AFUA_2G05430 AFUA_2G08360 AFUA_2G11290 AFUA_6G11310
	0.0111653	21	43	1.99129	GO:0051028 mRNA transport	http://amigo.geneontology.org/amigo/term/GO:0051028	AFUA_1G02950 AFUA_1G04520 AFUA_1G05110 AFUA_1G10860 AFUA_2G08560 AFUA_3G08040 AFUA_4G04720 AFUA_4G05840 AFUA_4G12190 AFUA_6G13120 AFUA_1G06790 AFUA_1G13100 AFUA_2G04920 AFUA_2G11230 AFUA_3G05430 AFUA_4G07100 AFUA_4G12250 AFUA_5G13530 AFUA_6G04630 AFUA_6G05130 AFUA_6G10730
	0.0111653	17	32	2.16612	GO:0009124 nucleoside monophosphate biosynthetic process	http://amigo.geneontology.org/amigo/term/GO:0009124	AFUA_1G02890 AFUA_1G15830 AFUA_2G06240 AFUA_3G01110 AFUA_4G04270 AFUA_4G07690 AFUA_8G02860 AFUA_2G03610 AFUA_2G05430 AFUA_2G08360 AFUA_2G11290 AFUA_4G10790 AFUA_4G12600 AFUA_6G03750 AFUA_6G04730 AFUA_6G11310 AFUA_7G05670
	0.0151564	10	15	2.71827	GO:0016074 sno(s)RNA metabolic process	http://amigo.geneontology.org/amigo/term/GO:0016074	AFUA_1G14220 AFUA_2G02340 AFUA_2G02400 AFUA_2G03740 AFUA_2G15980 AFUA_3G05860 AFUA_3G09880 AFUA_5G05710 AFUA_5G06653 AFUA_7G04130
	0.0151564	10	15	2.71827	GO:0043144 sno(s)RNA processing	http://amigo.geneontology.org/amigo/term/GO:0043144	AFUA_1G14220 AFUA_2G02340 AFUA_2G02400 AFUA_2G03740 AFUA_2G15980 AFUA_3G05860 AFUA_3G09880 AFUA_5G05710 AFUA_5G06653 AFUA_7G04130
	0.0151564	10	15	2.71827	GO:0046112 nucleobase biosynthetic process	http://amigo.geneontology.org/amigo/term/GO:0046112	AFUA_1G15830 AFUA_2G08360 AFUA_2G11290 AFUA_6G04730 AFUA_6G11310 AFUA_7G05210 AFUA_8G05330 AFUA_5G06780 AFUA_6G03750 AFUA_7G03990
	0.0151564	34	83	1.67026	GO:0051301 cell division	http://amigo.geneontology.org/amigo/term/GO:0051301	AFUA_1G08850 AFUA_1G14830 AFUA_2G07550 AFUA_3G10250 AFUA_4G10970 AFUA_5G02590 AFUA_5G03080 AFUA_5G08540 AFUA_6G10550 AFUA_7G04210 AFUA_1G02840 AFUA_1G12670 AFUA_1G12700 AFUA_1G14730 AFUA_1G15710 AFUA_1G16780 AFUA_2G02170 AFUA_2G16850 AFUA_3G05530 AFUA_3G08260 AFUA_3G10180 AFUA_3G10260 AFUA_3G11860 AFUA_3G13950 AFUA_3G14340 AFUA_4G11890 AFUA_5G08430 AFUA_5G14070 AFUA_6G07980 AFUA_6G08200 AFUA_7G01…
	0.0151564	10	15	2.71827	GO:0071025 RNA surveillance	http://amigo.geneontology.org/amigo/term/GO:0071025	AFUA_1G02950 AFUA_2G02340 AFUA_2G03740 AFUA_2G08860 AFUA_2G15980 AFUA_3G05860 AFUA_3G09880 AFUA_2G02960 AFUA_4G12250 AFUA_5G13530
	0.0151564	10	15	2.71827	GO:0097176 epoxide metabolic process	http://amigo.geneontology.org/amigo/term/GO:0097176	AFUA_3G08960 AFUA_8G00380 AFUA_8G00420 AFUA_8G00430 AFUA_8G00440 AFUA_8G00480 AFUA_8G00500 AFUA_8G00510 AFUA_2G08590 AFUA_8G00520
	0.0151564	10	15	2.71827	GO:0006221 pyrimidine nucleotide biosynthetic process	http://amigo.geneontology.org/amigo/term/GO:0006221	AFUA_1G02890 AFUA_1G15830 AFUA_2G06240 AFUA_2G11290 AFUA_4G04270 AFUA_6G11310 AFUA_7G03990 AFUA_7G05210 AFUA_2G05430 AFUA_2G08360
	0.0155206	128	408	1.27918	GO:0043604 amide biosynthetic process	http://amigo.geneontology.org/amigo/term/GO:0043604	AFUA_1G02030 AFUA_1G03390 AFUA_1G04660 AFUA_1G05080 AFUA_1G05200 AFUA_1G05990 AFUA_1G06830 AFUA_1G07630 AFUA_1G09010 AFUA_1G09100 AFUA_1G09440 AFUA_1G10310 AFUA_1G11130 AFUA_1G11190 AFUA_1G12570 AFUA_1G13920 AFUA_1G15020 AFUA_2G02070 AFUA_2G02320 AFUA_2G02340 AFUA_2G02590 AFUA_2G02710 AFUA_2G04820 AFUA_2G05580 AFUA_2G08860 AFUA_2G08990 AFUA_2G10380 AFUA_2G11130 AFUA_2G14030 AFUA_2G14810 AFUA_2G16…
	0.0155206	32	77	1.6945	GO:0009100 glycoprotein metabolic process	http://amigo.geneontology.org/amigo/term/GO:0009100	AFUA_1G03380 AFUA_1G03810 AFUA_1G12150 AFUA_1G13280 AFUA_1G13870 AFUA_2G02360 AFUA_2G04000 AFUA_2G06280 AFUA_2G15910 AFUA_3G07220 AFUA_3G07700 AFUA_4G06870 AFUA_4G10070 AFUA_4G10750 AFUA_5G03500 AFUA_5G08970 AFUA_5G10760 AFUA_5G11990 AFUA_5G13090 AFUA_6G04240 AFUA_6G06340 AFUA_6G06580 AFUA_6G12360 AFUA_6G14180 AFUA_6G14480 AFUA_8G02040 AFUA_8G02800 AFUA_8G04430 AFUA_8G05020 AFUA_4G13400 AFUA_7G02…
	0.0184429	9	13	2.82282	GO:1901503 ether biosynthetic process	http://amigo.geneontology.org/amigo/term/GO:1901503	AFUA_8G00380 AFUA_8G00420 AFUA_8G00430 AFUA_8G00440 AFUA_8G00480 AFUA_8G00500 AFUA_8G00510 AFUA_2G08590 AFUA_8G00520
	0.0184429	9	13	2.82282	GO:0000463 maturation of LSU-rRNA from tricistronic rRNA transcript (SSU-rRNA 5.8S rRNA LSU-rRNA)	http://amigo.geneontology.org/amigo/term/GO:0000463	AFUA_1G09200 AFUA_1G10510 AFUA_4G06350 AFUA_4G08190 AFUA_4G13330 AFUA_5G10840 AFUA_8G04790 AFUA_4G07630 AFUA_5G01760
	0.0190435	5	5	4.0774	GO:0000472 endonucleolytic cleavage to generate mature 5-prime-end of SSU-rRNA from (SSU-rRNA 5.8S rRNA LSU-rRNA)	http://amigo.geneontology.org/amigo/term/GO:0000472	AFUA_3G11110 AFUA_4G07540 AFUA_1G04840 AFUA_6G04630 AFUA_6G06430
	0.0190435	5	5	4.0774	GO:0000967 rRNA 5-prime-end processing	http://amigo.geneontology.org/amigo/term/GO:0000967	AFUA_3G11110 AFUA_4G07540 AFUA_1G04840 AFUA_6G04630 AFUA_6G06430
	0.0204643	30	72	1.69892	GO:0090501 RNA phosphodiester bond hydrolysis	http://amigo.geneontology.org/amigo/term/GO:0090501	AFUA_1G05410 AFUA_1G07180 AFUA_1G13570 AFUA_1G16460 AFUA_2G02340 AFUA_2G08860 AFUA_2G12880 AFUA_2G13570 AFUA_3G05860 AFUA_3G09720 AFUA_3G09880 AFUA_3G11110 AFUA_4G07540 AFUA_4G12200 AFUA_6G10690 AFUA_7G04430 AFUA_8G04640 AFUA_8G04820 AFUA_1G04840 AFUA_1G11420 AFUA_1G16600 AFUA_2G02400 AFUA_4G12250 AFUA_5G04000 AFUA_5G06653 AFUA_5G13530 AFUA_6G04590 AFUA_6G04630 AFUA_6G06430 AFUA_7G01550
	0.0205773	21	45	1.90279	GO:0031123 RNA 3-prime-end processing	http://amigo.geneontology.org/amigo/term/GO:0031123	AFUA_1G14220 AFUA_1G16460 AFUA_2G02340 AFUA_2G03740 AFUA_2G08390 AFUA_2G08860 AFUA_2G15980 AFUA_2G16660 AFUA_3G05860 AFUA_3G08040 AFUA_3G09720 AFUA_3G09880 AFUA_5G05710 AFUA_5G11400 AFUA_6G10690 AFUA_7G04130 AFUA_8G04040 AFUA_8G04420 AFUA_4G12250 AFUA_5G02030 AFUA_5G13530
	0.0206471	13	23	2.30462	GO:0043628 ncRNA 3-prime-end processing	http://amigo.geneontology.org/amigo/term/GO:0043628	AFUA_1G14220 AFUA_1G16460 AFUA_2G02340 AFUA_2G03740 AFUA_2G08860 AFUA_2G15980 AFUA_2G16660 AFUA_3G05860 AFUA_3G09880 AFUA_5G05710 AFUA_7G04130 AFUA_4G12250 AFUA_5G13530
	0.0206471	108	339	1.299	GO:0043933 protein-containing complex organization	http://amigo.geneontology.org/amigo/term/GO:0043933	AFUA_1G01990 AFUA_1G02210 AFUA_1G02410 AFUA_1G03390 AFUA_1G03920 AFUA_1G05080 AFUA_1G05200 AFUA_1G05340 AFUA_1G06230 AFUA_1G06880 AFUA_1G09160 AFUA_1G09350 AFUA_1G10310 AFUA_1G11130 AFUA_1G12280 AFUA_1G12570 AFUA_1G13880 AFUA_1G14960 AFUA_1G15020 AFUA_1G15310 AFUA_2G02710 AFUA_2G03150 AFUA_2G04030 AFUA_2G04820 AFUA_2G05550 AFUA_2G05560 AFUA_2G06200 AFUA_2G08990 AFUA_2G09060 AFUA_2G10140 AFUA_2G11…
	0.0206471	28	66	1.72981	GO:0006402 mRNA catabolic process	http://amigo.geneontology.org/amigo/term/GO:0006402	AFUA_1G02950 AFUA_1G07090 AFUA_1G11420 AFUA_2G02070 AFUA_2G02340 AFUA_2G02400 AFUA_2G02780 AFUA_2G02960 AFUA_2G03740 AFUA_2G05580 AFUA_2G08860 AFUA_2G11130 AFUA_2G15980 AFUA_3G05860 AFUA_3G08040 AFUA_3G09880 AFUA_5G06400 AFUA_5G06653 AFUA_5G07850 AFUA_5G09250 AFUA_5G13470 AFUA_6G04310 AFUA_6G05130 AFUA_7G04130 AFUA_2G04820 AFUA_4G12250 AFUA_5G13530 AFUA_7G01480
	0.0210187	11	18	2.49175	GO:0046189 phenol-containing compound biosynthetic process	http://amigo.geneontology.org/amigo/term/GO:0046189	AFUA_1G11610 AFUA_2G17530 AFUA_2G17540 AFUA_2G17550 AFUA_2G17560 AFUA_2G17580 AFUA_2G08590 AFUA_4G00210 AFUA_4G00220 AFUA_4G00225 AFUA_4G00230
	0.0236677	32	79	1.65161	GO:0006401 RNA catabolic process	http://amigo.geneontology.org/amigo/term/GO:0006401	AFUA_1G02950 AFUA_1G07090 AFUA_1G07180 AFUA_1G11420 AFUA_1G16600 AFUA_2G02070 AFUA_2G02340 AFUA_2G02400 AFUA_2G02780 AFUA_2G02960 AFUA_2G03740 AFUA_2G05580 AFUA_2G08860 AFUA_2G11130 AFUA_2G15980 AFUA_3G05860 AFUA_3G08040 AFUA_3G09880 AFUA_3G10290 AFUA_4G12250 AFUA_5G06400 AFUA_5G06653 AFUA_5G07850 AFUA_5G09250 AFUA_5G13470 AFUA_6G04310 AFUA_6G05130 AFUA_7G04130 AFUA_2G04820 AFUA_2G05570 AFUA_5G13…
	0.0243344	18	37	1.9836	GO:0001510 RNA methylation	http://amigo.geneontology.org/amigo/term/GO:0001510	AFUA_1G14180 AFUA_1G14220 AFUA_2G11450 AFUA_2G14180 AFUA_3G04200 AFUA_3G08760 AFUA_5G01760 AFUA_5G09620 AFUA_5G11650 AFUA_6G07490 AFUA_6G08910 AFUA_7G04860 AFUA_1G05070 AFUA_1G07570 AFUA_4G12140 AFUA_4G13450 AFUA_5G05660 AFUA_5G11550
	0.0243344	209	715	1.19186	GO:0036211 protein modification process	http://amigo.geneontology.org/amigo/term/GO:0036211	AFUA_1G00150 AFUA_1G02410 AFUA_1G02560 AFUA_1G03380 AFUA_1G03810 AFUA_1G04040 AFUA_1G04590 AFUA_1G04770 AFUA_1G05420 AFUA_1G05610 AFUA_1G06920 AFUA_1G08950 AFUA_1G09950 AFUA_1G10940 AFUA_1G11950 AFUA_1G12120 AFUA_1G12150 AFUA_1G13280 AFUA_1G13870 AFUA_1G14220 AFUA_1G14810 AFUA_1G15710 AFUA_1G15800 AFUA_1G16950 AFUA_1G17750 AFUA_2G01520 AFUA_2G02360 AFUA_2G02760 AFUA_2G03920 AFUA_2G04000 AFUA_2G06…
	0.0243344	209	715	1.19186	GO:0006464 cellular protein modification process	http://amigo.geneontology.org/amigo/term/GO:0006464	AFUA_1G00150 AFUA_1G02410 AFUA_1G02560 AFUA_1G03380 AFUA_1G03810 AFUA_1G04040 AFUA_1G04590 AFUA_1G04770 AFUA_1G05420 AFUA_1G05610 AFUA_1G06920 AFUA_1G08950 AFUA_1G09950 AFUA_1G10940 AFUA_1G11950 AFUA_1G12120 AFUA_1G12150 AFUA_1G13280 AFUA_1G13870 AFUA_1G14220 AFUA_1G14810 AFUA_1G15710 AFUA_1G15800 AFUA_1G16950 AFUA_1G17750 AFUA_2G01520 AFUA_2G02360 AFUA_2G02760 AFUA_2G03920 AFUA_2G04000 AFUA_2G06…
	0.0244922	30	73	1.67564	GO:0006413 translational initiation	http://amigo.geneontology.org/amigo/term/GO:0006413	AFUA_1G02030 AFUA_1G05200 AFUA_1G10310 AFUA_1G12570 AFUA_2G08990 AFUA_2G10380 AFUA_2G16400 AFUA_3G05840 AFUA_3G08040 AFUA_3G08160 AFUA_3G08640 AFUA_4G03860 AFUA_7G03980 AFUA_1G09350 AFUA_1G09970 AFUA_1G12130 AFUA_1G15310 AFUA_2G09490 AFUA_2G09870 AFUA_2G14290 AFUA_2G14880 AFUA_2G16620 AFUA_3G06090 AFUA_3G09280 AFUA_3G13480 AFUA_5G03180 AFUA_5G03680 AFUA_5G06010 AFUA_5G06750 AFUA_7G01480
	0.0263872	12	21	2.32994	GO:0072528 pyrimidine-containing compound biosynthetic process	http://amigo.geneontology.org/amigo/term/GO:0072528	AFUA_1G02890 AFUA_1G15830 AFUA_2G06240 AFUA_2G08360 AFUA_2G10740 AFUA_2G11290 AFUA_4G04270 AFUA_6G11310 AFUA_7G03990 AFUA_7G05210 AFUA_2G05430 AFUA_5G06780
	0.0263872	10	16	2.54838	GO:0006220 pyrimidine nucleotide metabolic process	http://amigo.geneontology.org/amigo/term/GO:0006220	AFUA_1G02890 AFUA_1G15830 AFUA_2G06240 AFUA_2G11290 AFUA_4G04270 AFUA_6G11310 AFUA_7G03990 AFUA_7G05210 AFUA_2G05430 AFUA_2G08360
	0.0263872	26	61	1.73791	GO:0006400 tRNA modification	http://amigo.geneontology.org/amigo/term/GO:0006400	AFUA_1G05710 AFUA_1G07570 AFUA_1G14180 AFUA_2G08460 AFUA_2G14180 AFUA_3G04200 AFUA_3G08390 AFUA_3G08760 AFUA_5G06140 AFUA_5G08610 AFUA_5G09620 AFUA_5G11130 AFUA_5G11650 AFUA_5G12310 AFUA_6G07490 AFUA_6G08910 AFUA_6G10500 AFUA_6G11510 AFUA_1G05070 AFUA_1G05310 AFUA_1G14770 AFUA_3G06750 AFUA_4G12140 AFUA_5G11550 AFUA_6G04510 AFUA_6G11470
	0.031915	13	24	2.20859	GO:0002183 cytoplasmic translational initiation	http://amigo.geneontology.org/amigo/term/GO:0002183	AFUA_1G05200 AFUA_1G12570 AFUA_2G08990 AFUA_2G16400 AFUA_3G05840 AFUA_3G08160 AFUA_3G08640 AFUA_7G03980 AFUA_1G02030 AFUA_1G09970 AFUA_2G09870 AFUA_2G10380 AFUA_4G03860
	0.031915	13	24	2.20859	GO:0051052 regulation of DNA metabolic process	http://amigo.geneontology.org/amigo/term/GO:0051052	AFUA_1G09210 AFUA_1G13010 AFUA_2G15905 AFUA_2G16100 AFUA_3G09850 AFUA_4G04390 AFUA_4G04745 AFUA_4G08300 AFUA_4G11180 AFUA_5G13330 AFUA_6G09180 AFUA_2G06320 AFUA_4G08830
	0.0333636	18	38	1.9314	GO:0009123 nucleoside monophosphate metabolic process	http://amigo.geneontology.org/amigo/term/GO:0009123	AFUA_1G02890 AFUA_1G15830 AFUA_2G06240 AFUA_3G01110 AFUA_4G04270 AFUA_4G07690 AFUA_8G02860 AFUA_2G03610 AFUA_2G05430 AFUA_2G08360 AFUA_2G11290 AFUA_4G10790 AFUA_4G12600 AFUA_6G03750 AFUA_6G04730 AFUA_6G11310 AFUA_7G03990 AFUA_7G05670
	0.0337411	9	14	2.62119	GO:0001732 formation of cytoplasmic translation initiation complex	http://amigo.geneontology.org/amigo/term/GO:0001732	AFUA_1G05200 AFUA_2G08990 AFUA_1G02030 AFUA_1G09970 AFUA_2G09870 AFUA_2G10380 AFUA_3G08640 AFUA_4G03860 AFUA_7G03980
	0.0337411	9	14	2.62119	GO:0071027 nuclear RNA surveillance	http://amigo.geneontology.org/amigo/term/GO:0071027	AFUA_1G02950 AFUA_2G02340 AFUA_2G03740 AFUA_2G08860 AFUA_2G15980 AFUA_3G05860 AFUA_3G09880 AFUA_4G12250 AFUA_5G13530
	0.0367016	91	284	1.30649	GO:0006259 DNA metabolic process	http://amigo.geneontology.org/amigo/term/GO:0006259	AFUA_1G02000 AFUA_1G02500 AFUA_1G03920 AFUA_1G04570 AFUA_1G07180 AFUA_1G07320 AFUA_1G09210 AFUA_1G10720 AFUA_1G13010 AFUA_1G14695 AFUA_1G15310 AFUA_2G01120 AFUA_2G04960 AFUA_2G06140 AFUA_2G06320 AFUA_2G09010 AFUA_2G09060 AFUA_2G10140 AFUA_2G10710 AFUA_2G10730 AFUA_2G12250 AFUA_2G15905 AFUA_2G16100 AFUA_2G16600 AFUA_2G16700 AFUA_2G16710 AFUA_2G16850 AFUA_2G17050 AFUA_3G02390 AFUA_3G06780 AFUA_3G08…
	0.0396748	41	111	1.50607	GO:0034655 nucleobase-containing compound catabolic process	http://amigo.geneontology.org/amigo/term/GO:0034655	AFUA_1G02890 AFUA_1G02950 AFUA_1G07090 AFUA_1G07180 AFUA_1G07260 AFUA_1G11420 AFUA_1G11790 AFUA_1G12150 AFUA_1G16600 AFUA_2G02070 AFUA_2G02340 AFUA_2G02400 AFUA_2G02780 AFUA_2G02960 AFUA_2G03740 AFUA_2G05580 AFUA_2G08860 AFUA_2G11130 AFUA_2G13080 AFUA_2G15980 AFUA_3G05860 AFUA_3G08040 AFUA_3G09880 AFUA_3G10290 AFUA_3G15090 AFUA_4G12250 AFUA_5G05560 AFUA_5G06400 AFUA_5G06653 AFUA_5G07850 AFUA_5G09…
	0.0396748	28	69	1.6546	GO:0043413 macromolecule glycosylation	http://amigo.geneontology.org/amigo/term/GO:0043413	AFUA_1G03380 AFUA_1G03810 AFUA_1G12150 AFUA_1G13280 AFUA_1G13870 AFUA_2G02360 AFUA_2G06280 AFUA_2G15910 AFUA_3G07220 AFUA_3G07700 AFUA_4G06870 AFUA_4G10750 AFUA_5G08970 AFUA_5G10760 AFUA_5G11990 AFUA_5G13090 AFUA_6G04240 AFUA_6G06340 AFUA_6G06580 AFUA_6G14180 AFUA_6G14480 AFUA_8G02040 AFUA_8G02800 AFUA_8G04430 AFUA_4G10070 AFUA_4G13400 AFUA_6G12360 AFUA_5G10780
	0.0396748	28	69	1.6546	GO:0006486 protein glycosylation	http://amigo.geneontology.org/amigo/term/GO:0006486	AFUA_1G03380 AFUA_1G03810 AFUA_1G12150 AFUA_1G13280 AFUA_1G13870 AFUA_2G02360 AFUA_2G06280 AFUA_2G15910 AFUA_3G07220 AFUA_3G07700 AFUA_4G06870 AFUA_4G10750 AFUA_5G08970 AFUA_5G10760 AFUA_5G11990 AFUA_5G13090 AFUA_6G04240 AFUA_6G06340 AFUA_6G06580 AFUA_6G14180 AFUA_6G14480 AFUA_8G02040 AFUA_8G02800 AFUA_8G04430 AFUA_4G10070 AFUA_4G13400 AFUA_6G12360 AFUA_5G10780
	0.0396748	28	69	1.6546	GO:0009101 glycoprotein biosynthetic process	http://amigo.geneontology.org/amigo/term/GO:0009101	AFUA_1G03380 AFUA_1G03810 AFUA_1G12150 AFUA_1G13280 AFUA_1G13870 AFUA_2G02360 AFUA_2G06280 AFUA_2G15910 AFUA_3G07220 AFUA_3G07700 AFUA_4G06870 AFUA_4G10750 AFUA_5G08970 AFUA_5G10760 AFUA_5G11990 AFUA_5G13090 AFUA_6G04240 AFUA_6G06340 AFUA_6G06580 AFUA_6G14180 AFUA_6G14480 AFUA_8G02040 AFUA_8G02800 AFUA_8G04430 AFUA_4G10070 AFUA_4G13400 AFUA_6G12360 AFUA_5G10780
	0.0407349	8	12	2.71827	GO:0016073 snRNA metabolic process	http://amigo.geneontology.org/amigo/term/GO:0016073	AFUA_1G13570 AFUA_2G02340 AFUA_2G03740 AFUA_2G08860 AFUA_2G15980 AFUA_3G05860 AFUA_3G09880 AFUA_5G05710
	0.0407349	8	12	2.71827	GO:0000727 double-strand break repair via break-induced replication	http://amigo.geneontology.org/amigo/term/GO:0000727	AFUA_1G03920 AFUA_1G15310 AFUA_2G09060 AFUA_2G10140 AFUA_3G14010 AFUA_5G02520 AFUA_5G10890 AFUA_4G11620
	0.0407349	12	22	2.22404	GO:0030488 tRNA methylation	http://amigo.geneontology.org/amigo/term/GO:0030488	AFUA_1G14180 AFUA_2G14180 AFUA_3G04200 AFUA_3G08760 AFUA_5G09620 AFUA_5G11650 AFUA_6G07490 AFUA_6G08910 AFUA_1G05070 AFUA_1G07570 AFUA_4G12140 AFUA_5G11550
	0.0407349	8	12	2.71827	GO:0031126 sno(s)RNA 3-prime-end processing	http://amigo.geneontology.org/amigo/term/GO:0031126	AFUA_1G14220 AFUA_2G02340 AFUA_2G03740 AFUA_2G15980 AFUA_3G05860 AFUA_3G09880 AFUA_5G05710 AFUA_7G04130
	0.0407349	32	82	1.59118	GO:0043414 macromolecule methylation	http://amigo.geneontology.org/amigo/term/GO:0043414	AFUA_1G08950 AFUA_1G12120 AFUA_1G13010 AFUA_1G14180 AFUA_1G14220 AFUA_1G17750 AFUA_2G09080 AFUA_2G10080 AFUA_2G11450 AFUA_2G14180 AFUA_3G04200 AFUA_3G08760 AFUA_4G05890 AFUA_4G11040 AFUA_5G01760 AFUA_5G09620 AFUA_5G11610 AFUA_5G11650 AFUA_5G12370 AFUA_6G07490 AFUA_6G08910 AFUA_7G04860 AFUA_8G04330 AFUA_1G05070 AFUA_1G06190 AFUA_1G07570 AFUA_4G07880 AFUA_4G12140 AFUA_4G13450 AFUA_5G05660 AFUA_5G06…
	0.0407349	32	82	1.59118	GO:0070085 glycosylation	http://amigo.geneontology.org/amigo/term/GO:0070085	AFUA_1G03380 AFUA_1G03810 AFUA_1G12150 AFUA_1G13280 AFUA_1G13870 AFUA_2G02360 AFUA_2G06280 AFUA_2G15910 AFUA_3G07220 AFUA_3G07700 AFUA_4G06870 AFUA_4G10750 AFUA_5G08970 AFUA_5G10760 AFUA_5G11990 AFUA_5G13090 AFUA_6G04240 AFUA_6G06340 AFUA_6G06580 AFUA_6G14180 AFUA_6G14480 AFUA_8G02040 AFUA_8G02800 AFUA_8G04430 AFUA_1G02560 AFUA_4G09130 AFUA_4G10070 AFUA_4G13400 AFUA_5G00250 AFUA_6G04680 AFUA_6G12…
	0.0414921	25	60	1.69892	GO:0000956 nuclear-transcribed mRNA catabolic process	http://amigo.geneontology.org/amigo/term/GO:0000956	AFUA_1G02950 AFUA_1G07090 AFUA_2G02070 AFUA_2G02340 AFUA_2G02400 AFUA_2G02960 AFUA_2G03740 AFUA_2G05580 AFUA_2G08860 AFUA_2G11130 AFUA_2G15980 AFUA_3G05860 AFUA_3G08040 AFUA_3G09880 AFUA_5G06400 AFUA_5G06653 AFUA_5G07850 AFUA_5G13470 AFUA_6G04310 AFUA_6G05130 AFUA_7G04130 AFUA_2G04820 AFUA_4G12250 AFUA_5G13530 AFUA_7G01480
	0.0418293	244	858	1.15954	GO:1901566 organonitrogen compound biosynthetic process	http://amigo.geneontology.org/amigo/term/GO:1901566	AFUA_1G02030 AFUA_1G02560 AFUA_1G02890 AFUA_1G02900 AFUA_1G03380 AFUA_1G03390 AFUA_1G03550 AFUA_1G03810 AFUA_1G04660 AFUA_1G05080 AFUA_1G05200 AFUA_1G05990 AFUA_1G06180 AFUA_1G06210 AFUA_1G06830 AFUA_1G07380 AFUA_1G07630 AFUA_1G09010 AFUA_1G09100 AFUA_1G09440 AFUA_1G10310 AFUA_1G11130 AFUA_1G11190 AFUA_1G11550 AFUA_1G12150 AFUA_1G12570 AFUA_1G13280 AFUA_1G13870 AFUA_1G13920 AFUA_1G15020 AFUA_1G15…
	0.0446861	206	714	1.17639	GO:0006996 organelle organization	http://amigo.geneontology.org/amigo/term/GO:0006996	AFUA_1G01990 AFUA_1G02000 AFUA_1G02210 AFUA_1G02410 AFUA_1G03390 AFUA_1G03400 AFUA_1G04520 AFUA_1G04570 AFUA_1G04580 AFUA_1G04770 AFUA_1G04780 AFUA_1G05000 AFUA_1G05080 AFUA_1G05340 AFUA_1G06230 AFUA_1G06260 AFUA_1G06880 AFUA_1G09150 AFUA_1G09220 AFUA_1G09630 AFUA_1G09840 AFUA_1G10860 AFUA_1G11080 AFUA_1G11130 AFUA_1G11470 AFUA_1G12280 AFUA_1G12380 AFUA_1G12390 AFUA_1G14260 AFUA_1G14960 AFUA_1G15…
	0.0467798	79	244	1.32014	GO:0051276 chromosome organization	http://amigo.geneontology.org/amigo/term/GO:0051276	AFUA_1G02410 AFUA_1G04520 AFUA_1G04570 AFUA_1G04770 AFUA_1G06260 AFUA_1G10860 AFUA_1G15070 AFUA_1G15710 AFUA_1G16540 AFUA_2G02170 AFUA_2G03150 AFUA_2G04030 AFUA_2G04960 AFUA_2G06110 AFUA_2G06200 AFUA_2G06320 AFUA_2G09000 AFUA_2G09060 AFUA_2G10140 AFUA_2G10640 AFUA_2G15060 AFUA_2G15905 AFUA_2G16100 AFUA_2G16850 AFUA_3G02330 AFUA_3G02340 AFUA_3G05530 AFUA_3G05560 AFUA_3G05590 AFUA_3G05890 AFUA_3G06…

## Sheet: Af293 135 mM 90 mM
A. fumigatus Af293 135 mM NaNO2 vs. 90 mM NaNO2
					upregulated genes	KEGG pathway terms
	Enrichment FDR	nGenes	Pathway Genes	Fold Enrichment	Pathway	URL	Genes
	6.63208e-10	178	1078	1.38052	Path:afm01100 Metabolic pathways	http://www.genome.jp/kegg-bin/show_pathway?afm01100	AFUA_1G04620 AFUA_1G05050 AFUA_1G05520 AFUA_1G05720 AFUA_1G07380 AFUA_1G08840 AFUA_1G10780 AFUA_1G10830 AFUA_1G11020 AFUA_1G13440 AFUA_1G13500 AFUA_1G15210 AFUA_1G15780 AFUA_1G16250 AFUA_1G16930 AFUA_1G17010 AFUA_1G17220 AFUA_1G17520 AFUA_2G00450 AFUA_2G00540 AFUA_2G00640 AFUA_2G00760 AFUA_2G01030 AFUA_2G01240 AFUA_2G01360 AFUA_2G01880 AFUA_2G01890 AFUA_2G02020 AFUA_2G02030 AFUA_2G04010 AFUA_2G04…
	0.00105633	81	456	1.48512	Path:afm01110 Biosynthesis of secondary metabolites	http://www.genome.jp/kegg-bin/show_pathway?afm01110	AFUA_1G05720 AFUA_1G07380 AFUA_1G10780 AFUA_1G10830 AFUA_1G13440 AFUA_1G13500 AFUA_1G15780 AFUA_1G16250 AFUA_1G16930 AFUA_2G00450 AFUA_2G01240 AFUA_2G01890 AFUA_2G04010 AFUA_2G04020 AFUA_2G08250 AFUA_2G08670 AFUA_2G09790 AFUA_2G10240 AFUA_2G11540 AFUA_2G11610 AFUA_2G15030 AFUA_2G15312 AFUA_2G16520 AFUA_2G17960 AFUA_2G17970 AFUA_3G00680 AFUA_3G00810 AFUA_3G02270 AFUA_3G03020 AFUA_3G06120 AFUA_3G09…
	0.00432185	11	27	3.40619	Path:afm01250 Biosynthesis of nucleotide sugars	http://www.genome.jp/kegg-bin/show_pathway?afm01250	AFUA_2G00450 AFUA_2G09790 AFUA_3G03020 AFUA_3G10300 AFUA_3G11830 AFUA_4G14090 AFUA_6G06340 AFUA_6G06580 AFUA_6G07620 AFUA_7G01830 AFUA_7G02180
	0.00577435	12	33	3.04024	Path:afm00052 Galactose metabolism	http://www.genome.jp/kegg-bin/show_pathway?afm00052	AFUA_1G05520 AFUA_1G16250 AFUA_2G00450 AFUA_2G01240 AFUA_2G11610 AFUA_2G11620 AFUA_3G10300 AFUA_3G11830 AFUA_4G10150 AFUA_4G14090 AFUA_7G01830 AFUA_8G01100
	0.00639134	12	34	2.95082	Path:afm00040 Pentose and glucuronate interconversions	http://www.genome.jp/kegg-bin/show_pathway?afm00040	AFUA_1G04620 AFUA_1G11020 AFUA_1G17220 AFUA_2G00760 AFUA_3G01490 AFUA_3G11900 AFUA_3G11920 AFUA_4G04680 AFUA_6G13830 AFUA_7G01830 AFUA_7G06400 AFUA_8G02430
	0.0123286	11	32	2.87398	Path:afm00480 Glutathione metabolism	http://www.genome.jp/kegg-bin/show_pathway?afm00480	AFUA_1G17010 AFUA_2G08370 AFUA_4G13580 AFUA_4G14530 AFUA_6G00760 AFUA_6G03390 AFUA_6G08050 AFUA_7G04760 AFUA_7G08450 AFUA_8G02500 AFUA_8G06540
	0.0124014	8	19	3.52028	Path:afm00910 Nitrogen metabolism	http://www.genome.jp/kegg-bin/show_pathway?afm00910	AFUA_1G12850 AFUA_2G02020 AFUA_2G06000 AFUA_2G17430 AFUA_4G03710 AFUA_4G13120 AFUA_6G03530 AFUA_8G01780
	0.0184776	14	50	2.34098	Path:afm00010 Glycolysis/Gluconeogenesis	http://www.genome.jp/kegg-bin/show_pathway?afm00010	AFUA_2G00450 AFUA_2G09790 AFUA_3G09290 AFUA_3G11690 AFUA_3G11830 AFUA_3G11900 AFUA_4G11310 AFUA_5G10290 AFUA_6G07430 AFUA_6G07720 AFUA_7G01000 AFUA_7G01010 AFUA_8G02310 AFUA_8G02430
	0.0445303	16	67	1.99657	Path:afm00520 Amino sugar and nucleotide sugar metabolism	http://www.genome.jp/kegg-bin/show_pathway?afm00520	AFUA_2G00450 AFUA_2G00640 AFUA_2G09790 AFUA_3G03020 AFUA_3G10300 AFUA_3G11830 AFUA_4G00390 AFUA_4G04180 AFUA_4G14090 AFUA_5G06840 AFUA_6G06340 AFUA_6G06580 AFUA_6G07620 AFUA_7G01830 AFUA_7G02180 AFUA_7G08490
	0.0445303	13	50	2.17377	Path:afm00620 Pyruvate metabolism	http://www.genome.jp/kegg-bin/show_pathway?afm00620	AFUA_1G17520 AFUA_2G08280 AFUA_2G08670 AFUA_3G11900 AFUA_5G12840 AFUA_6G03540 AFUA_6G05210 AFUA_6G07430 AFUA_6G07720 AFUA_7G01000 AFUA_7G01010 AFUA_8G02310 AFUA_8G02430
	0.0449356	8	24	2.78689	Path:afm00030 Pentose phosphate pathway	http://www.genome.jp/kegg-bin/show_pathway?afm00030	AFUA_1G13500 AFUA_2G09790 AFUA_3G06590 AFUA_3G11690 AFUA_3G11830 AFUA_4G11310 AFUA_5G10290 AFUA_6G08050
						Biological process GO terms
	Enrichment FDR	nGenes	Pathway Genes	Fold Enrichment	Pathway	URL	Genes
	1.99206e-05	53	184	2.18085	GO:0019748 secondary metabolic process	http://amigo.geneontology.org/amigo/term/GO:0019748	AFUA_1G01010 AFUA_1G02740 AFUA_3G03350 AFUA_3G14700 AFUA_3G15310 AFUA_4G14820 AFUA_4G14840 AFUA_5G07330 AFUA_6G12050 AFUA_6G12060 AFUA_6G13920 AFUA_6G13990 AFUA_8G00540 AFUA_8G00910 AFUA_8G02350 AFUA_8G04120 AFUA_2G17960 AFUA_2G17970 AFUA_8G00230 AFUA_1G01460 AFUA_2G17530 AFUA_2G17540 AFUA_2G17550 AFUA_3G03400 AFUA_4G13970 AFUA_5G12840 AFUA_6G00680 AFUA_6G13470 AFUA_8G00620 AFUA_8G06420 AFUA_6G09…
	0.00035729	98	465	1.59566	GO:0005975 carbohydrate metabolic process	http://amigo.geneontology.org/amigo/term/GO:0005975	AFUA_1G05290 AFUA_1G11020 AFUA_1G15440 AFUA_1G17220 AFUA_2G00450 AFUA_2G01170 AFUA_2G01240 AFUA_2G09350 AFUA_2G09790 AFUA_2G11610 AFUA_2G11620 AFUA_2G11870 AFUA_2G15312 AFUA_3G00320 AFUA_3G00470 AFUA_3G01490 AFUA_3G06590 AFUA_3G09290 AFUA_3G10300 AFUA_3G11690 AFUA_3G11830 AFUA_3G13200 AFUA_4G11310 AFUA_4G13360 AFUA_4G14090 AFUA_5G02280 AFUA_5G10540 AFUA_6G03540 AFUA_6G06580 AFUA_6G07430 AFUA_6G07…
	0.00035729	63	260	1.83457	GO:0008610 lipid biosynthetic process	http://amigo.geneontology.org/amigo/term/GO:0008610	AFUA_1G01010 AFUA_1G02740 AFUA_1G05720 AFUA_1G16930 AFUA_2G04710 AFUA_2G05040 AFUA_2G11540 AFUA_2G15030 AFUA_3G00810 AFUA_3G04210 AFUA_3G04220 AFUA_3G06120 AFUA_3G09890 AFUA_3G10660 AFUA_3G14700 AFUA_3G15310 AFUA_4G02730 AFUA_4G03630 AFUA_4G06290 AFUA_4G06940 AFUA_4G07130 AFUA_4G09190 AFUA_4G10270 AFUA_4G14770 AFUA_5G01590 AFUA_5G02450 AFUA_5G10670 AFUA_5G15060 AFUA_6G03370 AFUA_6G10650 AFUA_6G10…
	0.000405872	41	145	2.14083	GO:0044550 secondary metabolite biosynthetic process	http://amigo.geneontology.org/amigo/term/GO:0044550	AFUA_1G01010 AFUA_1G02740 AFUA_3G03350 AFUA_3G14700 AFUA_3G15310 AFUA_4G14820 AFUA_4G14840 AFUA_5G07330 AFUA_6G12050 AFUA_6G12060 AFUA_6G13990 AFUA_8G00540 AFUA_8G00910 AFUA_8G02350 AFUA_8G04120 AFUA_2G17960 AFUA_2G17970 AFUA_1G01460 AFUA_2G17530 AFUA_2G17540 AFUA_2G17550 AFUA_3G03400 AFUA_4G13970 AFUA_5G12840 AFUA_6G00680 AFUA_6G13470 AFUA_8G00620 AFUA_8G06420 AFUA_6G09720 AFUA_4G14460 AFUA_4G14…
	0.00102347	19	47	3.06072	GO:0008299 isoprenoid biosynthetic process	http://amigo.geneontology.org/amigo/term/GO:0008299	AFUA_3G06120 AFUA_3G10660 AFUA_4G07130 AFUA_5G01590 AFUA_5G02450 AFUA_5G15060 AFUA_8G02400 AFUA_8G07210 AFUA_2G12660 AFUA_4G14770 AFUA_6G13920 AFUA_6G13940 AFUA_6G13945 AFUA_6G13980 AFUA_6G13990 AFUA_8G00390 AFUA_8G00400 AFUA_8G00480 AFUA_8G02410
	0.00405415	17	43	2.99328	GO:0006633 fatty acid biosynthetic process	http://amigo.geneontology.org/amigo/term/GO:0006633	AFUA_1G01010 AFUA_1G02740 AFUA_2G11540 AFUA_3G04210 AFUA_3G04220 AFUA_3G09890 AFUA_3G14700 AFUA_3G15310 AFUA_4G10270 AFUA_6G10650 AFUA_6G10660 AFUA_8G00540 AFUA_8G02350 AFUA_1G10380 AFUA_2G08670 AFUA_3G12120 AFUA_4G10770
	0.00439381	21	61	2.60649	GO:0072330 monocarboxylic acid biosynthetic process	http://amigo.geneontology.org/amigo/term/GO:0072330	AFUA_1G01010 AFUA_1G02740 AFUA_2G11540 AFUA_3G04210 AFUA_3G04220 AFUA_3G09890 AFUA_3G14690 AFUA_3G14700 AFUA_3G15310 AFUA_4G10270 AFUA_6G03640 AFUA_6G10650 AFUA_6G10660 AFUA_8G00540 AFUA_8G02350 AFUA_1G10380 AFUA_2G08670 AFUA_2G14497 AFUA_3G12120 AFUA_3G13550 AFUA_4G10770
	0.00445235	14	32	3.31242	GO:0016114 terpenoid biosynthetic process	http://amigo.geneontology.org/amigo/term/GO:0016114	AFUA_3G10660 AFUA_5G02450 AFUA_5G15060 AFUA_8G07210 AFUA_4G14770 AFUA_6G13920 AFUA_6G13940 AFUA_6G13945 AFUA_6G13980 AFUA_6G13990 AFUA_8G00390 AFUA_8G00400 AFUA_8G00480 AFUA_8G02410
	0.00445235	19	53	2.71422	GO:0006720 isoprenoid metabolic process	http://amigo.geneontology.org/amigo/term/GO:0006720	AFUA_3G06120 AFUA_3G10660 AFUA_4G07130 AFUA_5G01590 AFUA_5G02450 AFUA_5G15060 AFUA_8G02400 AFUA_8G07210 AFUA_2G12660 AFUA_4G14770 AFUA_6G13920 AFUA_6G13940 AFUA_6G13945 AFUA_6G13980 AFUA_6G13990 AFUA_8G00390 AFUA_8G00400 AFUA_8G00480 AFUA_8G02410
	0.0048525	159	905	1.3302	GO:0044281 small molecule metabolic process	http://amigo.geneontology.org/amigo/term/GO:0044281	AFUA_1G01010 AFUA_1G01460 AFUA_1G02740 AFUA_1G04460 AFUA_1G05050 AFUA_1G05720 AFUA_1G06040 AFUA_1G07380 AFUA_1G10780 AFUA_1G11020 AFUA_1G14890 AFUA_1G15260 AFUA_1G15780 AFUA_1G17190 AFUA_1G17520 AFUA_2G00450 AFUA_2G01890 AFUA_2G04200 AFUA_2G04380 AFUA_2G06000 AFUA_2G08280 AFUA_2G08360 AFUA_2G09790 AFUA_2G10740 AFUA_2G11540 AFUA_2G13620 AFUA_2G14850 AFUA_2G15030 AFUA_3G01490 AFUA_3G02300 AFUA_3G03…
	0.00499205	14	33	3.21204	GO:0006721 terpenoid metabolic process	http://amigo.geneontology.org/amigo/term/GO:0006721	AFUA_3G10660 AFUA_5G02450 AFUA_5G15060 AFUA_8G07210 AFUA_4G14770 AFUA_6G13920 AFUA_6G13940 AFUA_6G13945 AFUA_6G13980 AFUA_6G13990 AFUA_8G00390 AFUA_8G00400 AFUA_8G00480 AFUA_8G02410
	0.00872954	87	445	1.48022	GO:0006629 lipid metabolic process	http://amigo.geneontology.org/amigo/term/GO:0006629	AFUA_1G01010 AFUA_1G01460 AFUA_1G02740 AFUA_1G05720 AFUA_1G06040 AFUA_1G16930 AFUA_1G17190 AFUA_2G04710 AFUA_2G05040 AFUA_2G11540 AFUA_2G14850 AFUA_2G15030 AFUA_3G00810 AFUA_3G03330 AFUA_3G04210 AFUA_3G04220 AFUA_3G06120 AFUA_3G09890 AFUA_3G10660 AFUA_3G11480 AFUA_3G14700 AFUA_3G15310 AFUA_4G02730 AFUA_4G03630 AFUA_4G06290 AFUA_4G06940 AFUA_4G07130 AFUA_4G09190 AFUA_4G10270 AFUA_4G14770 AFUA_5G00…
	0.00957045	29	106	2.07138	GO:0098754 detoxification	http://amigo.geneontology.org/amigo/term/GO:0098754	AFUA_2G02040 AFUA_2G11420 AFUA_2G15320 AFUA_2G17840 AFUA_3G01890 AFUA_3G01940 AFUA_3G13520 AFUA_4G00480 AFUA_4G01080 AFUA_4G01140 AFUA_4G11060 AFUA_4G11780 AFUA_4G13830 AFUA_4G14230 AFUA_5G01350 AFUA_5G02700 AFUA_5G13160 AFUA_6G13780 AFUA_1G14330 AFUA_2G08370 AFUA_3G02270 AFUA_3G12120 AFUA_4G05915 AFUA_4G09110 AFUA_4G10770 AFUA_4G14530 AFUA_5G13170 AFUA_6G12500 AFUA_7G06890
	0.0100895	54	247	1.65525	GO:0016052 carbohydrate catabolic process	http://amigo.geneontology.org/amigo/term/GO:0016052	AFUA_1G05290 AFUA_1G11020 AFUA_1G17220 AFUA_2G00450 AFUA_2G01240 AFUA_2G09350 AFUA_2G09790 AFUA_2G11610 AFUA_2G11620 AFUA_3G00320 AFUA_3G00470 AFUA_3G01490 AFUA_3G06590 AFUA_3G11690 AFUA_4G13360 AFUA_4G14090 AFUA_5G02280 AFUA_6G07430 AFUA_6G07480 AFUA_6G08050 AFUA_6G12210 AFUA_7G05610 AFUA_7G06400 AFUA_8G02560 AFUA_8G06880 AFUA_8G07250 AFUA_8G06890 AFUA_1G05520 AFUA_1G16250 AFUA_1G17320 AFUA_2G00…
	0.0100895	29	107	2.05202	GO:0009636 response to toxic substance	http://amigo.geneontology.org/amigo/term/GO:0009636	AFUA_2G02040 AFUA_2G11420 AFUA_2G15320 AFUA_2G17840 AFUA_3G01890 AFUA_3G01940 AFUA_3G13520 AFUA_4G00480 AFUA_4G01080 AFUA_4G01140 AFUA_4G11060 AFUA_4G11780 AFUA_4G13830 AFUA_4G14230 AFUA_5G01350 AFUA_5G02700 AFUA_5G13160 AFUA_6G13780 AFUA_1G14330 AFUA_2G08370 AFUA_3G02270 AFUA_3G12120 AFUA_4G05915 AFUA_4G09110 AFUA_4G10770 AFUA_4G14530 AFUA_5G13170 AFUA_6G12500 AFUA_7G06890
	0.0157516	71	355	1.51425	GO:0044283 small molecule biosynthetic process	http://amigo.geneontology.org/amigo/term/GO:0044283	AFUA_1G01010 AFUA_1G02740 AFUA_1G05720 AFUA_1G07380 AFUA_1G15260 AFUA_1G15780 AFUA_2G01890 AFUA_2G04380 AFUA_2G09790 AFUA_2G10740 AFUA_2G11540 AFUA_2G13620 AFUA_2G15030 AFUA_3G04210 AFUA_3G04220 AFUA_3G06120 AFUA_3G09890 AFUA_3G10660 AFUA_3G11690 AFUA_3G14690 AFUA_3G14700 AFUA_3G15090 AFUA_3G15310 AFUA_4G03630 AFUA_4G07810 AFUA_4G09190 AFUA_4G09810 AFUA_4G10100 AFUA_4G10270 AFUA_4G11310 AFUA_4G13…
	0.024329	20	67	2.26007	GO:0046618 xenobiotic export	http://amigo.geneontology.org/amigo/term/GO:0046618	AFUA_2G02040 AFUA_2G11420 AFUA_2G15320 AFUA_2G17840 AFUA_3G01890 AFUA_3G01940 AFUA_3G13520 AFUA_4G00480 AFUA_4G01080 AFUA_4G01140 AFUA_4G11060 AFUA_4G11780 AFUA_4G13830 AFUA_4G14230 AFUA_5G01350 AFUA_5G02700 AFUA_5G13160 AFUA_6G13780 AFUA_1G14330 AFUA_5G13170
	0.024329	39	169	1.74721	GO:1901615 organic hydroxy compound metabolic process	http://amigo.geneontology.org/amigo/term/GO:1901615	AFUA_1G01460 AFUA_1G05720 AFUA_1G06040 AFUA_1G11020 AFUA_1G17520 AFUA_2G04710 AFUA_2G10740 AFUA_2G15030 AFUA_3G00810 AFUA_3G01490 AFUA_3G10660 AFUA_3G11900 AFUA_4G03630 AFUA_4G09190 AFUA_4G14770 AFUA_5G10670 AFUA_6G00510 AFUA_6G08470 AFUA_6G13470 AFUA_8G02430 AFUA_8G02440 AFUA_8G07210 AFUA_8G00230 AFUA_2G17530 AFUA_2G17540 AFUA_2G17550 AFUA_3G03030 AFUA_4G04200 AFUA_4G07130 AFUA_5G10650 AFUA_6G08…
	0.024329	20	67	2.26007	GO:1990961 xenobiotic detoxification by transmembrane export across the plasma membrane	http://amigo.geneontology.org/amigo/term/GO:1990961	AFUA_2G02040 AFUA_2G11420 AFUA_2G15320 AFUA_2G17840 AFUA_3G01890 AFUA_3G01940 AFUA_3G13520 AFUA_4G00480 AFUA_4G01080 AFUA_4G01140 AFUA_4G11060 AFUA_4G11780 AFUA_4G13830 AFUA_4G14230 AFUA_5G01350 AFUA_5G02700 AFUA_5G13160 AFUA_6G13780 AFUA_1G14330 AFUA_5G13170
	0.0303636	74	384	1.45904	GO:0044255 cellular lipid metabolic process	http://amigo.geneontology.org/amigo/term/GO:0044255	AFUA_1G01010 AFUA_1G01460 AFUA_1G02740 AFUA_1G05720 AFUA_1G06040 AFUA_1G16930 AFUA_1G17190 AFUA_2G05040 AFUA_2G11540 AFUA_2G14850 AFUA_2G15030 AFUA_3G03330 AFUA_3G04210 AFUA_3G04220 AFUA_3G06120 AFUA_3G09890 AFUA_3G10660 AFUA_3G11480 AFUA_3G14700 AFUA_3G15310 AFUA_4G03630 AFUA_4G06290 AFUA_4G06940 AFUA_4G07130 AFUA_4G09190 AFUA_4G10270 AFUA_4G14770 AFUA_5G00640 AFUA_5G01590 AFUA_5G02450 AFUA_5G10…
	0.0323868	123	706	1.31907	GO:0055085 transmembrane transport	http://amigo.geneontology.org/amigo/term/GO:0055085	AFUA_1G16880 AFUA_1G16910 AFUA_2G02040 AFUA_2G06100 AFUA_2G08800 AFUA_2G10910 AFUA_2G11420 AFUA_2G14590 AFUA_2G15320 AFUA_2G17480 AFUA_2G17840 AFUA_3G01890 AFUA_3G01940 AFUA_3G02720 AFUA_3G03670 AFUA_3G12170 AFUA_3G12220 AFUA_3G13520 AFUA_3G15250 AFUA_4G00480 AFUA_4G00680 AFUA_4G00800 AFUA_4G01080 AFUA_4G01140 AFUA_4G01340 AFUA_4G02650 AFUA_4G09150 AFUA_4G11060 AFUA_4G11780 AFUA_4G13830 AFUA_4G14…
	0.0330204	15	45	2.52375	GO:0009308 amine metabolic process	http://amigo.geneontology.org/amigo/term/GO:0009308	AFUA_1G01460 AFUA_1G13440 AFUA_3G00680 AFUA_3G14250 AFUA_4G09830 AFUA_5G13180 AFUA_6G13470 AFUA_7G08450 AFUA_7G08470 AFUA_8G02310 AFUA_8G06540 AFUA_1G12190 AFUA_2G01030 AFUA_5G02850 AFUA_5G03110
	0.0365143	17	55	2.3402	GO:0042180 cellular ketone metabolic process	http://amigo.geneontology.org/amigo/term/GO:0042180	AFUA_2G01890 AFUA_2G04380 AFUA_3G06120 AFUA_3G14250 AFUA_4G09810 AFUA_4G09830 AFUA_6G03300 AFUA_6G09720 AFUA_6G13980 AFUA_8G02410 AFUA_8G02470 AFUA_8G02600 AFUA_1G12190 AFUA_5G02850 AFUA_5G03110 AFUA_4G00225 AFUA_4G00230
					downregulated genes	KEGG pathway terms
	Enrichment FDR	nGenes	Pathway Genes	Fold Enrichment	Pathway	URL	Genes
	0.000393613	21	65	2.82478	Path:afm03008 Ribosome biogenesis in eukaryotes	http://www.genome.jp/kegg-bin/show_pathway?afm03008	AFUA_1G04240 AFUA_1G05110 AFUA_1G05310 AFUA_1G13730 AFUA_2G01780 AFUA_2G02400 AFUA_2G08320 AFUA_2G13570 AFUA_2G16750 AFUA_3G04310 AFUA_3G13400 AFUA_4G05880 AFUA_4G06250 AFUA_4G07540 AFUA_4G08930 AFUA_5G03120 AFUA_5G06010 AFUA_5G06510 AFUA_5G06653 AFUA_5G11730 AFUA_8G04640
	0.00268455	11	26	3.69912	Path:afm03020 RNA polymerase	http://www.genome.jp/kegg-bin/show_pathway?afm03020	AFUA_1G05160 AFUA_1G06380 AFUA_1G13900 AFUA_1G14110 AFUA_2G16170 AFUA_3G14370 AFUA_5G11120 AFUA_6G04610 AFUA_7G01920 AFUA_7G02080 AFUA_8G04350
						Biological process GO terms
	Enrichment FDR	nGenes	Pathway Genes	Fold Enrichment	Pathway	URL	Genes
	1.38912e-26	285	1418	1.77519	GO:0090304 nucleic acid metabolic process	http://amigo.geneontology.org/amigo/term/GO:0090304	AFUA_1G02590 AFUA_1G03210 AFUA_1G03540 AFUA_1G03992 AFUA_1G04140 AFUA_1G04520 AFUA_1G04830 AFUA_1G04980 AFUA_1G05150 AFUA_1G05260 AFUA_1G05310 AFUA_1G05410 AFUA_1G05430 AFUA_1G05700 AFUA_1G06220 AFUA_1G06260 AFUA_1G06380 AFUA_1G06690 AFUA_1G07090 AFUA_1G07310 AFUA_1G07600 AFUA_1G07750 AFUA_1G08870 AFUA_1G09200 AFUA_1G10080 AFUA_1G10525 AFUA_1G10710 AFUA_1G10860 AFUA_1G11160 AFUA_1G11620 AFUA_1G13…
	7.40231e-24	245	1181	1.83228	GO:0016070 RNA metabolic process	http://amigo.geneontology.org/amigo/term/GO:0016070	AFUA_1G02590 AFUA_1G03210 AFUA_1G03540 AFUA_1G04140 AFUA_1G04520 AFUA_1G04830 AFUA_1G04980 AFUA_1G05150 AFUA_1G05260 AFUA_1G05310 AFUA_1G05410 AFUA_1G05430 AFUA_1G05700 AFUA_1G06220 AFUA_1G06260 AFUA_1G06380 AFUA_1G06690 AFUA_1G07090 AFUA_1G07600 AFUA_1G07750 AFUA_1G08870 AFUA_1G09200 AFUA_1G10080 AFUA_1G10525 AFUA_1G10710 AFUA_1G10860 AFUA_1G11160 AFUA_1G11620 AFUA_1G13710 AFUA_1G13730 AFUA_1G14…
	1.45625e-22	306	1659	1.62911	GO:0006139 nucleobase-containing compound metabolic process	http://amigo.geneontology.org/amigo/term/GO:0006139	AFUA_1G02590 AFUA_1G03210 AFUA_1G03540 AFUA_1G03992 AFUA_1G04140 AFUA_1G04520 AFUA_1G04830 AFUA_1G04980 AFUA_1G05150 AFUA_1G05260 AFUA_1G05310 AFUA_1G05410 AFUA_1G05430 AFUA_1G05700 AFUA_1G06220 AFUA_1G06260 AFUA_1G06380 AFUA_1G06690 AFUA_1G07090 AFUA_1G07310 AFUA_1G07600 AFUA_1G07750 AFUA_1G08870 AFUA_1G09200 AFUA_1G10080 AFUA_1G10525 AFUA_1G10710 AFUA_1G10860 AFUA_1G11160 AFUA_1G11620 AFUA_1G13…
	1.91544e-22	320	1773	1.5941	GO:0006725 cellular aromatic compound metabolic process	http://amigo.geneontology.org/amigo/term/GO:0006725	AFUA_1G02590 AFUA_1G02900 AFUA_1G03210 AFUA_1G03540 AFUA_1G03992 AFUA_1G04140 AFUA_1G04520 AFUA_1G04830 AFUA_1G04980 AFUA_1G05150 AFUA_1G05260 AFUA_1G05310 AFUA_1G05410 AFUA_1G05430 AFUA_1G05700 AFUA_1G06220 AFUA_1G06260 AFUA_1G06380 AFUA_1G06690 AFUA_1G07090 AFUA_1G07310 AFUA_1G07600 AFUA_1G07750 AFUA_1G08870 AFUA_1G09200 AFUA_1G10080 AFUA_1G10525 AFUA_1G10710 AFUA_1G10860 AFUA_1G11160 AFUA_1G11…
	8.72781e-22	318	1773	1.58414	GO:0046483 heterocycle metabolic process	http://amigo.geneontology.org/amigo/term/GO:0046483	AFUA_1G02590 AFUA_1G02900 AFUA_1G03210 AFUA_1G03540 AFUA_1G03992 AFUA_1G04140 AFUA_1G04520 AFUA_1G04830 AFUA_1G04980 AFUA_1G05150 AFUA_1G05260 AFUA_1G05310 AFUA_1G05410 AFUA_1G05430 AFUA_1G05700 AFUA_1G06220 AFUA_1G06260 AFUA_1G06380 AFUA_1G06690 AFUA_1G07090 AFUA_1G07310 AFUA_1G07600 AFUA_1G07750 AFUA_1G08870 AFUA_1G09200 AFUA_1G10080 AFUA_1G10525 AFUA_1G10710 AFUA_1G10860 AFUA_1G11160 AFUA_1G11…
	6.33887e-21	276	1469	1.65944	GO:0010467 gene expression	http://amigo.geneontology.org/amigo/term/GO:0010467	AFUA_1G02510 AFUA_1G02590 AFUA_1G03210 AFUA_1G03540 AFUA_1G04140 AFUA_1G04520 AFUA_1G04770 AFUA_1G04830 AFUA_1G04980 AFUA_1G05110 AFUA_1G05150 AFUA_1G05310 AFUA_1G05410 AFUA_1G05430 AFUA_1G05560 AFUA_1G05700 AFUA_1G06220 AFUA_1G06260 AFUA_1G06380 AFUA_1G06690 AFUA_1G07090 AFUA_1G07750 AFUA_1G08870 AFUA_1G09200 AFUA_1G10080 AFUA_1G10525 AFUA_1G10710 AFUA_1G10860 AFUA_1G11160 AFUA_1G11620 AFUA_1G13…
	2.73198e-20	327	1880	1.53626	GO:1901360 organic cyclic compound metabolic process	http://amigo.geneontology.org/amigo/term/GO:1901360	AFUA_1G02590 AFUA_1G02900 AFUA_1G03210 AFUA_1G03540 AFUA_1G03992 AFUA_1G04140 AFUA_1G04520 AFUA_1G04830 AFUA_1G04980 AFUA_1G05150 AFUA_1G05260 AFUA_1G05310 AFUA_1G05410 AFUA_1G05430 AFUA_1G05700 AFUA_1G06220 AFUA_1G06260 AFUA_1G06380 AFUA_1G06690 AFUA_1G07090 AFUA_1G07310 AFUA_1G07600 AFUA_1G07750 AFUA_1G08870 AFUA_1G09200 AFUA_1G10080 AFUA_1G10525 AFUA_1G10710 AFUA_1G10860 AFUA_1G11160 AFUA_1G11…
	1.34747e-17	85	271	2.77029	GO:0034470 ncRNA processing	http://amigo.geneontology.org/amigo/term/GO:0034470	AFUA_1G05310 AFUA_1G05410 AFUA_1G05430 AFUA_1G06220 AFUA_1G06690 AFUA_1G09200 AFUA_1G11160 AFUA_1G14630 AFUA_1G16290 AFUA_1G16470 AFUA_2G01780 AFUA_2G02400 AFUA_2G02890 AFUA_2G03740 AFUA_2G04780 AFUA_2G05420 AFUA_2G05560 AFUA_2G08320 AFUA_2G08460 AFUA_2G08480 AFUA_2G12010 AFUA_2G13570 AFUA_2G14180 AFUA_2G16660 AFUA_3G04110 AFUA_3G04200 AFUA_3G04310 AFUA_3G06380 AFUA_3G08030 AFUA_3G08390 AFUA_3G09…
	1.80009e-17	96	331	2.56164	GO:0034660 ncRNA metabolic process	http://amigo.geneontology.org/amigo/term/GO:0034660	AFUA_1G05310 AFUA_1G05410 AFUA_1G05430 AFUA_1G06220 AFUA_1G06690 AFUA_1G08870 AFUA_1G09200 AFUA_1G11160 AFUA_1G13710 AFUA_1G14630 AFUA_1G16290 AFUA_1G16470 AFUA_2G01780 AFUA_2G02400 AFUA_2G02590 AFUA_2G02890 AFUA_2G03740 AFUA_2G04780 AFUA_2G05420 AFUA_2G05560 AFUA_2G08320 AFUA_2G08460 AFUA_2G08480 AFUA_2G12010 AFUA_2G13570 AFUA_2G14180 AFUA_2G16660 AFUA_3G04110 AFUA_3G04200 AFUA_3G04310 AFUA_3G06…
	6.91409e-16	339	2088	1.43399	GO:0034641 cellular nitrogen compound metabolic process	http://amigo.geneontology.org/amigo/term/GO:0034641	AFUA_1G02590 AFUA_1G02900 AFUA_1G03210 AFUA_1G03540 AFUA_1G03992 AFUA_1G04140 AFUA_1G04520 AFUA_1G04830 AFUA_1G04980 AFUA_1G05150 AFUA_1G05260 AFUA_1G05310 AFUA_1G05410 AFUA_1G05430 AFUA_1G05560 AFUA_1G05700 AFUA_1G06220 AFUA_1G06260 AFUA_1G06380 AFUA_1G06690 AFUA_1G07090 AFUA_1G07310 AFUA_1G07600 AFUA_1G07750 AFUA_1G08870 AFUA_1G09200 AFUA_1G10080 AFUA_1G10525 AFUA_1G10710 AFUA_1G10860 AFUA_1G10…
	7.31023e-16	110	429	2.2647	GO:0006396 RNA processing	http://amigo.geneontology.org/amigo/term/GO:0006396	AFUA_1G03540 AFUA_1G05310 AFUA_1G05410 AFUA_1G05430 AFUA_1G05700 AFUA_1G06220 AFUA_1G06690 AFUA_1G09200 AFUA_1G10710 AFUA_1G11160 AFUA_1G14630 AFUA_1G16290 AFUA_1G16470 AFUA_2G01780 AFUA_2G02400 AFUA_2G02890 AFUA_2G03740 AFUA_2G04780 AFUA_2G05420 AFUA_2G05560 AFUA_2G08320 AFUA_2G08460 AFUA_2G08480 AFUA_2G12010 AFUA_2G13570 AFUA_2G14180 AFUA_2G16660 AFUA_3G04110 AFUA_3G04200 AFUA_3G04310 AFUA_3G05…
	7.77543e-15	402	2657	1.33632	GO:0043170 macromolecule metabolic process	http://amigo.geneontology.org/amigo/term/GO:0043170	AFUA_1G02510 AFUA_1G02590 AFUA_1G03210 AFUA_1G03540 AFUA_1G03992 AFUA_1G04140 AFUA_1G04520 AFUA_1G04770 AFUA_1G04830 AFUA_1G04980 AFUA_1G05110 AFUA_1G05150 AFUA_1G05260 AFUA_1G05310 AFUA_1G05410 AFUA_1G05430 AFUA_1G05560 AFUA_1G05700 AFUA_1G06220 AFUA_1G06260 AFUA_1G06380 AFUA_1G06690 AFUA_1G06920 AFUA_1G07090 AFUA_1G07160 AFUA_1G07310 AFUA_1G07600 AFUA_1G07750 AFUA_1G08870 AFUA_1G09200 AFUA_1G10…
	1.41115e-12	502	3653	1.21375	GO:0044237 cellular metabolic process	http://amigo.geneontology.org/amigo/term/GO:0044237	AFUA_1G02590 AFUA_1G02900 AFUA_1G03210 AFUA_1G03540 AFUA_1G03992 AFUA_1G04140 AFUA_1G04520 AFUA_1G04770 AFUA_1G04780 AFUA_1G04830 AFUA_1G04980 AFUA_1G05150 AFUA_1G05260 AFUA_1G05310 AFUA_1G05410 AFUA_1G05430 AFUA_1G05560 AFUA_1G05640 AFUA_1G05700 AFUA_1G06220 AFUA_1G06260 AFUA_1G06380 AFUA_1G06690 AFUA_1G06920 AFUA_1G07090 AFUA_1G07160 AFUA_1G07310 AFUA_1G07600 AFUA_1G07750 AFUA_1G08870 AFUA_1G09…
	1.41115e-12	55	163	2.98024	GO:0006364 rRNA processing	http://amigo.geneontology.org/amigo/term/GO:0006364	AFUA_1G05310 AFUA_1G05410 AFUA_1G06220 AFUA_1G06690 AFUA_1G09200 AFUA_1G11160 AFUA_1G16290 AFUA_2G01780 AFUA_2G02400 AFUA_2G04780 AFUA_2G05420 AFUA_2G05560 AFUA_2G08320 AFUA_2G08480 AFUA_2G13570 AFUA_3G04110 AFUA_3G04310 AFUA_3G06380 AFUA_3G09880 AFUA_4G07540 AFUA_4G08190 AFUA_5G01760 AFUA_5G06010 AFUA_5G10840 AFUA_5G11730 AFUA_6G04260 AFUA_6G04590 AFUA_6G11070 AFUA_6G14260 AFUA_7G04430 AFUA_7G05…
	2.74694e-12	66	222	2.62583	GO:0042254 ribosome biogenesis	http://amigo.geneontology.org/amigo/term/GO:0042254	AFUA_1G01990 AFUA_1G02210 AFUA_1G05310 AFUA_1G05410 AFUA_1G06220 AFUA_1G06690 AFUA_1G09200 AFUA_1G11160 AFUA_1G13880 AFUA_1G16290 AFUA_2G01480 AFUA_2G01780 AFUA_2G01980 AFUA_2G02400 AFUA_2G04440 AFUA_2G04780 AFUA_2G05420 AFUA_2G05560 AFUA_2G08320 AFUA_2G08480 AFUA_2G13570 AFUA_2G16750 AFUA_2G17060 AFUA_3G04110 AFUA_3G04310 AFUA_3G06380 AFUA_3G09880 AFUA_4G07540 AFUA_4G08190 AFUA_5G01760 AFUA_5G06…
	4.99358e-12	57	178	2.82833	GO:0016072 rRNA metabolic process	http://amigo.geneontology.org/amigo/term/GO:0016072	AFUA_1G05310 AFUA_1G05410 AFUA_1G06220 AFUA_1G06690 AFUA_1G08870 AFUA_1G09200 AFUA_1G11160 AFUA_1G16290 AFUA_2G01780 AFUA_2G02400 AFUA_2G03740 AFUA_2G04780 AFUA_2G05420 AFUA_2G05560 AFUA_2G08320 AFUA_2G08480 AFUA_2G13570 AFUA_3G04110 AFUA_3G04310 AFUA_3G06380 AFUA_3G09880 AFUA_4G07540 AFUA_4G08190 AFUA_4G12250 AFUA_5G01760 AFUA_5G03120 AFUA_5G06010 AFUA_5G10840 AFUA_5G11730 AFUA_6G04260 AFUA_6G04…
	7.46236e-12	443	3123	1.25287	GO:0006807 nitrogen compound metabolic process	http://amigo.geneontology.org/amigo/term/GO:0006807	AFUA_1G02590 AFUA_1G02900 AFUA_1G03210 AFUA_1G03540 AFUA_1G03992 AFUA_1G04140 AFUA_1G04520 AFUA_1G04770 AFUA_1G04830 AFUA_1G04980 AFUA_1G05150 AFUA_1G05260 AFUA_1G05310 AFUA_1G05410 AFUA_1G05430 AFUA_1G05560 AFUA_1G05700 AFUA_1G06220 AFUA_1G06260 AFUA_1G06380 AFUA_1G06690 AFUA_1G06920 AFUA_1G07090 AFUA_1G07160 AFUA_1G07310 AFUA_1G07600 AFUA_1G07750 AFUA_1G08870 AFUA_1G09200 AFUA_1G10080 AFUA_1G10…
	1.26813e-09	71	280	2.23963	GO:0022613 ribonucleoprotein complex biogenesis	http://amigo.geneontology.org/amigo/term/GO:0022613	AFUA_1G01990 AFUA_1G02210 AFUA_1G05310 AFUA_1G05410 AFUA_1G06220 AFUA_1G06690 AFUA_1G09200 AFUA_1G11160 AFUA_1G13880 AFUA_1G16290 AFUA_2G01480 AFUA_2G01780 AFUA_2G01980 AFUA_2G02400 AFUA_2G04440 AFUA_2G04780 AFUA_2G05420 AFUA_2G05560 AFUA_2G08320 AFUA_2G08480 AFUA_2G13570 AFUA_2G16400 AFUA_2G16750 AFUA_2G17060 AFUA_3G04110 AFUA_3G04310 AFUA_3G05840 AFUA_3G06380 AFUA_3G09880 AFUA_4G07540 AFUA_4G07…
	1.17941e-08	483	3612	1.18107	GO:0044238 primary metabolic process	http://amigo.geneontology.org/amigo/term/GO:0044238	AFUA_1G02590 AFUA_1G03210 AFUA_1G03540 AFUA_1G03992 AFUA_1G04140 AFUA_1G04520 AFUA_1G04770 AFUA_1G04780 AFUA_1G04830 AFUA_1G04980 AFUA_1G05150 AFUA_1G05260 AFUA_1G05310 AFUA_1G05410 AFUA_1G05430 AFUA_1G05560 AFUA_1G05640 AFUA_1G05700 AFUA_1G06220 AFUA_1G06260 AFUA_1G06380 AFUA_1G06690 AFUA_1G06920 AFUA_1G07090 AFUA_1G07160 AFUA_1G07310 AFUA_1G07600 AFUA_1G07750 AFUA_1G08870 AFUA_1G09200 AFUA_1G09…
	4.96883e-08	40	127	2.78184	GO:0090305 nucleic acid phosphodiester bond hydrolysis	http://amigo.geneontology.org/amigo/term/GO:0090305	AFUA_1G05410 AFUA_1G07090 AFUA_1G16470 AFUA_2G01120 AFUA_2G13570 AFUA_3G09720 AFUA_3G09880 AFUA_4G06260 AFUA_4G07540 AFUA_4G12680 AFUA_5G07850 AFUA_6G11410 AFUA_7G04430 AFUA_8G04640 AFUA_8G04820 AFUA_1G01720 AFUA_1G04840 AFUA_1G06380 AFUA_1G07600 AFUA_1G13730 AFUA_1G13850 AFUA_2G02400 AFUA_2G03740 AFUA_2G05560 AFUA_2G12010 AFUA_2G15220 AFUA_2G16600 AFUA_4G11930 AFUA_4G12250 AFUA_5G03120 AFUA_5G04…
	6.27726e-08	509	3891	1.1554	GO:0071704 organic substance metabolic process	http://amigo.geneontology.org/amigo/term/GO:0071704	AFUA_1G02510 AFUA_1G02590 AFUA_1G02900 AFUA_1G03210 AFUA_1G03540 AFUA_1G03992 AFUA_1G04140 AFUA_1G04520 AFUA_1G04770 AFUA_1G04780 AFUA_1G04830 AFUA_1G04980 AFUA_1G05110 AFUA_1G05150 AFUA_1G05260 AFUA_1G05310 AFUA_1G05410 AFUA_1G05430 AFUA_1G05560 AFUA_1G05640 AFUA_1G05700 AFUA_1G06220 AFUA_1G06260 AFUA_1G06380 AFUA_1G06690 AFUA_1G06920 AFUA_1G07090 AFUA_1G07160 AFUA_1G07310 AFUA_1G07600 AFUA_1G07…
	1.34892e-07	127	684	1.63992	GO:0006351 transcription DNA-templated	http://amigo.geneontology.org/amigo/term/GO:0006351	AFUA_1G02590 AFUA_1G03210 AFUA_1G04140 AFUA_1G04520 AFUA_1G04830 AFUA_1G04980 AFUA_1G05150 AFUA_1G06260 AFUA_1G06380 AFUA_1G07750 AFUA_1G08870 AFUA_1G10080 AFUA_1G10525 AFUA_1G10860 AFUA_1G11620 AFUA_1G15550 AFUA_2G00470 AFUA_2G01780 AFUA_2G02350 AFUA_2G03430 AFUA_2G04170 AFUA_2G04790 AFUA_2G05530 AFUA_2G05970 AFUA_2G06180 AFUA_2G10640 AFUA_2G13770 AFUA_2G14800 AFUA_3G02070 AFUA_3G02330 AFUA_3G02…
	1.56758e-07	127	686	1.63514	GO:0097659 nucleic acid-templated transcription	http://amigo.geneontology.org/amigo/term/GO:0097659	AFUA_1G02590 AFUA_1G03210 AFUA_1G04140 AFUA_1G04520 AFUA_1G04830 AFUA_1G04980 AFUA_1G05150 AFUA_1G06260 AFUA_1G06380 AFUA_1G07750 AFUA_1G08870 AFUA_1G10080 AFUA_1G10525 AFUA_1G10860 AFUA_1G11620 AFUA_1G15550 AFUA_2G00470 AFUA_2G01780 AFUA_2G02350 AFUA_2G03430 AFUA_2G04170 AFUA_2G04790 AFUA_2G05530 AFUA_2G05970 AFUA_2G06180 AFUA_2G10640 AFUA_2G13770 AFUA_2G14800 AFUA_3G02070 AFUA_3G02330 AFUA_3G02…
	2.65788e-07	127	692	1.62096	GO:0032774 RNA biosynthetic process	http://amigo.geneontology.org/amigo/term/GO:0032774	AFUA_1G02590 AFUA_1G03210 AFUA_1G04140 AFUA_1G04520 AFUA_1G04830 AFUA_1G04980 AFUA_1G05150 AFUA_1G06260 AFUA_1G06380 AFUA_1G07750 AFUA_1G08870 AFUA_1G10080 AFUA_1G10525 AFUA_1G10860 AFUA_1G11620 AFUA_1G15550 AFUA_2G00470 AFUA_2G01780 AFUA_2G02350 AFUA_2G03430 AFUA_2G04170 AFUA_2G04790 AFUA_2G05530 AFUA_2G05970 AFUA_2G06180 AFUA_2G10640 AFUA_2G13770 AFUA_2G14800 AFUA_3G02070 AFUA_3G02330 AFUA_3G02…
	2.65788e-07	150	859	1.54232	GO:0034654 nucleobase-containing compound biosynthetic process	http://amigo.geneontology.org/amigo/term/GO:0034654	AFUA_1G02590 AFUA_1G03210 AFUA_1G04140 AFUA_1G04520 AFUA_1G04830 AFUA_1G04980 AFUA_1G05150 AFUA_1G06260 AFUA_1G06380 AFUA_1G07750 AFUA_1G08870 AFUA_1G10080 AFUA_1G10525 AFUA_1G10860 AFUA_1G11620 AFUA_1G15550 AFUA_2G00470 AFUA_2G01780 AFUA_2G02350 AFUA_2G03430 AFUA_2G03610 AFUA_2G04170 AFUA_2G04790 AFUA_2G05530 AFUA_2G05970 AFUA_2G06180 AFUA_2G06190 AFUA_2G10640 AFUA_2G13770 AFUA_2G14800 AFUA_3G00…
	1.29677e-06	161	961	1.47971	GO:0018130 heterocycle biosynthetic process	http://amigo.geneontology.org/amigo/term/GO:0018130	AFUA_1G02590 AFUA_1G02900 AFUA_1G03210 AFUA_1G04140 AFUA_1G04520 AFUA_1G04830 AFUA_1G04980 AFUA_1G05150 AFUA_1G06260 AFUA_1G06380 AFUA_1G07750 AFUA_1G08870 AFUA_1G10080 AFUA_1G10525 AFUA_1G10860 AFUA_1G11620 AFUA_1G15550 AFUA_2G00470 AFUA_2G01780 AFUA_2G02350 AFUA_2G03430 AFUA_2G03610 AFUA_2G04170 AFUA_2G04790 AFUA_2G05530 AFUA_2G05970 AFUA_2G06180 AFUA_2G06190 AFUA_2G08580 AFUA_2G10640 AFUA_2G13…
	1.50557e-06	43	159	2.38862	GO:0006399 tRNA metabolic process	http://amigo.geneontology.org/amigo/term/GO:0006399	AFUA_1G05430 AFUA_1G13710 AFUA_1G14630 AFUA_1G16470 AFUA_2G02400 AFUA_2G02590 AFUA_2G02890 AFUA_2G08460 AFUA_2G12010 AFUA_2G14180 AFUA_2G16660 AFUA_3G04200 AFUA_3G08030 AFUA_3G08390 AFUA_3G09880 AFUA_5G04010 AFUA_5G06140 AFUA_5G06653 AFUA_5G09620 AFUA_5G11130 AFUA_5G11650 AFUA_5G12310 AFUA_6G02570 AFUA_6G08910 AFUA_6G11510 AFUA_6G12630 AFUA_7G01420 AFUA_8G04800 AFUA_8G04820 AFUA_1G02460 AFUA_1G05…
	2.07559e-06	157	938	1.47833	GO:0019438 aromatic compound biosynthetic process	http://amigo.geneontology.org/amigo/term/GO:0019438	AFUA_1G02590 AFUA_1G02900 AFUA_1G03210 AFUA_1G04140 AFUA_1G04520 AFUA_1G04830 AFUA_1G04980 AFUA_1G05150 AFUA_1G06260 AFUA_1G06380 AFUA_1G07750 AFUA_1G08870 AFUA_1G10080 AFUA_1G10525 AFUA_1G10860 AFUA_1G11620 AFUA_1G15550 AFUA_2G00470 AFUA_2G01780 AFUA_2G02350 AFUA_2G03430 AFUA_2G03610 AFUA_2G04170 AFUA_2G04790 AFUA_2G05530 AFUA_2G05970 AFUA_2G06180 AFUA_2G06190 AFUA_2G08580 AFUA_2G10640 AFUA_2G13…
	3.51468e-06	32	104	2.71764	GO:0008033 tRNA processing	http://amigo.geneontology.org/amigo/term/GO:0008033	AFUA_1G05430 AFUA_1G14630 AFUA_1G16470 AFUA_2G02400 AFUA_2G02890 AFUA_2G08460 AFUA_2G12010 AFUA_2G14180 AFUA_2G16660 AFUA_3G04200 AFUA_3G08030 AFUA_3G08390 AFUA_5G04010 AFUA_5G06140 AFUA_5G06653 AFUA_5G09620 AFUA_5G11130 AFUA_5G11650 AFUA_5G12310 AFUA_6G02570 AFUA_6G08910 AFUA_6G11510 AFUA_8G04820 AFUA_1G05310 AFUA_1G06380 AFUA_3G08780 AFUA_4G12140 AFUA_5G09850 AFUA_5G11670 AFUA_5G12570 AFUA_6G04…
	5.82967e-06	142	840	1.49309	GO:0060255 regulation of macromolecule metabolic process	http://amigo.geneontology.org/amigo/term/GO:0060255	AFUA_1G02510 AFUA_1G03210 AFUA_1G04140 AFUA_1G04770 AFUA_1G04830 AFUA_1G05150 AFUA_1G06260 AFUA_1G07090 AFUA_1G07750 AFUA_1G10080 AFUA_1G10525 AFUA_1G10860 AFUA_1G11620 AFUA_1G13730 AFUA_1G15550 AFUA_2G00470 AFUA_2G01780 AFUA_2G02350 AFUA_2G02400 AFUA_2G03430 AFUA_2G03740 AFUA_2G04170 AFUA_2G04790 AFUA_2G05180 AFUA_2G05530 AFUA_2G05970 AFUA_2G06180 AFUA_2G10640 AFUA_2G12440 AFUA_2G13770 AFUA_2G13…
	7.89078e-06	129	748	1.52322	GO:0010468 regulation of gene expression	http://amigo.geneontology.org/amigo/term/GO:0010468	AFUA_1G02510 AFUA_1G03210 AFUA_1G04140 AFUA_1G04770 AFUA_1G04830 AFUA_1G05150 AFUA_1G06260 AFUA_1G07090 AFUA_1G07750 AFUA_1G10080 AFUA_1G10525 AFUA_1G10860 AFUA_1G11620 AFUA_1G13730 AFUA_1G15550 AFUA_2G00470 AFUA_2G01780 AFUA_2G02350 AFUA_2G02400 AFUA_2G03430 AFUA_2G03740 AFUA_2G04170 AFUA_2G04790 AFUA_2G05180 AFUA_2G05530 AFUA_2G05970 AFUA_2G06180 AFUA_2G10640 AFUA_2G12440 AFUA_2G13770 AFUA_2G14…
	1.21091e-05	145	873	1.467	GO:0019222 regulation of metabolic process	http://amigo.geneontology.org/amigo/term/GO:0019222	AFUA_1G02510 AFUA_1G03210 AFUA_1G04140 AFUA_1G04770 AFUA_1G04830 AFUA_1G05150 AFUA_1G06260 AFUA_1G07090 AFUA_1G07750 AFUA_1G10080 AFUA_1G10525 AFUA_1G10860 AFUA_1G11620 AFUA_1G13730 AFUA_1G15550 AFUA_2G00470 AFUA_2G01780 AFUA_2G02350 AFUA_2G02400 AFUA_2G03430 AFUA_2G03740 AFUA_2G04170 AFUA_2G04790 AFUA_2G05180 AFUA_2G05530 AFUA_2G05970 AFUA_2G06180 AFUA_2G10460 AFUA_2G10640 AFUA_2G12440 AFUA_2G13…
	4.17804e-05	181	1169	1.36754	GO:0009059 macromolecule biosynthetic process	http://amigo.geneontology.org/amigo/term/GO:0009059	AFUA_1G02590 AFUA_1G03210 AFUA_1G04140 AFUA_1G04520 AFUA_1G04830 AFUA_1G04980 AFUA_1G05150 AFUA_1G05560 AFUA_1G06260 AFUA_1G06380 AFUA_1G07750 AFUA_1G08870 AFUA_1G10080 AFUA_1G10525 AFUA_1G10860 AFUA_1G11620 AFUA_1G13710 AFUA_1G15550 AFUA_1G16950 AFUA_2G00470 AFUA_2G01780 AFUA_2G02350 AFUA_2G02590 AFUA_2G03430 AFUA_2G04170 AFUA_2G04790 AFUA_2G04820 AFUA_2G05530 AFUA_2G05970 AFUA_2G06180 AFUA_2G06…
	6.679e-05	165	1052	1.3853	GO:1901362 organic cyclic compound biosynthetic process	http://amigo.geneontology.org/amigo/term/GO:1901362	AFUA_1G02590 AFUA_1G02900 AFUA_1G03210 AFUA_1G04140 AFUA_1G04520 AFUA_1G04830 AFUA_1G04980 AFUA_1G05150 AFUA_1G06260 AFUA_1G06380 AFUA_1G07750 AFUA_1G08870 AFUA_1G10080 AFUA_1G10525 AFUA_1G10860 AFUA_1G11620 AFUA_1G15550 AFUA_2G00470 AFUA_2G01780 AFUA_2G02350 AFUA_2G03430 AFUA_2G03610 AFUA_2G04170 AFUA_2G04790 AFUA_2G05530 AFUA_2G05970 AFUA_2G06180 AFUA_2G06190 AFUA_2G08580 AFUA_2G10640 AFUA_2G13…
	0.000105591	23	72	2.82144	GO:0090501 RNA phosphodiester bond hydrolysis	http://amigo.geneontology.org/amigo/term/GO:0090501	AFUA_1G05410 AFUA_1G16470 AFUA_2G13570 AFUA_3G09720 AFUA_3G09880 AFUA_4G07540 AFUA_7G04430 AFUA_8G04640 AFUA_8G04820 AFUA_1G01720 AFUA_1G04840 AFUA_1G06380 AFUA_1G07600 AFUA_1G13730 AFUA_2G02400 AFUA_2G12010 AFUA_4G12250 AFUA_5G03120 AFUA_5G04010 AFUA_5G06653 AFUA_6G04590 AFUA_6G04630 AFUA_7G01550
	0.000111547	102	586	1.53737	GO:1903506 regulation of nucleic acid-templated transcription	http://amigo.geneontology.org/amigo/term/GO:1903506	AFUA_1G03210 AFUA_1G04140 AFUA_1G04830 AFUA_1G05150 AFUA_1G06260 AFUA_1G07750 AFUA_1G10080 AFUA_1G10525 AFUA_1G10860 AFUA_1G11620 AFUA_1G15550 AFUA_2G00470 AFUA_2G01780 AFUA_2G02350 AFUA_2G03430 AFUA_2G04170 AFUA_2G04790 AFUA_2G05530 AFUA_2G05970 AFUA_2G06180 AFUA_2G10640 AFUA_2G13770 AFUA_2G14800 AFUA_3G02070 AFUA_3G02330 AFUA_3G02340 AFUA_3G03900 AFUA_3G05890 AFUA_3G09820 AFUA_3G11960 AFUA_3G11…
	0.000111547	102	586	1.53737	GO:2001141 regulation of RNA biosynthetic process	http://amigo.geneontology.org/amigo/term/GO:2001141	AFUA_1G03210 AFUA_1G04140 AFUA_1G04830 AFUA_1G05150 AFUA_1G06260 AFUA_1G07750 AFUA_1G10080 AFUA_1G10525 AFUA_1G10860 AFUA_1G11620 AFUA_1G15550 AFUA_2G00470 AFUA_2G01780 AFUA_2G02350 AFUA_2G03430 AFUA_2G04170 AFUA_2G04790 AFUA_2G05530 AFUA_2G05970 AFUA_2G06180 AFUA_2G10640 AFUA_2G13770 AFUA_2G14800 AFUA_3G02070 AFUA_3G02330 AFUA_3G02340 AFUA_3G03900 AFUA_3G05890 AFUA_3G09820 AFUA_3G11960 AFUA_3G11…
	0.000111547	102	586	1.53737	GO:0006355 regulation of transcription DNA-templated	http://amigo.geneontology.org/amigo/term/GO:0006355	AFUA_1G03210 AFUA_1G04140 AFUA_1G04830 AFUA_1G05150 AFUA_1G06260 AFUA_1G07750 AFUA_1G10080 AFUA_1G10525 AFUA_1G10860 AFUA_1G11620 AFUA_1G15550 AFUA_2G00470 AFUA_2G01780 AFUA_2G02350 AFUA_2G03430 AFUA_2G04170 AFUA_2G04790 AFUA_2G05530 AFUA_2G05970 AFUA_2G06180 AFUA_2G10640 AFUA_2G13770 AFUA_2G14800 AFUA_3G02070 AFUA_3G02330 AFUA_3G02340 AFUA_3G03900 AFUA_3G05890 AFUA_3G09820 AFUA_3G11960 AFUA_3G11…
	0.000217877	111	661	1.48319	GO:0010556 regulation of macromolecule biosynthetic process	http://amigo.geneontology.org/amigo/term/GO:0010556	AFUA_1G03210 AFUA_1G04140 AFUA_1G04830 AFUA_1G05150 AFUA_1G06260 AFUA_1G07750 AFUA_1G10080 AFUA_1G10525 AFUA_1G10860 AFUA_1G11620 AFUA_1G15550 AFUA_2G00470 AFUA_2G01780 AFUA_2G02350 AFUA_2G03430 AFUA_2G04170 AFUA_2G04790 AFUA_2G05530 AFUA_2G05970 AFUA_2G06180 AFUA_2G10640 AFUA_2G12440 AFUA_2G13770 AFUA_2G13850 AFUA_2G14800 AFUA_3G02070 AFUA_3G02330 AFUA_3G02340 AFUA_3G03900 AFUA_3G05890 AFUA_3G09…
	0.000242862	109	648	1.48569	GO:0019219 regulation of nucleobase-containing compound metabolic process	http://amigo.geneontology.org/amigo/term/GO:0019219	AFUA_1G03210 AFUA_1G04140 AFUA_1G04830 AFUA_1G05150 AFUA_1G06260 AFUA_1G07750 AFUA_1G10080 AFUA_1G10525 AFUA_1G10860 AFUA_1G11620 AFUA_1G15550 AFUA_2G00470 AFUA_2G01780 AFUA_2G02350 AFUA_2G03430 AFUA_2G04170 AFUA_2G04790 AFUA_2G05530 AFUA_2G05970 AFUA_2G06180 AFUA_2G10640 AFUA_2G13770 AFUA_2G14800 AFUA_3G02070 AFUA_3G02330 AFUA_3G02340 AFUA_3G03900 AFUA_3G05890 AFUA_3G09820 AFUA_3G11960 AFUA_3G11…
	0.000480362	105	628	1.47674	GO:0051252 regulation of RNA metabolic process	http://amigo.geneontology.org/amigo/term/GO:0051252	AFUA_1G03210 AFUA_1G04140 AFUA_1G04830 AFUA_1G05150 AFUA_1G06260 AFUA_1G07750 AFUA_1G10080 AFUA_1G10525 AFUA_1G10860 AFUA_1G11620 AFUA_1G15550 AFUA_2G00470 AFUA_2G01780 AFUA_2G02350 AFUA_2G03430 AFUA_2G04170 AFUA_2G04790 AFUA_2G05530 AFUA_2G05970 AFUA_2G06180 AFUA_2G10640 AFUA_2G13770 AFUA_2G14800 AFUA_3G02070 AFUA_3G02330 AFUA_3G02340 AFUA_3G03900 AFUA_3G05890 AFUA_3G09820 AFUA_3G11960 AFUA_3G11…
	0.000495433	16	44	3.21176	GO:0030490 maturation of SSU-rRNA	http://amigo.geneontology.org/amigo/term/GO:0030490	AFUA_1G05310 AFUA_1G05410 AFUA_1G06690 AFUA_1G11160 AFUA_1G16290 AFUA_2G04780 AFUA_2G13570 AFUA_4G07540 AFUA_5G11730 AFUA_6G04590 AFUA_6G14260 AFUA_7G04430 AFUA_8G04220 AFUA_1G02160 AFUA_1G04840 AFUA_6G04630
	0.000495433	126	787	1.41407	GO:0031323 regulation of cellular metabolic process	http://amigo.geneontology.org/amigo/term/GO:0031323	AFUA_1G03210 AFUA_1G04140 AFUA_1G04830 AFUA_1G05150 AFUA_1G06260 AFUA_1G07750 AFUA_1G10080 AFUA_1G10525 AFUA_1G10860 AFUA_1G11620 AFUA_1G15550 AFUA_2G00470 AFUA_2G01780 AFUA_2G02350 AFUA_2G03430 AFUA_2G04170 AFUA_2G04790 AFUA_2G05530 AFUA_2G05970 AFUA_2G06180 AFUA_2G10460 AFUA_2G10640 AFUA_2G12440 AFUA_2G13770 AFUA_2G13850 AFUA_2G14800 AFUA_3G02070 AFUA_3G02330 AFUA_3G02340 AFUA_3G03900 AFUA_3G05…
	0.000515507	111	675	1.45243	GO:0031326 regulation of cellular biosynthetic process	http://amigo.geneontology.org/amigo/term/GO:0031326	AFUA_1G03210 AFUA_1G04140 AFUA_1G04830 AFUA_1G05150 AFUA_1G06260 AFUA_1G07750 AFUA_1G10080 AFUA_1G10525 AFUA_1G10860 AFUA_1G11620 AFUA_1G15550 AFUA_2G00470 AFUA_2G01780 AFUA_2G02350 AFUA_2G03430 AFUA_2G04170 AFUA_2G04790 AFUA_2G05530 AFUA_2G05970 AFUA_2G06180 AFUA_2G10640 AFUA_2G12440 AFUA_2G13770 AFUA_2G13850 AFUA_2G14800 AFUA_3G02070 AFUA_3G02330 AFUA_3G02340 AFUA_3G03900 AFUA_3G05890 AFUA_3G09…
	0.000515507	111	675	1.45243	GO:0009889 regulation of biosynthetic process	http://amigo.geneontology.org/amigo/term/GO:0009889	AFUA_1G03210 AFUA_1G04140 AFUA_1G04830 AFUA_1G05150 AFUA_1G06260 AFUA_1G07750 AFUA_1G10080 AFUA_1G10525 AFUA_1G10860 AFUA_1G11620 AFUA_1G15550 AFUA_2G00470 AFUA_2G01780 AFUA_2G02350 AFUA_2G03430 AFUA_2G04170 AFUA_2G04790 AFUA_2G05530 AFUA_2G05970 AFUA_2G06180 AFUA_2G10640 AFUA_2G12440 AFUA_2G13770 AFUA_2G13850 AFUA_2G14800 AFUA_3G02070 AFUA_3G02330 AFUA_3G02340 AFUA_3G03900 AFUA_3G05890 AFUA_3G09…
	0.000573125	82	464	1.56089	GO:0006357 regulation of transcription by RNA polymerase II	http://amigo.geneontology.org/amigo/term/GO:0006357	AFUA_1G03210 AFUA_1G04140 AFUA_1G04830 AFUA_1G05150 AFUA_1G07750 AFUA_1G10080 AFUA_1G11620 AFUA_1G15550 AFUA_2G00470 AFUA_2G03430 AFUA_2G04170 AFUA_2G04790 AFUA_2G05530 AFUA_2G05970 AFUA_2G06180 AFUA_2G10640 AFUA_2G13770 AFUA_2G14800 AFUA_3G02070 AFUA_3G02330 AFUA_3G02340 AFUA_3G03900 AFUA_3G05890 AFUA_3G09820 AFUA_3G11960 AFUA_3G11970 AFUA_4G07090 AFUA_4G09080 AFUA_4G10110 AFUA_4G10820 AFUA_4G10…
	0.000720358	209	1452	1.27132	GO:0065007 biological regulation	http://amigo.geneontology.org/amigo/term/GO:0065007	AFUA_1G01720 AFUA_1G02510 AFUA_1G02940 AFUA_1G03210 AFUA_1G04140 AFUA_1G04770 AFUA_1G04830 AFUA_1G05150 AFUA_1G06260 AFUA_1G06920 AFUA_1G07090 AFUA_1G07750 AFUA_1G10080 AFUA_1G10525 AFUA_1G10860 AFUA_1G10880 AFUA_1G11620 AFUA_1G13730 AFUA_1G15550 AFUA_1G15710 AFUA_1G16040 AFUA_1G16340 AFUA_2G00470 AFUA_2G01780 AFUA_2G02350 AFUA_2G02400 AFUA_2G03430 AFUA_2G03740 AFUA_2G04170 AFUA_2G04790 AFUA_2G05…
	0.000749917	122	765	1.40856	GO:0051171 regulation of nitrogen compound metabolic process	http://amigo.geneontology.org/amigo/term/GO:0051171	AFUA_1G03210 AFUA_1G04140 AFUA_1G04830 AFUA_1G05150 AFUA_1G06260 AFUA_1G07750 AFUA_1G10080 AFUA_1G10525 AFUA_1G10860 AFUA_1G11620 AFUA_1G15550 AFUA_2G00470 AFUA_2G01780 AFUA_2G02350 AFUA_2G03430 AFUA_2G04170 AFUA_2G04790 AFUA_2G05530 AFUA_2G05970 AFUA_2G06180 AFUA_2G10640 AFUA_2G12440 AFUA_2G13770 AFUA_2G14800 AFUA_3G02070 AFUA_3G02330 AFUA_3G02340 AFUA_3G03900 AFUA_3G05890 AFUA_3G09820 AFUA_3G11…
	0.000749917	124	780	1.40411	GO:0080090 regulation of primary metabolic process	http://amigo.geneontology.org/amigo/term/GO:0080090	AFUA_1G03210 AFUA_1G04140 AFUA_1G04830 AFUA_1G05150 AFUA_1G06260 AFUA_1G07750 AFUA_1G10080 AFUA_1G10525 AFUA_1G10860 AFUA_1G11620 AFUA_1G15550 AFUA_2G00470 AFUA_2G01780 AFUA_2G02350 AFUA_2G03430 AFUA_2G04170 AFUA_2G04790 AFUA_2G05530 AFUA_2G05970 AFUA_2G06180 AFUA_2G10640 AFUA_2G12440 AFUA_2G13770 AFUA_2G13850 AFUA_2G14800 AFUA_3G02070 AFUA_3G02330 AFUA_3G02340 AFUA_3G03900 AFUA_3G05890 AFUA_3G09…
	0.00085895	190	1303	1.28791	GO:0044271 cellular nitrogen compound biosynthetic process	http://amigo.geneontology.org/amigo/term/GO:0044271	AFUA_1G02590 AFUA_1G02900 AFUA_1G03210 AFUA_1G04140 AFUA_1G04520 AFUA_1G04830 AFUA_1G04980 AFUA_1G05150 AFUA_1G05560 AFUA_1G06260 AFUA_1G06380 AFUA_1G07750 AFUA_1G08870 AFUA_1G10080 AFUA_1G10525 AFUA_1G10860 AFUA_1G10980 AFUA_1G11620 AFUA_1G13710 AFUA_1G15550 AFUA_2G00470 AFUA_2G01780 AFUA_2G02350 AFUA_2G02590 AFUA_2G03430 AFUA_2G03610 AFUA_2G04170 AFUA_2G04790 AFUA_2G04820 AFUA_2G05530 AFUA_2G05…
	0.00085895	86	499	1.52221	GO:0006366 transcription by RNA polymerase II	http://amigo.geneontology.org/amigo/term/GO:0006366	AFUA_1G03210 AFUA_1G04140 AFUA_1G04520 AFUA_1G04830 AFUA_1G05150 AFUA_1G07750 AFUA_1G10080 AFUA_1G11620 AFUA_1G15550 AFUA_2G00470 AFUA_2G03430 AFUA_2G04170 AFUA_2G04790 AFUA_2G05530 AFUA_2G05970 AFUA_2G06180 AFUA_2G10640 AFUA_2G13770 AFUA_2G14800 AFUA_3G02070 AFUA_3G02330 AFUA_3G02340 AFUA_3G03900 AFUA_3G05890 AFUA_3G06090 AFUA_3G09820 AFUA_3G11960 AFUA_3G11970 AFUA_4G07090 AFUA_4G09080 AFUA_4G10…
	0.000910778	178	1208	1.30145	GO:0071840 cellular component organization or biogenesis	http://amigo.geneontology.org/amigo/term/GO:0071840	AFUA_1G01990 AFUA_1G02210 AFUA_1G02940 AFUA_1G04520 AFUA_1G04770 AFUA_1G04780 AFUA_1G05310 AFUA_1G05410 AFUA_1G06220 AFUA_1G06260 AFUA_1G06690 AFUA_1G07590 AFUA_1G07750 AFUA_1G09160 AFUA_1G09200 AFUA_1G09580 AFUA_1G10860 AFUA_1G11160 AFUA_1G13880 AFUA_1G14260 AFUA_1G15710 AFUA_1G16290 AFUA_1G16553 AFUA_2G01480 AFUA_2G01510 AFUA_2G01780 AFUA_2G01980 AFUA_2G02400 AFUA_2G02680 AFUA_2G04440 AFUA_2G04…
	0.000957482	536	4359	1.08606	GO:0008152 metabolic process	http://amigo.geneontology.org/amigo/term/GO:0008152	AFUA_1G02510 AFUA_1G02590 AFUA_1G02900 AFUA_1G03210 AFUA_1G03540 AFUA_1G03992 AFUA_1G04140 AFUA_1G04520 AFUA_1G04770 AFUA_1G04780 AFUA_1G04830 AFUA_1G04980 AFUA_1G05110 AFUA_1G05150 AFUA_1G05260 AFUA_1G05310 AFUA_1G05410 AFUA_1G05430 AFUA_1G05560 AFUA_1G05640 AFUA_1G05700 AFUA_1G06220 AFUA_1G06260 AFUA_1G06380 AFUA_1G06690 AFUA_1G06920 AFUA_1G07090 AFUA_1G07160 AFUA_1G07310 AFUA_1G07600 AFUA_1G07…
	0.00104977	18	57	2.78916	GO:0042274 ribosomal small subunit biogenesis	http://amigo.geneontology.org/amigo/term/GO:0042274	AFUA_1G05310 AFUA_1G05410 AFUA_1G06690 AFUA_1G11160 AFUA_1G16290 AFUA_2G01980 AFUA_2G04780 AFUA_2G13570 AFUA_4G07540 AFUA_5G06520 AFUA_5G11730 AFUA_6G04590 AFUA_6G14260 AFUA_7G04430 AFUA_8G04220 AFUA_1G02160 AFUA_1G04840 AFUA_6G04630
	0.00107467	12	29	3.65476	GO:0000460 maturation of 5.8S rRNA	http://amigo.geneontology.org/amigo/term/GO:0000460	AFUA_1G05410 AFUA_3G06380 AFUA_3G09880 AFUA_5G06010 AFUA_5G10840 AFUA_6G04260 AFUA_7G04430 AFUA_1G04840 AFUA_1G09200 AFUA_4G08190 AFUA_4G12250 AFUA_6G04630
	0.00140127	178	1218	1.29077	GO:0050789 regulation of biological process	http://amigo.geneontology.org/amigo/term/GO:0050789	AFUA_1G01720 AFUA_1G02510 AFUA_1G02940 AFUA_1G03210 AFUA_1G04140 AFUA_1G04770 AFUA_1G04830 AFUA_1G05150 AFUA_1G06260 AFUA_1G06920 AFUA_1G07090 AFUA_1G07750 AFUA_1G10080 AFUA_1G10525 AFUA_1G10860 AFUA_1G11620 AFUA_1G13730 AFUA_1G15550 AFUA_1G15710 AFUA_2G00470 AFUA_2G01780 AFUA_2G02350 AFUA_2G02400 AFUA_2G03430 AFUA_2G03740 AFUA_2G04170 AFUA_2G04790 AFUA_2G05180 AFUA_2G05530 AFUA_2G05970 AFUA_2G06…
	0.00153931	14	39	3.17058	GO:0090502 RNA phosphodiester bond hydrolysis endonucleolytic	http://amigo.geneontology.org/amigo/term/GO:0090502	AFUA_1G05410 AFUA_1G16470 AFUA_2G13570 AFUA_4G07540 AFUA_7G04430 AFUA_8G04640 AFUA_8G04820 AFUA_1G01720 AFUA_1G04840 AFUA_1G07600 AFUA_2G02400 AFUA_2G12010 AFUA_5G04010 AFUA_6G04630
	0.00201524	105	654	1.41804	GO:0044085 cellular component biogenesis	http://amigo.geneontology.org/amigo/term/GO:0044085	AFUA_1G01990 AFUA_1G02210 AFUA_1G02940 AFUA_1G04770 AFUA_1G05310 AFUA_1G05410 AFUA_1G06220 AFUA_1G06690 AFUA_1G07590 AFUA_1G09160 AFUA_1G09200 AFUA_1G11160 AFUA_1G13880 AFUA_1G16290 AFUA_2G01480 AFUA_2G01780 AFUA_2G01980 AFUA_2G02400 AFUA_2G02680 AFUA_2G04440 AFUA_2G04780 AFUA_2G05180 AFUA_2G05420 AFUA_2G05560 AFUA_2G08320 AFUA_2G08480 AFUA_2G11430 AFUA_2G13570 AFUA_2G14760 AFUA_2G15750 AFUA_2G15…
	0.00273583	17	56	2.68124	GO:0051168 nuclear export	http://amigo.geneontology.org/amigo/term/GO:0051168	AFUA_1G04520 AFUA_1G05110 AFUA_1G10860 AFUA_1G13100 AFUA_2G16750 AFUA_3G08780 AFUA_4G04330 AFUA_4G04720 AFUA_4G05840 AFUA_5G06010 AFUA_5G06510 AFUA_5G06520 AFUA_5G08000 AFUA_7G04430 AFUA_4G12250 AFUA_5G09850 AFUA_6G04630
	0.00273583	10	23	3.84015	GO:0000469 cleavage involved in rRNA processing	http://amigo.geneontology.org/amigo/term/GO:0000469	AFUA_1G05410 AFUA_2G13570 AFUA_3G09880 AFUA_4G07540 AFUA_7G04430 AFUA_8G04640 AFUA_1G04840 AFUA_4G12250 AFUA_6G04590 AFUA_6G04630
	0.00311254	7	12	5.1522	GO:0000478 endonucleolytic cleavage involved in rRNA processing	http://amigo.geneontology.org/amigo/term/GO:0000478	AFUA_1G05410 AFUA_2G13570 AFUA_4G07540 AFUA_7G04430 AFUA_8G04640 AFUA_1G04840 AFUA_6G04630
	0.00311254	7	12	5.1522	GO:0000479 endonucleolytic cleavage of tricistronic rRNA transcript (SSU-rRNA 5.8S rRNA LSU-rRNA)	http://amigo.geneontology.org/amigo/term/GO:0000479	AFUA_1G05410 AFUA_2G13570 AFUA_4G07540 AFUA_7G04430 AFUA_8G04640 AFUA_1G04840 AFUA_6G04630
	0.0034415	21	79	2.34784	GO:0051169 nuclear transport	http://amigo.geneontology.org/amigo/term/GO:0051169	AFUA_1G04520 AFUA_1G05110 AFUA_1G10860 AFUA_1G13100 AFUA_2G16090 AFUA_2G16750 AFUA_3G08780 AFUA_4G04330 AFUA_4G04720 AFUA_4G05840 AFUA_5G06010 AFUA_5G06510 AFUA_5G06520 AFUA_5G08000 AFUA_5G08060 AFUA_6G09990 AFUA_7G04430 AFUA_7G05970 AFUA_4G12250 AFUA_5G09850 AFUA_6G04630
	0.0034415	21	79	2.34784	GO:0006913 nucleocytoplasmic transport	http://amigo.geneontology.org/amigo/term/GO:0006913	AFUA_1G04520 AFUA_1G05110 AFUA_1G10860 AFUA_1G13100 AFUA_2G16090 AFUA_2G16750 AFUA_3G08780 AFUA_4G04330 AFUA_4G04720 AFUA_4G05840 AFUA_5G06010 AFUA_5G06510 AFUA_5G06520 AFUA_5G08000 AFUA_5G08060 AFUA_6G09990 AFUA_7G04430 AFUA_7G05970 AFUA_4G12250 AFUA_5G09850 AFUA_6G04630
	0.00452371	122	800	1.34693	GO:0043412 macromolecule modification	http://amigo.geneontology.org/amigo/term/GO:0043412	AFUA_1G04770 AFUA_1G05310 AFUA_1G06920 AFUA_1G07160 AFUA_1G07750 AFUA_1G15570 AFUA_1G15710 AFUA_1G15800 AFUA_1G16950 AFUA_2G00570 AFUA_2G05970 AFUA_2G06330 AFUA_2G08460 AFUA_2G09320 AFUA_2G10640 AFUA_2G12430 AFUA_2G12440 AFUA_2G14180 AFUA_2G14260 AFUA_2G15910 AFUA_2G16700 AFUA_2G16730 AFUA_3G01260 AFUA_3G04200 AFUA_3G07220 AFUA_3G08030 AFUA_3G08190 AFUA_3G08390 AFUA_3G08730 AFUA_3G09860 AFUA_3G10…
	0.00788072	17	61	2.46147	GO:0006400 tRNA modification	http://amigo.geneontology.org/amigo/term/GO:0006400	AFUA_2G08460 AFUA_2G14180 AFUA_3G04200 AFUA_3G08030 AFUA_3G08390 AFUA_5G06140 AFUA_5G09620 AFUA_5G11130 AFUA_5G11650 AFUA_5G12310 AFUA_6G02570 AFUA_6G08910 AFUA_6G11510 AFUA_1G05310 AFUA_1G14630 AFUA_4G12140 AFUA_6G04510
	0.00966089	9	22	3.61323	GO:0000466 maturation of 5.8S rRNA from tricistronic rRNA transcript (SSU-rRNA 5.8S rRNA LSU-rRNA)	http://amigo.geneontology.org/amigo/term/GO:0000466	AFUA_1G05410 AFUA_3G09880 AFUA_5G10840 AFUA_7G04430 AFUA_1G04840 AFUA_1G09200 AFUA_4G08190 AFUA_4G12250 AFUA_6G04630
	0.00978194	21	85	2.18211	GO:0009451 RNA modification	http://amigo.geneontology.org/amigo/term/GO:0009451	AFUA_1G05310 AFUA_2G08460 AFUA_2G14180 AFUA_3G04200 AFUA_3G08030 AFUA_3G08390 AFUA_5G01760 AFUA_5G06140 AFUA_5G09620 AFUA_5G11130 AFUA_5G11650 AFUA_5G12310 AFUA_6G02570 AFUA_6G08910 AFUA_6G11510 AFUA_1G06690 AFUA_1G13880 AFUA_1G14630 AFUA_4G12140 AFUA_4G13450 AFUA_6G04510
	0.0103273	16	57	2.47925	GO:0042273 ribosomal large subunit biogenesis	http://amigo.geneontology.org/amigo/term/GO:0042273	AFUA_1G01990 AFUA_1G02210 AFUA_1G09200 AFUA_2G01480 AFUA_2G04440 AFUA_2G05560 AFUA_2G17060 AFUA_4G08190 AFUA_5G01760 AFUA_5G06010 AFUA_5G10840 AFUA_6G04260 AFUA_6G04630 AFUA_7G04430 AFUA_7G05460 AFUA_5G06510
	0.0124595	11	32	3.03612	GO:0000462 maturation of SSU-rRNA from tricistronic rRNA transcript (SSU-rRNA 5.8S rRNA LSU-rRNA)	http://amigo.geneontology.org/amigo/term/GO:0000462	AFUA_1G05410 AFUA_1G11160 AFUA_2G04780 AFUA_2G13570 AFUA_4G07540 AFUA_6G04590 AFUA_6G14260 AFUA_7G04430 AFUA_1G02160 AFUA_1G04840 AFUA_6G04630
	0.01548	8	19	3.71888	GO:0006298 mismatch repair	http://amigo.geneontology.org/amigo/term/GO:0006298	AFUA_1G07600 AFUA_2G04860 AFUA_4G06260 AFUA_4G06490 AFUA_4G08300 AFUA_5G11700 AFUA_8G04750 AFUA_6G10900
	0.0170121	256	1931	1.17094	GO:0009058 biosynthetic process	http://amigo.geneontology.org/amigo/term/GO:0009058	AFUA_1G02590 AFUA_1G02900 AFUA_1G03210 AFUA_1G04140 AFUA_1G04520 AFUA_1G04830 AFUA_1G04980 AFUA_1G05150 AFUA_1G05560 AFUA_1G06260 AFUA_1G06380 AFUA_1G07750 AFUA_1G08870 AFUA_1G10080 AFUA_1G10525 AFUA_1G10860 AFUA_1G10980 AFUA_1G11150 AFUA_1G11620 AFUA_1G11630 AFUA_1G13710 AFUA_1G15000 AFUA_1G15550 AFUA_1G15760 AFUA_1G16950 AFUA_2G00470 AFUA_2G01780 AFUA_2G02350 AFUA_2G02590 AFUA_2G03430 AFUA_2G03…
	0.0223463	160	1139	1.24071	GO:0050794 regulation of cellular process	http://amigo.geneontology.org/amigo/term/GO:0050794	AFUA_1G01720 AFUA_1G02940 AFUA_1G03210 AFUA_1G04140 AFUA_1G04830 AFUA_1G05150 AFUA_1G06260 AFUA_1G06920 AFUA_1G07750 AFUA_1G10080 AFUA_1G10525 AFUA_1G10860 AFUA_1G11620 AFUA_1G15550 AFUA_1G15710 AFUA_2G00470 AFUA_2G01780 AFUA_2G02350 AFUA_2G03430 AFUA_2G04170 AFUA_2G04790 AFUA_2G05530 AFUA_2G05970 AFUA_2G06180 AFUA_2G09000 AFUA_2G10460 AFUA_2G10640 AFUA_2G10710 AFUA_2G12210 AFUA_2G12440 AFUA_2G13…
	0.0247763	6	12	4.41617	GO:0034471 ncRNA 5-prime-end processing	http://amigo.geneontology.org/amigo/term/GO:0034471	AFUA_2G12010 AFUA_4G07540 AFUA_1G04840 AFUA_1G14630 AFUA_2G02400 AFUA_6G04630
	0.0286912	245	1854	1.16716	GO:1901576 organic substance biosynthetic process	http://amigo.geneontology.org/amigo/term/GO:1901576	AFUA_1G02590 AFUA_1G02900 AFUA_1G03210 AFUA_1G04140 AFUA_1G04520 AFUA_1G04830 AFUA_1G04980 AFUA_1G05150 AFUA_1G05560 AFUA_1G06260 AFUA_1G06380 AFUA_1G07750 AFUA_1G08870 AFUA_1G10080 AFUA_1G10525 AFUA_1G10860 AFUA_1G10980 AFUA_1G11150 AFUA_1G11620 AFUA_1G11630 AFUA_1G13710 AFUA_1G15000 AFUA_1G15550 AFUA_1G15760 AFUA_1G16950 AFUA_2G00470 AFUA_2G01780 AFUA_2G02350 AFUA_2G02590 AFUA_2G03430 AFUA_2G03…
	0.0296701	240	1813	1.1692	GO:0044249 cellular biosynthetic process	http://amigo.geneontology.org/amigo/term/GO:0044249	AFUA_1G02590 AFUA_1G02900 AFUA_1G03210 AFUA_1G04140 AFUA_1G04520 AFUA_1G04830 AFUA_1G04980 AFUA_1G05150 AFUA_1G05560 AFUA_1G06260 AFUA_1G06380 AFUA_1G07750 AFUA_1G08870 AFUA_1G10080 AFUA_1G10525 AFUA_1G10860 AFUA_1G10980 AFUA_1G11150 AFUA_1G11620 AFUA_1G11630 AFUA_1G13710 AFUA_1G15000 AFUA_1G15550 AFUA_1G15760 AFUA_1G16950 AFUA_2G00470 AFUA_2G01780 AFUA_2G02350 AFUA_2G02590 AFUA_2G03430 AFUA_2G03…
	0.0324153	12	41	2.58507	GO:0030258 lipid modification	http://amigo.geneontology.org/amigo/term/GO:0030258	AFUA_1G04780 AFUA_1G05640 AFUA_1G12650 AFUA_5G07860 AFUA_7G03680 AFUA_7G04080 AFUA_7G06090 AFUA_7G06100 AFUA_1G03440 AFUA_1G10980 AFUA_2G02220 AFUA_2G16640
	0.0325811	3	3	8.83234	GO:0035542 regulation of SNARE complex assembly	http://amigo.geneontology.org/amigo/term/GO:0035542	AFUA_5G06450 AFUA_5G13600 AFUA_6G10410
	0.0339116	9	26	3.05735	GO:0006383 transcription by RNA polymerase III	http://amigo.geneontology.org/amigo/term/GO:0006383	AFUA_1G04980 AFUA_1G06380 AFUA_8G04350 AFUA_1G02460 AFUA_1G05160 AFUA_2G16170 AFUA_3G14370 AFUA_5G02550 AFUA_6G04610
	0.0370514	35	187	1.65311	GO:0010605 negative regulation of macromolecule metabolic process	http://amigo.geneontology.org/amigo/term/GO:0010605	AFUA_1G04770 AFUA_1G07090 AFUA_1G13730 AFUA_2G02400 AFUA_2G03740 AFUA_2G04170 AFUA_2G05180 AFUA_2G05530 AFUA_3G01260 AFUA_3G02070 AFUA_3G02340 AFUA_3G09880 AFUA_3G13040 AFUA_4G04390 AFUA_4G08300 AFUA_4G10820 AFUA_4G10910 AFUA_4G12390 AFUA_4G13000 AFUA_5G03120 AFUA_5G06400 AFUA_5G06653 AFUA_5G07850 AFUA_6G13030 AFUA_7G04710 AFUA_1G16780 AFUA_2G04820 AFUA_3G10530 AFUA_3G11960 AFUA_4G07660 AFUA_4G12…
	0.0380429	6	13	4.07646	GO:0000966 RNA 5-prime-end processing	http://amigo.geneontology.org/amigo/term/GO:0000966	AFUA_2G12010 AFUA_4G07540 AFUA_1G04840 AFUA_1G14630 AFUA_2G02400 AFUA_6G04630
	0.0416263	8	22	3.21176	GO:0030488 tRNA methylation	http://amigo.geneontology.org/amigo/term/GO:0030488	AFUA_2G14180 AFUA_3G04200 AFUA_3G08030 AFUA_5G09620 AFUA_5G11650 AFUA_6G02570 AFUA_6G08910 AFUA_4G12140
	0.0418877	4	6	5.88822	GO:0035493 SNARE complex assembly	http://amigo.geneontology.org/amigo/term/GO:0035493	AFUA_5G06450 AFUA_5G13320 AFUA_5G13600 AFUA_6G10410
	0.0418877	4	6	5.88822	GO:0042797 tRNA transcription by RNA polymerase III	http://amigo.geneontology.org/amigo/term/GO:0042797	AFUA_1G02460 AFUA_1G05160 AFUA_3G14370 AFUA_6G04610
	0.0418877	4	6	5.88822	GO:0009304 tRNA transcription	http://amigo.geneontology.org/amigo/term/GO:0009304	AFUA_1G02460 AFUA_1G05160 AFUA_3G14370 AFUA_6G04610

## Sheet: meaB 90 mM
A. fumigatus ΔmeaB 90 mM NaNO2 vs. untreated
					upregulated genes	KEGG pathway terms
	Enrichment FDR	nGenes	Pathway Genes	Fold Enrichment	Pathway	URL	Genes
	1.25944e-09	248	1078	1.28884	Path:afm01100 Metabolic pathways	http://www.genome.jp/kegg-bin/show_pathway?afm01100	AFUA_1G00530 AFUA_1G01200 AFUA_1G02780 AFUA_1G03150 AFUA_1G03600 AFUA_1G03950 AFUA_1G04120 AFUA_1G04160 AFUA_1G05470 AFUA_1G05570 AFUA_1G05720 AFUA_1G06470 AFUA_1G07480 AFUA_1G09470 AFUA_1G11020 AFUA_1G11090 AFUA_1G11320 AFUA_1G11600 AFUA_1G12830 AFUA_1G12840 AFUA_1G13300 AFUA_1G13440 AFUA_1G14140 AFUA_1G14350 AFUA_1G14390 AFUA_1G14610 AFUA_1G15210 AFUA_1G15520 AFUA_1G15930 AFUA_1G16850 AFUA_1G17…
	0.000678766	12	19	3.5383	Path:afm00910 Nitrogen metabolism	http://www.genome.jp/kegg-bin/show_pathway?afm00910	AFUA_1G12830 AFUA_1G12840 AFUA_1G17470 AFUA_2G02020 AFUA_2G06000 AFUA_4G06620 AFUA_4G09420 AFUA_4G11250 AFUA_5G10420 AFUA_6G03530 AFUA_6G13450 AFUA_7G03850
	0.0126168	16	38	2.35887	Path:afm00350 Tyrosine metabolism	http://www.genome.jp/kegg-bin/show_pathway?afm00350	AFUA_1G13440 AFUA_2G00150 AFUA_2G01040 AFUA_2G04200 AFUA_2G04590 AFUA_2G13630 AFUA_2G15085 AFUA_3G00100 AFUA_3G01070 AFUA_3G02240 AFUA_3G03510 AFUA_3G14590 AFUA_3G14820 AFUA_4G01520 AFUA_5G01470 AFUA_7G05160
	0.018512	25	75	1.86744	Path:afm00500 Starch and sucrose metabolism	http://www.genome.jp/kegg-bin/show_pathway?afm00500	AFUA_1G03600 AFUA_1G17410 AFUA_2G00430 AFUA_2G00690 AFUA_2G00710 AFUA_2G01240 AFUA_2G09520 AFUA_2G11610 AFUA_2G11620 AFUA_2G16330 AFUA_3G00230 AFUA_3G00900 AFUA_3G01910 AFUA_3G12600 AFUA_5G01830 AFUA_5G07080 AFUA_5G14300 AFUA_6G07070 AFUA_6G11600 AFUA_6G13270 AFUA_7G00240 AFUA_7G01540 AFUA_7G06140 AFUA_7G06740 AFUA_8G02100
	0.0196055	13	30	2.42767	Path:afm00360 Phenylalanine metabolism	http://www.genome.jp/kegg-bin/show_pathway?afm00360	AFUA_1G13440 AFUA_2G04200 AFUA_2G13630 AFUA_3G00100 AFUA_3G02240 AFUA_3G03510 AFUA_3G14590 AFUA_3G14820 AFUA_5G01240 AFUA_5G01470 AFUA_5G01710 AFUA_5G09140 AFUA_5G10490
	0.0216593	15	38	2.21144	Path:afm00630 Glyoxylate and dicarboxylate metabolism	http://www.genome.jp/kegg-bin/show_pathway?afm00630	AFUA_2G01230 AFUA_2G02020 AFUA_2G15312 AFUA_2G18030 AFUA_3G00790 AFUA_4G03890 AFUA_4G06850 AFUA_4G13510 AFUA_5G04230 AFUA_6G03530 AFUA_6G03540 AFUA_6G04920 AFUA_6G12930 AFUA_6G14200 AFUA_7G00760
						Biological process GO terms
	Enrichment FDR	nGenes	Pathway Genes	Fold Enrichment	Pathway	URL	Genes
	1.3577e-16	86	154	2.49606	GO:0000272 polysaccharide catabolic process	http://amigo.geneontology.org/amigo/term/GO:0000272	AFUA_1G03600 AFUA_1G05290 AFUA_1G17220 AFUA_1G17410 AFUA_2G09350 AFUA_2G09520 AFUA_2G14360 AFUA_3G00230 AFUA_3G00320 AFUA_3G00470 AFUA_3G02090 AFUA_3G07650 AFUA_4G03780 AFUA_4G13360 AFUA_4G13920 AFUA_5G01830 AFUA_5G02280 AFUA_5G07080 AFUA_6G11600 AFUA_6G12210 AFUA_6G14620 AFUA_7G00240 AFUA_7G05090 AFUA_7G05610 AFUA_7G06140 AFUA_7G06400 AFUA_8G01970 AFUA_8G02100 AFUA_8G05730 AFUA_8G05910 AFUA_8G06…
	4.07175e-14	249	706	1.57642	GO:0055085 transmembrane transport	http://amigo.geneontology.org/amigo/term/GO:0055085	AFUA_1G05010 AFUA_1G06440 AFUA_1G10370 AFUA_1G11050 AFUA_1G11350 AFUA_1G11900 AFUA_1G12620 AFUA_1G13800 AFUA_1G16390 AFUA_1G16880 AFUA_2G02040 AFUA_2G02110 AFUA_2G02430 AFUA_2G03860 AFUA_2G04270 AFUA_2G04550 AFUA_2G05350 AFUA_2G05730 AFUA_2G05840 AFUA_2G08230 AFUA_2G08740 AFUA_2G08910 AFUA_2G11220 AFUA_2G11520 AFUA_2G11580 AFUA_2G12080 AFUA_2G12500 AFUA_2G13020 AFUA_2G13040 AFUA_2G14570 AFUA_2G15…
	6.93826e-14	94	191	2.19975	GO:0005976 polysaccharide metabolic process	http://amigo.geneontology.org/amigo/term/GO:0005976	AFUA_1G03600 AFUA_1G05290 AFUA_1G17220 AFUA_1G17410 AFUA_2G02850 AFUA_2G09350 AFUA_2G09520 AFUA_2G11870 AFUA_2G14360 AFUA_3G00230 AFUA_3G00320 AFUA_3G00470 AFUA_3G02090 AFUA_3G07650 AFUA_4G03780 AFUA_4G13360 AFUA_4G13920 AFUA_5G01830 AFUA_5G02280 AFUA_5G07080 AFUA_6G11600 AFUA_6G11960 AFUA_6G12210 AFUA_6G12410 AFUA_6G14030 AFUA_6G14620 AFUA_7G00240 AFUA_7G05090 AFUA_7G05610 AFUA_7G06140 AFUA_7G06…
	1.08245e-12	110	247	1.99055	GO:0016052 carbohydrate catabolic process	http://amigo.geneontology.org/amigo/term/GO:0016052	AFUA_1G00530 AFUA_1G03600 AFUA_1G05290 AFUA_1G11020 AFUA_1G14390 AFUA_1G17220 AFUA_1G17410 AFUA_2G01240 AFUA_2G09350 AFUA_2G09520 AFUA_2G10230 AFUA_2G11610 AFUA_2G11620 AFUA_2G14360 AFUA_2G16330 AFUA_3G00230 AFUA_3G00320 AFUA_3G00470 AFUA_3G02090 AFUA_3G05740 AFUA_3G07650 AFUA_3G08200 AFUA_4G03780 AFUA_4G12050 AFUA_4G13360 AFUA_4G13800 AFUA_4G13920 AFUA_5G00480 AFUA_5G00530 AFUA_5G01030 AFUA_5G01…
	7.64055e-12	74	145	2.28109	GO:0044550 secondary metabolite biosynthetic process	http://amigo.geneontology.org/amigo/term/GO:0044550	AFUA_1G01110 AFUA_1G11370 AFUA_1G17200 AFUA_2G01290 AFUA_2G05260 AFUA_2G12820 AFUA_3G01410 AFUA_3G02570 AFUA_3G03350 AFUA_3G03420 AFUA_3G08070 AFUA_3G12920 AFUA_3G13730 AFUA_3G14700 AFUA_3G15310 AFUA_4G13860 AFUA_4G14440 AFUA_4G14560 AFUA_4G14570 AFUA_5G01200 AFUA_6G09610 AFUA_6G09660 AFUA_6G13540 AFUA_7G00120 AFUA_8G04120 AFUA_8G07020 AFUA_3G12930 AFUA_6G09740 AFUA_1G01460 AFUA_1G04450 AFUA_1G17…
	8.87853e-12	173	465	1.66292	GO:0005975 carbohydrate metabolic process	http://amigo.geneontology.org/amigo/term/GO:0005975	AFUA_1G00530 AFUA_1G01200 AFUA_1G03600 AFUA_1G05290 AFUA_1G11020 AFUA_1G11600 AFUA_1G14390 AFUA_1G17220 AFUA_1G17410 AFUA_2G01240 AFUA_2G02850 AFUA_2G09350 AFUA_2G09520 AFUA_2G10230 AFUA_2G11610 AFUA_2G11620 AFUA_2G11870 AFUA_2G11900 AFUA_2G14360 AFUA_2G15312 AFUA_2G16330 AFUA_3G00230 AFUA_3G00320 AFUA_3G00470 AFUA_3G02090 AFUA_3G05740 AFUA_3G07650 AFUA_3G08200 AFUA_4G03780 AFUA_4G08610 AFUA_4G09…
	3.5844e-10	44	72	2.73148	GO:0042908 xenobiotic transport	http://amigo.geneontology.org/amigo/term/GO:0042908	AFUA_1G06440 AFUA_1G10370 AFUA_1G11350 AFUA_1G13800 AFUA_2G02040 AFUA_2G05350 AFUA_2G05840 AFUA_2G08910 AFUA_2G11580 AFUA_2G12500 AFUA_2G15320 AFUA_2G16320 AFUA_2G16860 AFUA_2G17730 AFUA_3G01120 AFUA_3G01890 AFUA_3G01940 AFUA_3G02780 AFUA_3G03500 AFUA_3G09400 AFUA_3G13520 AFUA_4G00470 AFUA_4G00480 AFUA_4G00570 AFUA_4G01080 AFUA_4G01140 AFUA_4G01360 AFUA_4G01480 AFUA_4G11780 AFUA_4G13820 AFUA_4G13…
	6.1697e-10	42	68	2.7607	GO:0006855 xenobiotic transmembrane transport	http://amigo.geneontology.org/amigo/term/GO:0006855	AFUA_1G06440 AFUA_1G10370 AFUA_1G11350 AFUA_1G13800 AFUA_2G02040 AFUA_2G05350 AFUA_2G05840 AFUA_2G08910 AFUA_2G11580 AFUA_2G12500 AFUA_2G15320 AFUA_2G16320 AFUA_2G16860 AFUA_2G17730 AFUA_3G01120 AFUA_3G01890 AFUA_3G01940 AFUA_3G02780 AFUA_3G03500 AFUA_3G09400 AFUA_3G13520 AFUA_4G00470 AFUA_4G00480 AFUA_4G00570 AFUA_4G01080 AFUA_4G01140 AFUA_4G01360 AFUA_4G01480 AFUA_4G11780 AFUA_4G13820 AFUA_4G13…
	5.90533e-09	81	184	1.96764	GO:0019748 secondary metabolic process	http://amigo.geneontology.org/amigo/term/GO:0019748	AFUA_1G01110 AFUA_1G11370 AFUA_1G17200 AFUA_2G01290 AFUA_2G05260 AFUA_2G12820 AFUA_2G17440 AFUA_3G01410 AFUA_3G02570 AFUA_3G03350 AFUA_3G03420 AFUA_3G08070 AFUA_3G12920 AFUA_3G13730 AFUA_3G14700 AFUA_3G15310 AFUA_4G13860 AFUA_4G14440 AFUA_4G14560 AFUA_4G14570 AFUA_5G01200 AFUA_5G14270 AFUA_6G09610 AFUA_6G09660 AFUA_6G13540 AFUA_7G00120 AFUA_8G04120 AFUA_8G07020 AFUA_3G12930 AFUA_6G09740 AFUA_1G01…
	6.95416e-09	40	67	2.66848	GO:0046618 xenobiotic export	http://amigo.geneontology.org/amigo/term/GO:0046618	AFUA_1G06440 AFUA_1G10370 AFUA_1G13800 AFUA_2G02040 AFUA_2G05350 AFUA_2G05840 AFUA_2G08910 AFUA_2G11580 AFUA_2G12500 AFUA_2G15320 AFUA_2G16320 AFUA_2G16860 AFUA_2G17730 AFUA_3G01120 AFUA_3G01890 AFUA_3G01940 AFUA_3G02780 AFUA_3G09400 AFUA_3G13520 AFUA_4G00470 AFUA_4G00480 AFUA_4G00570 AFUA_4G01080 AFUA_4G01140 AFUA_4G01480 AFUA_4G11780 AFUA_4G13830 AFUA_5G01520 AFUA_5G01630 AFUA_5G02700 AFUA_5G06…
	6.95416e-09	40	67	2.66848	GO:1990961 xenobiotic detoxification by transmembrane export across the plasma membrane	http://amigo.geneontology.org/amigo/term/GO:1990961	AFUA_1G06440 AFUA_1G10370 AFUA_1G13800 AFUA_2G02040 AFUA_2G05350 AFUA_2G05840 AFUA_2G08910 AFUA_2G11580 AFUA_2G12500 AFUA_2G15320 AFUA_2G16320 AFUA_2G16860 AFUA_2G17730 AFUA_3G01120 AFUA_3G01890 AFUA_3G01940 AFUA_3G02780 AFUA_3G09400 AFUA_3G13520 AFUA_4G00470 AFUA_4G00480 AFUA_4G00570 AFUA_4G01080 AFUA_4G01140 AFUA_4G01480 AFUA_4G11780 AFUA_4G13830 AFUA_5G01520 AFUA_5G01630 AFUA_5G02700 AFUA_5G06…
	5.19746e-08	41	73	2.51038	GO:0140115 export across plasma membrane	http://amigo.geneontology.org/amigo/term/GO:0140115	AFUA_1G06440 AFUA_1G10370 AFUA_1G13800 AFUA_2G02040 AFUA_2G05350 AFUA_2G05840 AFUA_2G08910 AFUA_2G11580 AFUA_2G12500 AFUA_2G15320 AFUA_2G16320 AFUA_2G16860 AFUA_2G17730 AFUA_3G01120 AFUA_3G01890 AFUA_3G01940 AFUA_3G02780 AFUA_3G09400 AFUA_3G13520 AFUA_4G00470 AFUA_4G00480 AFUA_4G00570 AFUA_4G01080 AFUA_4G01140 AFUA_4G01480 AFUA_4G11780 AFUA_4G13830 AFUA_5G01520 AFUA_5G01630 AFUA_5G02700 AFUA_5G06…
	8.00184e-07	51	107	2.13042	GO:0009636 response to toxic substance	http://amigo.geneontology.org/amigo/term/GO:0009636	AFUA_1G06440 AFUA_1G10370 AFUA_1G13800 AFUA_2G01040 AFUA_2G02040 AFUA_2G05350 AFUA_2G05840 AFUA_2G08910 AFUA_2G11580 AFUA_2G12500 AFUA_2G15320 AFUA_2G16320 AFUA_2G16860 AFUA_2G17730 AFUA_3G01120 AFUA_3G01890 AFUA_3G01940 AFUA_3G02780 AFUA_3G09400 AFUA_3G13520 AFUA_4G00470 AFUA_4G00480 AFUA_4G00570 AFUA_4G01080 AFUA_4G01140 AFUA_4G01480 AFUA_4G11780 AFUA_4G13830 AFUA_5G01520 AFUA_5G01630 AFUA_5G02…
	1.6294e-06	50	106	2.10835	GO:0098754 detoxification	http://amigo.geneontology.org/amigo/term/GO:0098754	AFUA_1G06440 AFUA_1G10370 AFUA_1G13800 AFUA_2G01040 AFUA_2G02040 AFUA_2G05350 AFUA_2G05840 AFUA_2G08910 AFUA_2G11580 AFUA_2G12500 AFUA_2G15320 AFUA_2G16320 AFUA_2G16860 AFUA_2G17730 AFUA_3G01120 AFUA_3G01890 AFUA_3G01940 AFUA_3G02780 AFUA_3G09400 AFUA_3G13520 AFUA_4G00470 AFUA_4G00480 AFUA_4G00570 AFUA_4G01080 AFUA_4G01140 AFUA_4G01480 AFUA_4G11780 AFUA_4G13830 AFUA_5G01520 AFUA_5G01630 AFUA_5G02…
	1.9641e-05	24	39	2.75058	GO:0009251 glucan catabolic process	http://amigo.geneontology.org/amigo/term/GO:0009251	AFUA_1G03600 AFUA_1G05290 AFUA_1G17410 AFUA_2G09350 AFUA_2G09520 AFUA_2G14360 AFUA_3G00230 AFUA_4G13360 AFUA_5G01830 AFUA_5G02280 AFUA_5G07080 AFUA_6G11600 AFUA_7G00240 AFUA_7G05610 AFUA_7G06140 AFUA_8G02100 AFUA_8G05730 AFUA_3G01910 AFUA_4G03560 AFUA_6G07070 AFUA_6G08700 AFUA_6G11910 AFUA_7G01540 AFUA_7G02380
	2.53309e-05	16	21	3.40548	GO:0045488 pectin metabolic process	http://amigo.geneontology.org/amigo/term/GO:0045488	AFUA_1G17220 AFUA_3G07650 AFUA_4G03780 AFUA_4G13920 AFUA_6G14620 AFUA_7G06400 AFUA_8G01970 AFUA_8G05910 AFUA_8G06880 AFUA_8G07250 AFUA_8G06890 AFUA_1G06910 AFUA_2G00760 AFUA_2G00800 AFUA_6G02980 AFUA_8G02630
	2.53309e-05	16	21	3.40548	GO:0045490 pectin catabolic process	http://amigo.geneontology.org/amigo/term/GO:0045490	AFUA_1G17220 AFUA_3G07650 AFUA_4G03780 AFUA_4G13920 AFUA_6G14620 AFUA_7G06400 AFUA_8G01970 AFUA_8G05910 AFUA_8G06880 AFUA_8G07250 AFUA_8G06890 AFUA_1G06910 AFUA_2G00760 AFUA_2G00800 AFUA_6G02980 AFUA_8G02630
	2.53309e-05	16	21	3.40548	GO:0010393 galacturonan metabolic process	http://amigo.geneontology.org/amigo/term/GO:0010393	AFUA_1G17220 AFUA_3G07650 AFUA_4G03780 AFUA_4G13920 AFUA_6G14620 AFUA_7G06400 AFUA_8G01970 AFUA_8G05910 AFUA_8G06880 AFUA_8G07250 AFUA_8G06890 AFUA_1G06910 AFUA_2G00760 AFUA_2G00800 AFUA_6G02980 AFUA_8G02630
	0.000328596	13	17	3.418	GO:0010106 cellular response to iron ion starvation	http://amigo.geneontology.org/amigo/term/GO:0010106	AFUA_1G17200 AFUA_2G05730 AFUA_2G07680 AFUA_3G03350 AFUA_3G03420 AFUA_3G03440 AFUA_5G03800 AFUA_5G11260 AFUA_8G02760 AFUA_1G17190 AFUA_1G17270 AFUA_3G03410 AFUA_5G03920
	0.00121904	39	92	1.89476	GO:0008643 carbohydrate transport	http://amigo.geneontology.org/amigo/term/GO:0008643	AFUA_1G11050 AFUA_1G16390 AFUA_2G02110 AFUA_2G04550 AFUA_2G11520 AFUA_2G15410 AFUA_3G00200 AFUA_3G00220 AFUA_3G00430 AFUA_3G01700 AFUA_3G12010 AFUA_3G12170 AFUA_3G12720 AFUA_4G01340 AFUA_4G03110 AFUA_4G14610 AFUA_5G00500 AFUA_5G01160 AFUA_5G12950 AFUA_5G14540 AFUA_6G01860 AFUA_6G06960 AFUA_6G12040 AFUA_6G14442 AFUA_6G14500 AFUA_7G00220 AFUA_7G00950 AFUA_7G05100 AFUA_7G05190 AFUA_8G04480 AFUA_8G07…
	0.00139044	31	68	2.03766	GO:0015749 monosaccharide transmembrane transport	http://amigo.geneontology.org/amigo/term/GO:0015749	AFUA_1G11050 AFUA_1G16390 AFUA_2G02110 AFUA_2G04550 AFUA_2G11520 AFUA_2G15410 AFUA_3G00200 AFUA_3G00220 AFUA_3G00430 AFUA_3G01700 AFUA_3G12010 AFUA_3G12170 AFUA_3G12720 AFUA_4G01340 AFUA_4G03110 AFUA_4G14610 AFUA_5G00500 AFUA_5G01160 AFUA_5G12950 AFUA_5G14540 AFUA_6G01860 AFUA_6G06960 AFUA_6G12040 AFUA_6G14442 AFUA_6G14500 AFUA_7G00220 AFUA_7G00950 AFUA_7G05100 AFUA_7G05190 AFUA_8G04480 AFUA_8G07…
	0.00139044	31	68	2.03766	GO:0046323 glucose import	http://amigo.geneontology.org/amigo/term/GO:0046323	AFUA_1G11050 AFUA_1G16390 AFUA_2G02110 AFUA_2G04550 AFUA_2G11520 AFUA_2G15410 AFUA_3G00200 AFUA_3G00220 AFUA_3G00430 AFUA_3G01700 AFUA_3G12010 AFUA_3G12170 AFUA_3G12720 AFUA_4G01340 AFUA_4G03110 AFUA_4G14610 AFUA_5G00500 AFUA_5G01160 AFUA_5G12950 AFUA_5G14540 AFUA_6G01860 AFUA_6G06960 AFUA_6G12040 AFUA_6G14442 AFUA_6G14500 AFUA_7G00220 AFUA_7G00950 AFUA_7G05100 AFUA_7G05190 AFUA_8G04480 AFUA_8G07…
	0.00139044	31	68	2.03766	GO:1904659 glucose transmembrane transport	http://amigo.geneontology.org/amigo/term/GO:1904659	AFUA_1G11050 AFUA_1G16390 AFUA_2G02110 AFUA_2G04550 AFUA_2G11520 AFUA_2G15410 AFUA_3G00200 AFUA_3G00220 AFUA_3G00430 AFUA_3G01700 AFUA_3G12010 AFUA_3G12170 AFUA_3G12720 AFUA_4G01340 AFUA_4G03110 AFUA_4G14610 AFUA_5G00500 AFUA_5G01160 AFUA_5G12950 AFUA_5G14540 AFUA_6G01860 AFUA_6G06960 AFUA_6G12040 AFUA_6G14442 AFUA_6G14500 AFUA_7G00220 AFUA_7G00950 AFUA_7G05100 AFUA_7G05190 AFUA_8G04480 AFUA_8G07…
	0.00139044	31	68	2.03766	GO:0008645 hexose transmembrane transport	http://amigo.geneontology.org/amigo/term/GO:0008645	AFUA_1G11050 AFUA_1G16390 AFUA_2G02110 AFUA_2G04550 AFUA_2G11520 AFUA_2G15410 AFUA_3G00200 AFUA_3G00220 AFUA_3G00430 AFUA_3G01700 AFUA_3G12010 AFUA_3G12170 AFUA_3G12720 AFUA_4G01340 AFUA_4G03110 AFUA_4G14610 AFUA_5G00500 AFUA_5G01160 AFUA_5G12950 AFUA_5G14540 AFUA_6G01860 AFUA_6G06960 AFUA_6G12040 AFUA_6G14442 AFUA_6G14500 AFUA_7G00220 AFUA_7G00950 AFUA_7G05100 AFUA_7G05190 AFUA_8G04480 AFUA_8G07…
	0.00140488	38	90	1.88721	GO:0044264 cellular polysaccharide metabolic process	http://amigo.geneontology.org/amigo/term/GO:0044264	AFUA_1G03600 AFUA_2G02850 AFUA_2G09350 AFUA_2G11870 AFUA_3G00320 AFUA_3G00470 AFUA_3G02090 AFUA_5G01830 AFUA_6G11960 AFUA_6G12210 AFUA_6G12410 AFUA_6G14030 AFUA_7G05610 AFUA_8G01730 AFUA_8G02320 AFUA_1G17320 AFUA_1G17410 AFUA_2G00710 AFUA_2G00920 AFUA_2G12770 AFUA_2G14360 AFUA_3G00230 AFUA_3G01910 AFUA_3G14620 AFUA_4G03560 AFUA_6G00450 AFUA_6G00770 AFUA_6G07070 AFUA_6G08700 AFUA_6G11910 AFUA_6G13…
	0.00167532	221	783	1.26156	GO:1901575 organic substance catabolic process	http://amigo.geneontology.org/amigo/term/GO:1901575	AFUA_1G00310 AFUA_1G00530 AFUA_1G01200 AFUA_1G01420 AFUA_1G02780 AFUA_1G03600 AFUA_1G05290 AFUA_1G05470 AFUA_1G05570 AFUA_1G06120 AFUA_1G06470 AFUA_1G11020 AFUA_1G11410 AFUA_1G11600 AFUA_1G12060 AFUA_1G13040 AFUA_1G14130 AFUA_1G14390 AFUA_1G14610 AFUA_1G14890 AFUA_1G14910 AFUA_1G17220 AFUA_1G17340 AFUA_1G17410 AFUA_2G01040 AFUA_2G01240 AFUA_2G01330 AFUA_2G02250 AFUA_2G02490 AFUA_2G04200 AFUA_2G04…
	0.00250673	31	70	1.97944	GO:0034219 carbohydrate transmembrane transport	http://amigo.geneontology.org/amigo/term/GO:0034219	AFUA_1G11050 AFUA_1G16390 AFUA_2G02110 AFUA_2G04550 AFUA_2G11520 AFUA_2G15410 AFUA_3G00200 AFUA_3G00220 AFUA_3G00430 AFUA_3G01700 AFUA_3G12010 AFUA_3G12170 AFUA_3G12720 AFUA_4G01340 AFUA_4G03110 AFUA_4G14610 AFUA_5G00500 AFUA_5G01160 AFUA_5G12950 AFUA_5G14540 AFUA_6G01860 AFUA_6G06960 AFUA_6G12040 AFUA_6G14442 AFUA_6G14500 AFUA_7G00220 AFUA_7G00950 AFUA_7G05100 AFUA_7G05190 AFUA_8G04480 AFUA_8G07…
	0.00363381	242	878	1.23197	GO:0009056 catabolic process	http://amigo.geneontology.org/amigo/term/GO:0009056	AFUA_1G00310 AFUA_1G00530 AFUA_1G01200 AFUA_1G01420 AFUA_1G02780 AFUA_1G03600 AFUA_1G05290 AFUA_1G05470 AFUA_1G05570 AFUA_1G06120 AFUA_1G06470 AFUA_1G09760 AFUA_1G11020 AFUA_1G11410 AFUA_1G11600 AFUA_1G12060 AFUA_1G13040 AFUA_1G14130 AFUA_1G14390 AFUA_1G14610 AFUA_1G14890 AFUA_1G14910 AFUA_1G17170 AFUA_1G17220 AFUA_1G17340 AFUA_1G17410 AFUA_2G01040 AFUA_2G01240 AFUA_2G01330 AFUA_2G02250 AFUA_2G02…
	0.00440335	14	23	2.72069	GO:0043385 mycotoxin metabolic process	http://amigo.geneontology.org/amigo/term/GO:0043385	AFUA_6G09660 AFUA_6G09740 AFUA_4G13970 AFUA_4G14540 AFUA_6G09630 AFUA_6G09640 AFUA_6G09650 AFUA_6G09680 AFUA_6G09690 AFUA_6G09700 AFUA_6G09710 AFUA_6G09720 AFUA_6G09730 AFUA_6G02690
	0.00440335	14	23	2.72069	GO:0043386 mycotoxin biosynthetic process	http://amigo.geneontology.org/amigo/term/GO:0043386	AFUA_6G09660 AFUA_6G09740 AFUA_4G13970 AFUA_4G14540 AFUA_6G09630 AFUA_6G09640 AFUA_6G09650 AFUA_6G09680 AFUA_6G09690 AFUA_6G09700 AFUA_6G09710 AFUA_6G09720 AFUA_6G09730 AFUA_6G02690
	0.00440335	29	66	1.96396	GO:0044042 glucan metabolic process	http://amigo.geneontology.org/amigo/term/GO:0044042	AFUA_1G03600 AFUA_1G05290 AFUA_1G17410 AFUA_2G02850 AFUA_2G09350 AFUA_2G09520 AFUA_2G11870 AFUA_2G14360 AFUA_3G00230 AFUA_4G13360 AFUA_5G01830 AFUA_5G02280 AFUA_5G07080 AFUA_6G11600 AFUA_6G12410 AFUA_7G00240 AFUA_7G05610 AFUA_7G06140 AFUA_8G01730 AFUA_8G02100 AFUA_8G05730 AFUA_2G00710 AFUA_3G01910 AFUA_4G03560 AFUA_6G07070 AFUA_6G08700 AFUA_6G11910 AFUA_7G01540 AFUA_7G02380
	0.00440335	42	108	1.73822	GO:0140352 export from cell	http://amigo.geneontology.org/amigo/term/GO:0140352	AFUA_1G06440 AFUA_1G10370 AFUA_1G13800 AFUA_2G02040 AFUA_2G05350 AFUA_2G05840 AFUA_2G08910 AFUA_2G09530 AFUA_2G11580 AFUA_2G12500 AFUA_2G15320 AFUA_2G16320 AFUA_2G16860 AFUA_2G17730 AFUA_3G01120 AFUA_3G01890 AFUA_3G01940 AFUA_3G02780 AFUA_3G09400 AFUA_3G13520 AFUA_4G00470 AFUA_4G00480 AFUA_4G00570 AFUA_4G01080 AFUA_4G01140 AFUA_4G01480 AFUA_4G11780 AFUA_4G13830 AFUA_5G01520 AFUA_5G01630 AFUA_5G02…
	0.00440335	14	23	2.72069	GO:0009403 toxin biosynthetic process	http://amigo.geneontology.org/amigo/term/GO:0009403	AFUA_6G09660 AFUA_6G09740 AFUA_4G13970 AFUA_4G14540 AFUA_6G09630 AFUA_6G09640 AFUA_6G09650 AFUA_6G09680 AFUA_6G09690 AFUA_6G09700 AFUA_6G09710 AFUA_6G09720 AFUA_6G09730 AFUA_6G02690
	0.00440335	14	23	2.72069	GO:0009404 toxin metabolic process	http://amigo.geneontology.org/amigo/term/GO:0009404	AFUA_6G09660 AFUA_6G09740 AFUA_4G13970 AFUA_4G14540 AFUA_6G09630 AFUA_6G09640 AFUA_6G09650 AFUA_6G09680 AFUA_6G09690 AFUA_6G09700 AFUA_6G09710 AFUA_6G09720 AFUA_6G09730 AFUA_6G02690
	0.00529692	15	26	2.57867	GO:0044347 cell wall polysaccharide catabolic process	http://amigo.geneontology.org/amigo/term/GO:0044347	AFUA_3G00320 AFUA_3G00470 AFUA_3G02090 AFUA_6G12210 AFUA_1G17320 AFUA_2G00920 AFUA_2G12770 AFUA_3G14620 AFUA_4G03560 AFUA_6G00450 AFUA_6G00770 AFUA_6G13610 AFUA_6G14620 AFUA_7G02380 AFUA_4G09480
	0.00529692	15	26	2.57867	GO:0045491 xylan metabolic process	http://amigo.geneontology.org/amigo/term/GO:0045491	AFUA_3G00320 AFUA_3G00470 AFUA_3G02090 AFUA_6G12210 AFUA_1G17320 AFUA_2G00920 AFUA_2G12770 AFUA_3G14620 AFUA_4G03560 AFUA_6G00450 AFUA_6G00770 AFUA_6G13610 AFUA_6G14620 AFUA_7G02380 AFUA_4G09480
	0.00529692	15	26	2.57867	GO:0045493 xylan catabolic process	http://amigo.geneontology.org/amigo/term/GO:0045493	AFUA_3G00320 AFUA_3G00470 AFUA_3G02090 AFUA_6G12210 AFUA_1G17320 AFUA_2G00920 AFUA_2G12770 AFUA_3G14620 AFUA_4G03560 AFUA_6G00450 AFUA_6G00770 AFUA_6G13610 AFUA_6G14620 AFUA_7G02380 AFUA_4G09480
	0.00862701	25	56	1.9954	GO:0055072 iron ion homeostasis	http://amigo.geneontology.org/amigo/term/GO:0055072	AFUA_1G17200 AFUA_1G17270 AFUA_2G01270 AFUA_2G14960 AFUA_6G13750 AFUA_7G06060 AFUA_8G01310 AFUA_8G06210 AFUA_2G05730 AFUA_3G03640 AFUA_3G13130 AFUA_5G03800 AFUA_6G08640 AFUA_7G04730 AFUA_8G02670 AFUA_2G07680 AFUA_3G03350 AFUA_3G03420 AFUA_3G03440 AFUA_5G11260 AFUA_8G02760 AFUA_1G17190 AFUA_3G03410 AFUA_3G03660 AFUA_5G03920
	0.0106092	58	169	1.53398	GO:1901615 organic hydroxy compound metabolic process	http://amigo.geneontology.org/amigo/term/GO:1901615	AFUA_1G01460 AFUA_1G03150 AFUA_1G03950 AFUA_1G05470 AFUA_1G05720 AFUA_1G06040 AFUA_1G06470 AFUA_1G11020 AFUA_1G11600 AFUA_1G14390 AFUA_2G00320 AFUA_2G08970 AFUA_2G10230 AFUA_2G15930 AFUA_3G00810 AFUA_3G08660 AFUA_3G09500 AFUA_3G13010 AFUA_3G14790 AFUA_3G14800 AFUA_4G03120 AFUA_4G04820 AFUA_4G06890 AFUA_4G07680 AFUA_4G09190 AFUA_4G09910 AFUA_4G11350 AFUA_5G02140 AFUA_5G07600 AFUA_5G07780 AFUA_5G11…
	0.0149918	15	28	2.39448	GO:0010410 hemicellulose metabolic process	http://amigo.geneontology.org/amigo/term/GO:0010410	AFUA_3G00320 AFUA_3G00470 AFUA_3G02090 AFUA_6G12210 AFUA_1G17320 AFUA_2G00920 AFUA_2G12770 AFUA_3G14620 AFUA_4G03560 AFUA_6G00450 AFUA_6G00770 AFUA_6G13610 AFUA_6G14620 AFUA_7G02380 AFUA_4G09480
	0.0162723	60	179	1.49822	GO:0044262 cellular carbohydrate metabolic process	http://amigo.geneontology.org/amigo/term/GO:0044262	AFUA_1G00530 AFUA_1G03600 AFUA_1G11020 AFUA_1G11600 AFUA_1G14390 AFUA_2G01240 AFUA_2G02850 AFUA_2G09350 AFUA_2G10230 AFUA_2G11610 AFUA_2G11620 AFUA_2G11870 AFUA_2G11900 AFUA_3G00320 AFUA_3G00470 AFUA_3G02090 AFUA_4G09910 AFUA_4G11310 AFUA_4G12050 AFUA_5G00480 AFUA_5G00530 AFUA_5G01830 AFUA_5G02140 AFUA_5G07600 AFUA_6G03540 AFUA_6G11960 AFUA_6G12210 AFUA_6G12410 AFUA_6G14030 AFUA_7G05610 AFUA_8G01…
	0.0176996	13	23	2.52635	GO:0030243 cellulose metabolic process	http://amigo.geneontology.org/amigo/term/GO:0030243	AFUA_1G17410 AFUA_2G14360 AFUA_3G00230 AFUA_3G01910 AFUA_4G03560 AFUA_6G07070 AFUA_6G08700 AFUA_6G11910 AFUA_7G00240 AFUA_7G01540 AFUA_7G02380 AFUA_7G06140 AFUA_8G02100
	0.0176996	13	23	2.52635	GO:0030245 cellulose catabolic process	http://amigo.geneontology.org/amigo/term/GO:0030245	AFUA_1G17410 AFUA_2G14360 AFUA_3G00230 AFUA_3G01910 AFUA_4G03560 AFUA_6G07070 AFUA_6G08700 AFUA_6G11910 AFUA_7G00240 AFUA_7G01540 AFUA_7G02380 AFUA_7G06140 AFUA_8G02100
	0.0200262	35	92	1.70043	GO:0015849 organic acid transport	http://amigo.geneontology.org/amigo/term/GO:0015849	AFUA_1G01260 AFUA_1G11900 AFUA_2G11220 AFUA_2G13020 AFUA_2G15140 AFUA_2G15470 AFUA_2G16930 AFUA_2G17480 AFUA_2G17790 AFUA_3G14560 AFUA_4G02870 AFUA_4G13090 AFUA_5G00930 AFUA_5G04260 AFUA_5G09120 AFUA_5G09440 AFUA_6G03630 AFUA_6G07320 AFUA_6G12900 AFUA_7G06790 AFUA_8G00720 AFUA_8G00770 AFUA_8G02260 AFUA_8G02760 AFUA_8G07200 AFUA_2G01370 AFUA_2G04080 AFUA_2G15150 AFUA_2G15370 AFUA_3G11490 AFUA_3G15…
	0.0214239	28	69	1.81379	GO:0006865 amino acid transport	http://amigo.geneontology.org/amigo/term/GO:0006865	AFUA_1G01260 AFUA_1G11900 AFUA_2G11220 AFUA_2G15140 AFUA_2G15470 AFUA_2G17480 AFUA_2G17790 AFUA_3G14560 AFUA_4G02870 AFUA_5G00930 AFUA_5G04260 AFUA_5G09120 AFUA_5G09440 AFUA_6G07320 AFUA_6G12900 AFUA_7G06790 AFUA_8G00720 AFUA_8G02260 AFUA_8G02760 AFUA_8G07200 AFUA_2G01370 AFUA_2G15150 AFUA_2G15370 AFUA_3G11490 AFUA_3G15020 AFUA_4G09040 AFUA_8G00840 AFUA_8G02180
	0.0214679	15	29	2.31191	GO:0016998 cell wall macromolecule catabolic process	http://amigo.geneontology.org/amigo/term/GO:0016998	AFUA_3G00320 AFUA_3G00470 AFUA_3G02090 AFUA_6G12210 AFUA_1G17320 AFUA_2G00920 AFUA_2G12770 AFUA_3G14620 AFUA_4G03560 AFUA_6G00450 AFUA_6G00770 AFUA_6G13610 AFUA_6G14620 AFUA_7G02380 AFUA_4G09480
	0.0217825	22	50	1.96667	GO:0006879 cellular iron ion homeostasis	http://amigo.geneontology.org/amigo/term/GO:0006879	AFUA_1G17200 AFUA_1G17270 AFUA_2G01270 AFUA_2G14960 AFUA_6G13750 AFUA_7G06060 AFUA_8G01310 AFUA_8G06210 AFUA_6G08640 AFUA_8G02670 AFUA_2G05730 AFUA_2G07680 AFUA_3G03350 AFUA_3G03420 AFUA_3G03440 AFUA_5G03800 AFUA_5G11260 AFUA_8G02760 AFUA_1G17190 AFUA_3G03410 AFUA_3G03660 AFUA_5G03920
	0.0233621	12	21	2.55411	GO:0072348 sulfur compound transport	http://amigo.geneontology.org/amigo/term/GO:0072348	AFUA_1G01260 AFUA_1G13360 AFUA_2G13020 AFUA_3G14640 AFUA_4G02870 AFUA_4G09410 AFUA_4G13090 AFUA_5G03910 AFUA_7G01790 AFUA_7G06790 AFUA_3G07950 AFUA_4G12440
	0.0269984	13	24	2.42109	GO:0051275 beta-glucan catabolic process	http://amigo.geneontology.org/amigo/term/GO:0051275	AFUA_1G17410 AFUA_2G14360 AFUA_3G00230 AFUA_3G01910 AFUA_4G03560 AFUA_6G07070 AFUA_6G08700 AFUA_6G11910 AFUA_7G00240 AFUA_7G01540 AFUA_7G02380 AFUA_7G06140 AFUA_8G02100
	0.0288438	39	108	1.61406	GO:0006066 alcohol metabolic process	http://amigo.geneontology.org/amigo/term/GO:0006066	AFUA_1G01460 AFUA_1G03150 AFUA_1G05470 AFUA_1G05720 AFUA_1G06040 AFUA_1G06470 AFUA_1G11020 AFUA_1G11600 AFUA_1G14390 AFUA_2G08970 AFUA_2G10230 AFUA_2G15930 AFUA_3G08660 AFUA_3G13010 AFUA_4G04820 AFUA_4G06890 AFUA_4G09190 AFUA_4G09910 AFUA_4G11350 AFUA_5G02140 AFUA_5G07600 AFUA_5G07780 AFUA_5G11450 AFUA_6G00300 AFUA_6G13470 AFUA_8G02430 AFUA_8G02440 AFUA_2G01040 AFUA_2G12560 AFUA_6G08360 AFUA_6G10…
	0.0290991	32	84	1.70274	GO:0055076 transition metal ion homeostasis	http://amigo.geneontology.org/amigo/term/GO:0055076	AFUA_1G17200 AFUA_1G17270 AFUA_2G01270 AFUA_2G14570 AFUA_2G14960 AFUA_3G10570 AFUA_3G12740 AFUA_4G04150 AFUA_6G13750 AFUA_7G06060 AFUA_7G06570 AFUA_8G01310 AFUA_8G06210 AFUA_2G05730 AFUA_2G12080 AFUA_3G03640 AFUA_3G13130 AFUA_5G03800 AFUA_6G08640 AFUA_7G04730 AFUA_8G02670 AFUA_2G07680 AFUA_3G03350 AFUA_3G03420 AFUA_3G03440 AFUA_5G11260 AFUA_8G02760 AFUA_1G10080 AFUA_1G17190 AFUA_3G03410 AFUA_3G03…
	0.0422435	13	25	2.32424	GO:0019184 nonribosomal peptide biosynthetic process	http://amigo.geneontology.org/amigo/term/GO:0019184	AFUA_1G17200 AFUA_3G03350 AFUA_3G03420 AFUA_3G12920 AFUA_3G13730 AFUA_4G14440 AFUA_6G09610 AFUA_6G09660 AFUA_1G04450 AFUA_2G07680 AFUA_3G03400 AFUA_1G17190 AFUA_5G03920
	0.0453241	8	12	2.9798	GO:0043041 amino acid activation for nonribosomal peptide biosynthetic process	http://amigo.geneontology.org/amigo/term/GO:0043041	AFUA_1G17200 AFUA_3G03350 AFUA_3G03420 AFUA_3G12920 AFUA_3G13730 AFUA_4G14440 AFUA_6G09610 AFUA_6G09660
	0.0453241	10	17	2.62923	GO:0006032 chitin catabolic process	http://amigo.geneontology.org/amigo/term/GO:0006032	AFUA_1G00310 AFUA_3G07160 AFUA_5G03960 AFUA_3G07110 AFUA_4G00390 AFUA_5G03530 AFUA_5G06840 AFUA_6G13720 AFUA_7G05140 AFUA_8G00700
	0.0453241	8	12	2.9798	GO:0006536 glutamate metabolic process	http://amigo.geneontology.org/amigo/term/GO:0006536	AFUA_2G06000 AFUA_3G02300 AFUA_4G06620 AFUA_5G01690 AFUA_6G08750 AFUA_6G08760 AFUA_8G02150 AFUA_3G00790
	0.0473523	22	53	1.85535	GO:0003333 amino acid transmembrane transport	http://amigo.geneontology.org/amigo/term/GO:0003333	AFUA_1G11900 AFUA_2G11220 AFUA_2G15470 AFUA_2G17480 AFUA_2G17790 AFUA_5G00930 AFUA_5G04260 AFUA_5G09120 AFUA_5G09440 AFUA_8G00720 AFUA_8G02260 AFUA_8G02760 AFUA_8G07200 AFUA_1G01260 AFUA_2G15140 AFUA_2G15370 AFUA_3G14560 AFUA_3G15020 AFUA_4G02870 AFUA_4G09040 AFUA_6G07320 AFUA_7G06790
					downregulated genes	KEGG pathway terms
	Enrichment FDR	nGenes	Pathway Genes	Fold Enrichment	Pathway	URL	Genes
	6.45505e-07	58	105	1.91055	Path:afm03010 Ribosome	http://www.genome.jp/kegg-bin/show_pathway?afm03010	AFUA_1G03390 AFUA_1G04040 AFUA_1G04530 AFUA_1G04660 AFUA_1G05080 AFUA_1G05340 AFUA_1G05630 AFUA_1G05990 AFUA_1G06340 AFUA_1G06770 AFUA_1G06830 AFUA_1G09100 AFUA_1G09440 AFUA_1G10510 AFUA_1G11130 AFUA_1G15020 AFUA_1G16523 AFUA_2G02150 AFUA_2G02710 AFUA_2G03040 AFUA_2G03380 AFUA_2G03590 AFUA_2G04130 AFUA_2G07970 AFUA_2G09200 AFUA_2G10300 AFUA_2G11850 AFUA_3G05600 AFUA_3G06760 AFUA_3G06840 AFUA_3G06…
	6.90852e-05	21	29	2.50461	Path:afm03030 DNA replication	http://www.genome.jp/kegg-bin/show_pathway?afm03030	AFUA_1G03920 AFUA_1G07180 AFUA_2G06320 AFUA_2G09010 AFUA_2G09060 AFUA_2G10140 AFUA_2G10730 AFUA_2G12250 AFUA_2G16600 AFUA_2G16710 AFUA_3G08300 AFUA_3G09020 AFUA_3G14010 AFUA_4G07970 AFUA_4G12210 AFUA_5G01870 AFUA_5G02520 AFUA_5G10890 AFUA_5G13020 AFUA_5G14820 AFUA_6G10560
	0.000565987	35	65	1.8624	Path:afm03008 Ribosome biogenesis in eukaryotes	http://www.genome.jp/kegg-bin/show_pathway?afm03008	AFUA_1G04240 AFUA_1G05110 AFUA_1G05310 AFUA_1G09950 AFUA_1G10560 AFUA_1G13070 AFUA_1G13570 AFUA_1G14220 AFUA_2G01780 AFUA_2G02400 AFUA_2G03930 AFUA_2G05950 AFUA_2G08320 AFUA_2G13570 AFUA_2G16750 AFUA_3G09600 AFUA_3G13400 AFUA_4G04800 AFUA_4G05880 AFUA_4G06250 AFUA_4G08930 AFUA_4G10550 AFUA_4G12200 AFUA_4G13690 AFUA_5G01180 AFUA_5G03090 AFUA_5G04000 AFUA_5G05710 AFUA_5G06010 AFUA_5G06510 AFUA_5G06…
	0.00126135	30	55	1.88659	Path:afm03013 Nucleocytoplasmic transport	http://www.genome.jp/kegg-bin/show_pathway?afm03013	AFUA_1G05110 AFUA_1G10400 AFUA_1G10860 AFUA_1G10960 AFUA_1G12280 AFUA_1G15720 AFUA_1G15900 AFUA_2G02165 AFUA_2G03260 AFUA_2G10010 AFUA_2G11230 AFUA_2G15870 AFUA_2G16090 AFUA_2G16750 AFUA_3G05500 AFUA_3G08120 AFUA_3G08780 AFUA_4G04330 AFUA_4G04720 AFUA_4G05840 AFUA_4G07100 AFUA_4G12190 AFUA_5G01180 AFUA_5G12670 AFUA_6G04010 AFUA_6G05130 AFUA_6G07170 AFUA_6G09990 AFUA_6G10730 AFUA_6G13120
	0.0032981	14	20	2.42112	Path:afm03430 Mismatch repair	http://www.genome.jp/kegg-bin/show_pathway?afm03430	AFUA_2G06320 AFUA_2G09010 AFUA_2G12250 AFUA_2G16600 AFUA_2G16710 AFUA_3G08300 AFUA_3G09050 AFUA_3G09850 AFUA_4G07970 AFUA_4G08300 AFUA_5G01870 AFUA_5G14820 AFUA_6G10560 AFUA_6G11130
	0.0334437	15	26	1.99543	Path:afm03020 RNA polymerase	http://www.genome.jp/kegg-bin/show_pathway?afm03020	AFUA_1G05160 AFUA_1G13900 AFUA_1G14110 AFUA_2G13090 AFUA_2G16170 AFUA_3G08040 AFUA_3G14370 AFUA_4G11970 AFUA_5G07270 AFUA_5G11120 AFUA_6G04610 AFUA_6G08300 AFUA_7G01850 AFUA_7G02080 AFUA_8G04350
	0.0377273	33	74	1.54241	Path:afm04141 Protein processing in endoplasmic reticulum	http://www.genome.jp/kegg-bin/show_pathway?afm04141	AFUA_1G02430 AFUA_1G03400 AFUA_1G03810 AFUA_1G05040 AFUA_1G07440 AFUA_1G14690 AFUA_1G15050 AFUA_2G02360 AFUA_2G04620 AFUA_2G06280 AFUA_2G08300 AFUA_2G10590 AFUA_2G12980 AFUA_2G16290 AFUA_2G16620 AFUA_2G16800 AFUA_3G05400 AFUA_3G05550 AFUA_4G06960 AFUA_4G07340 AFUA_4G08660 AFUA_4G10070 AFUA_5G03500 AFUA_5G04170 AFUA_5G06060 AFUA_5G06750 AFUA_5G08970 AFUA_6G04750 AFUA_6G12360 AFUA_6G12830 AFUA_8G03…
						Biological process GO terms
	Enrichment FDR	nGenes	Pathway Genes	Fold Enrichment	Pathway	URL	Genes
	2.57285e-30	138	222	2.52413	GO:0042254 ribosome biogenesis	http://amigo.geneontology.org/amigo/term/GO:0042254	AFUA_1G01990 AFUA_1G02210 AFUA_1G03390 AFUA_1G05080 AFUA_1G05310 AFUA_1G05340 AFUA_1G05410 AFUA_1G06220 AFUA_1G06230 AFUA_1G06290 AFUA_1G09200 AFUA_1G10510 AFUA_1G10990 AFUA_1G11130 AFUA_1G11160 AFUA_1G13070 AFUA_1G13570 AFUA_1G13880 AFUA_1G14220 AFUA_1G15020 AFUA_1G15030 AFUA_1G16290 AFUA_1G16330 AFUA_2G01480 AFUA_2G01780 AFUA_2G01980 AFUA_2G02340 AFUA_2G02400 AFUA_2G02710 AFUA_2G03040 AFUA_2G03…
	4.07896e-27	156	280	2.26231	GO:0022613 ribonucleoprotein complex biogenesis	http://amigo.geneontology.org/amigo/term/GO:0022613	AFUA_1G01990 AFUA_1G02210 AFUA_1G02410 AFUA_1G03390 AFUA_1G05080 AFUA_1G05310 AFUA_1G05340 AFUA_1G05410 AFUA_1G06220 AFUA_1G06230 AFUA_1G06290 AFUA_1G09200 AFUA_1G10510 AFUA_1G10990 AFUA_1G11130 AFUA_1G11160 AFUA_1G12570 AFUA_1G13070 AFUA_1G13570 AFUA_1G13880 AFUA_1G14220 AFUA_1G15020 AFUA_1G15030 AFUA_1G16290 AFUA_1G16330 AFUA_2G01480 AFUA_2G01780 AFUA_2G01980 AFUA_2G02340 AFUA_2G02400 AFUA_2G02…
	1.77203e-22	102	163	2.54097	GO:0006364 rRNA processing	http://amigo.geneontology.org/amigo/term/GO:0006364	AFUA_1G05310 AFUA_1G05410 AFUA_1G06220 AFUA_1G06290 AFUA_1G09200 AFUA_1G10510 AFUA_1G10990 AFUA_1G11160 AFUA_1G13070 AFUA_1G13570 AFUA_1G14220 AFUA_1G16290 AFUA_2G01780 AFUA_2G02340 AFUA_2G02400 AFUA_2G03590 AFUA_2G03930 AFUA_2G04780 AFUA_2G05420 AFUA_2G05550 AFUA_2G05560 AFUA_2G05950 AFUA_2G08320 AFUA_2G08480 AFUA_2G08860 AFUA_2G11450 AFUA_2G12880 AFUA_2G12890 AFUA_2G13570 AFUA_3G04110 AFUA_3G05…
	9.79492e-22	107	178	2.4409	GO:0016072 rRNA metabolic process	http://amigo.geneontology.org/amigo/term/GO:0016072	AFUA_1G02020 AFUA_1G05310 AFUA_1G05410 AFUA_1G06220 AFUA_1G06290 AFUA_1G09200 AFUA_1G10510 AFUA_1G10990 AFUA_1G11160 AFUA_1G13070 AFUA_1G13570 AFUA_1G14220 AFUA_1G16290 AFUA_2G01780 AFUA_2G02340 AFUA_2G02400 AFUA_2G03590 AFUA_2G03740 AFUA_2G03930 AFUA_2G04780 AFUA_2G05420 AFUA_2G05550 AFUA_2G05560 AFUA_2G05950 AFUA_2G08320 AFUA_2G08480 AFUA_2G08860 AFUA_2G10880 AFUA_2G11450 AFUA_2G12880 AFUA_2G12…
	4.09524e-20	140	271	2.09771	GO:0034470 ncRNA processing	http://amigo.geneontology.org/amigo/term/GO:0034470	AFUA_1G05310 AFUA_1G05410 AFUA_1G05430 AFUA_1G06220 AFUA_1G06290 AFUA_1G09200 AFUA_1G10510 AFUA_1G10990 AFUA_1G11160 AFUA_1G13070 AFUA_1G13570 AFUA_1G14180 AFUA_1G14220 AFUA_1G16290 AFUA_2G01780 AFUA_2G02340 AFUA_2G02400 AFUA_2G03590 AFUA_2G03740 AFUA_2G03930 AFUA_2G04780 AFUA_2G05420 AFUA_2G05550 AFUA_2G05560 AFUA_2G05950 AFUA_2G08320 AFUA_2G08460 AFUA_2G08480 AFUA_2G08860 AFUA_2G11450 AFUA_2G12…
	1.68395e-17	156	331	1.91374	GO:0034660 ncRNA metabolic process	http://amigo.geneontology.org/amigo/term/GO:0034660	AFUA_1G02020 AFUA_1G05310 AFUA_1G05410 AFUA_1G05430 AFUA_1G06220 AFUA_1G06290 AFUA_1G09010 AFUA_1G09200 AFUA_1G10510 AFUA_1G10990 AFUA_1G11160 AFUA_1G13070 AFUA_1G13570 AFUA_1G14180 AFUA_1G14220 AFUA_1G16290 AFUA_2G01780 AFUA_2G02340 AFUA_2G02400 AFUA_2G02590 AFUA_2G03590 AFUA_2G03740 AFUA_2G03930 AFUA_2G04780 AFUA_2G05420 AFUA_2G05550 AFUA_2G05560 AFUA_2G05950 AFUA_2G08320 AFUA_2G08460 AFUA_2G08…
	5.0594e-17	259	654	1.60808	GO:0044085 cellular component biogenesis	http://amigo.geneontology.org/amigo/term/GO:0044085	AFUA_1G01730 AFUA_1G01990 AFUA_1G02210 AFUA_1G02410 AFUA_1G03390 AFUA_1G03920 AFUA_1G05000 AFUA_1G05080 AFUA_1G05310 AFUA_1G05340 AFUA_1G05410 AFUA_1G06210 AFUA_1G06220 AFUA_1G06230 AFUA_1G06290 AFUA_1G06300 AFUA_1G06610 AFUA_1G06880 AFUA_1G07110 AFUA_1G09160 AFUA_1G09200 AFUA_1G09350 AFUA_1G09630 AFUA_1G10510 AFUA_1G10990 AFUA_1G11130 AFUA_1G11160 AFUA_1G12390 AFUA_1G12570 AFUA_1G13070 AFUA_1G13…
	1.67889e-16	419	1208	1.40842	GO:0071840 cellular component organization or biogenesis	http://amigo.geneontology.org/amigo/term/GO:0071840	AFUA_1G01730 AFUA_1G01990 AFUA_1G02000 AFUA_1G02210 AFUA_1G02410 AFUA_1G03390 AFUA_1G03400 AFUA_1G03920 AFUA_1G04520 AFUA_1G04780 AFUA_1G05000 AFUA_1G05080 AFUA_1G05310 AFUA_1G05340 AFUA_1G05410 AFUA_1G06210 AFUA_1G06220 AFUA_1G06230 AFUA_1G06260 AFUA_1G06290 AFUA_1G06300 AFUA_1G06610 AFUA_1G06880 AFUA_1G07110 AFUA_1G07610 AFUA_1G09150 AFUA_1G09160 AFUA_1G09200 AFUA_1G09220 AFUA_1G09350 AFUA_1G09…
	1.78399e-15	45	57	3.20571	GO:0042273 ribosomal large subunit biogenesis	http://amigo.geneontology.org/amigo/term/GO:0042273	AFUA_1G01990 AFUA_1G02210 AFUA_1G03390 AFUA_1G05080 AFUA_1G06230 AFUA_1G09200 AFUA_1G10510 AFUA_1G11130 AFUA_1G13570 AFUA_1G15030 AFUA_1G16330 AFUA_2G01480 AFUA_2G02710 AFUA_2G05550 AFUA_2G05560 AFUA_2G05950 AFUA_2G11450 AFUA_2G11850 AFUA_2G17060 AFUA_3G08460 AFUA_4G03880 AFUA_4G06350 AFUA_4G07730 AFUA_4G08190 AFUA_4G13330 AFUA_5G01760 AFUA_5G03870 AFUA_5G05630 AFUA_5G05930 AFUA_5G06010 AFUA_5G10…
	2.86578e-15	183	429	1.73213	GO:0006396 RNA processing	http://amigo.geneontology.org/amigo/term/GO:0006396	AFUA_1G05310 AFUA_1G05410 AFUA_1G05430 AFUA_1G05700 AFUA_1G06220 AFUA_1G06290 AFUA_1G09200 AFUA_1G10510 AFUA_1G10710 AFUA_1G10960 AFUA_1G10990 AFUA_1G11160 AFUA_1G13070 AFUA_1G13570 AFUA_1G14180 AFUA_1G14220 AFUA_1G16290 AFUA_2G01780 AFUA_2G02340 AFUA_2G02400 AFUA_2G03060 AFUA_2G03260 AFUA_2G03590 AFUA_2G03740 AFUA_2G03930 AFUA_2G04780 AFUA_2G05420 AFUA_2G05550 AFUA_2G05560 AFUA_2G05950 AFUA_2G08…
	2.1587e-12	781	2657	1.19356	GO:0043170 macromolecule metabolic process	http://amigo.geneontology.org/amigo/term/GO:0043170	AFUA_1G00150 AFUA_1G00580 AFUA_1G01960 AFUA_1G02000 AFUA_1G02020 AFUA_1G02030 AFUA_1G02140 AFUA_1G02410 AFUA_1G02430 AFUA_1G02500 AFUA_1G02590 AFUA_1G02950 AFUA_1G03110 AFUA_1G03210 AFUA_1G03380 AFUA_1G03390 AFUA_1G03810 AFUA_1G03920 AFUA_1G04040 AFUA_1G04230 AFUA_1G04520 AFUA_1G04660 AFUA_1G04980 AFUA_1G05080 AFUA_1G05110 AFUA_1G05150 AFUA_1G05310 AFUA_1G05410 AFUA_1G05420 AFUA_1G05430 AFUA_1G05…
	2.27447e-10	885	3123	1.15069	GO:0006807 nitrogen compound metabolic process	http://amigo.geneontology.org/amigo/term/GO:0006807	AFUA_1G00150 AFUA_1G00580 AFUA_1G01960 AFUA_1G02000 AFUA_1G02020 AFUA_1G02030 AFUA_1G02410 AFUA_1G02430 AFUA_1G02500 AFUA_1G02590 AFUA_1G02890 AFUA_1G02900 AFUA_1G02950 AFUA_1G03110 AFUA_1G03210 AFUA_1G03380 AFUA_1G03390 AFUA_1G03810 AFUA_1G03920 AFUA_1G04040 AFUA_1G04230 AFUA_1G04520 AFUA_1G04660 AFUA_1G04980 AFUA_1G05080 AFUA_1G05150 AFUA_1G05310 AFUA_1G05410 AFUA_1G05420 AFUA_1G05430 AFUA_1G05…
	2.54686e-10	464	1469	1.28257	GO:0010467 gene expression	http://amigo.geneontology.org/amigo/term/GO:0010467	AFUA_1G00580 AFUA_1G01960 AFUA_1G02020 AFUA_1G02030 AFUA_1G02410 AFUA_1G02590 AFUA_1G02950 AFUA_1G03110 AFUA_1G03210 AFUA_1G03390 AFUA_1G04230 AFUA_1G04520 AFUA_1G04660 AFUA_1G04980 AFUA_1G05080 AFUA_1G05110 AFUA_1G05150 AFUA_1G05310 AFUA_1G05410 AFUA_1G05430 AFUA_1G05700 AFUA_1G05940 AFUA_1G05990 AFUA_1G06220 AFUA_1G06260 AFUA_1G06290 AFUA_1G06830 AFUA_1G07090 AFUA_1G07630 AFUA_1G09010 AFUA_1G09…
	3.2321e-09	620	2088	1.20572	GO:0034641 cellular nitrogen compound metabolic process	http://amigo.geneontology.org/amigo/term/GO:0034641	AFUA_1G00580 AFUA_1G01960 AFUA_1G02000 AFUA_1G02020 AFUA_1G02030 AFUA_1G02410 AFUA_1G02500 AFUA_1G02590 AFUA_1G02890 AFUA_1G02900 AFUA_1G02950 AFUA_1G03110 AFUA_1G03210 AFUA_1G03390 AFUA_1G03920 AFUA_1G04230 AFUA_1G04520 AFUA_1G04660 AFUA_1G04980 AFUA_1G05080 AFUA_1G05150 AFUA_1G05310 AFUA_1G05410 AFUA_1G05430 AFUA_1G05700 AFUA_1G05940 AFUA_1G05990 AFUA_1G06180 AFUA_1G06210 AFUA_1G06220 AFUA_1G06…
	3.2321e-09	38	57	2.70704	GO:0042274 ribosomal small subunit biogenesis	http://amigo.geneontology.org/amigo/term/GO:0042274	AFUA_1G05310 AFUA_1G05340 AFUA_1G05410 AFUA_1G06290 AFUA_1G11160 AFUA_1G15020 AFUA_1G16290 AFUA_2G01980 AFUA_2G03590 AFUA_2G03930 AFUA_2G04780 AFUA_2G05950 AFUA_2G12880 AFUA_2G12890 AFUA_2G13570 AFUA_3G09340 AFUA_3G10730 AFUA_3G11110 AFUA_3G13320 AFUA_4G12200 AFUA_5G03090 AFUA_5G04000 AFUA_5G06170 AFUA_5G06520 AFUA_5G11730 AFUA_6G04590 AFUA_6G08800 AFUA_6G09820 AFUA_6G12660 AFUA_6G14260 AFUA_7G02…
	9.79943e-09	24	29	3.36047	GO:0000460 maturation of 5.8S rRNA	http://amigo.geneontology.org/amigo/term/GO:0000460	AFUA_1G05410 AFUA_2G02340 AFUA_2G03590 AFUA_2G08860 AFUA_3G05860 AFUA_3G06380 AFUA_3G09880 AFUA_3G11110 AFUA_4G12200 AFUA_5G03870 AFUA_5G05930 AFUA_5G06010 AFUA_5G10840 AFUA_5G12850 AFUA_6G04260 AFUA_7G04430 AFUA_1G04840 AFUA_1G09200 AFUA_4G07630 AFUA_4G08190 AFUA_4G12250 AFUA_5G13530 AFUA_6G04630 AFUA_6G06430
	3.86061e-08	472	1543	1.24212	GO:0044260 cellular macromolecule metabolic process	http://amigo.geneontology.org/amigo/term/GO:0044260	AFUA_1G00150 AFUA_1G02000 AFUA_1G02030 AFUA_1G02140 AFUA_1G02410 AFUA_1G02430 AFUA_1G02500 AFUA_1G02950 AFUA_1G03110 AFUA_1G03380 AFUA_1G03390 AFUA_1G03810 AFUA_1G03920 AFUA_1G04040 AFUA_1G04230 AFUA_1G04660 AFUA_1G05080 AFUA_1G05420 AFUA_1G05580 AFUA_1G05610 AFUA_1G05990 AFUA_1G06200 AFUA_1G06300 AFUA_1G06350 AFUA_1G06830 AFUA_1G07050 AFUA_1G07090 AFUA_1G07180 AFUA_1G07310 AFUA_1G07320 AFUA_1G07…
	6.31727e-08	20	23	3.53093	GO:0000469 cleavage involved in rRNA processing	http://amigo.geneontology.org/amigo/term/GO:0000469	AFUA_1G05410 AFUA_1G13570 AFUA_2G02340 AFUA_2G03590 AFUA_2G08860 AFUA_2G12880 AFUA_2G13570 AFUA_3G05860 AFUA_3G09880 AFUA_3G11110 AFUA_4G12200 AFUA_7G04430 AFUA_8G04640 AFUA_1G04840 AFUA_4G12250 AFUA_5G04000 AFUA_5G13530 AFUA_6G04590 AFUA_6G04630 AFUA_6G06430
	7.87907e-08	45	79	2.31298	GO:0051169 nuclear transport	http://amigo.geneontology.org/amigo/term/GO:0051169	AFUA_1G02950 AFUA_1G03590 AFUA_1G04520 AFUA_1G05110 AFUA_1G09620 AFUA_1G10860 AFUA_1G12280 AFUA_1G15030 AFUA_1G15720 AFUA_1G15900 AFUA_2G08560 AFUA_2G10010 AFUA_2G15870 AFUA_2G16090 AFUA_2G16750 AFUA_3G05500 AFUA_3G08040 AFUA_3G08780 AFUA_3G11110 AFUA_4G04330 AFUA_4G04720 AFUA_4G05840 AFUA_4G12190 AFUA_5G01180 AFUA_5G06010 AFUA_5G06510 AFUA_5G06520 AFUA_5G13610 AFUA_6G04010 AFUA_6G09990 AFUA_6G13…
	7.87907e-08	45	79	2.31298	GO:0006913 nucleocytoplasmic transport	http://amigo.geneontology.org/amigo/term/GO:0006913	AFUA_1G02950 AFUA_1G03590 AFUA_1G04520 AFUA_1G05110 AFUA_1G09620 AFUA_1G10860 AFUA_1G12280 AFUA_1G15030 AFUA_1G15720 AFUA_1G15900 AFUA_2G08560 AFUA_2G10010 AFUA_2G15870 AFUA_2G16090 AFUA_2G16750 AFUA_3G05500 AFUA_3G08040 AFUA_3G08780 AFUA_3G11110 AFUA_4G04330 AFUA_4G04720 AFUA_4G05840 AFUA_4G12190 AFUA_5G01180 AFUA_5G06010 AFUA_5G06510 AFUA_5G06520 AFUA_5G13610 AFUA_6G04010 AFUA_6G09990 AFUA_6G13…
	1.65671e-07	170	465	1.48451	GO:0034645 cellular macromolecule biosynthetic process	http://amigo.geneontology.org/amigo/term/GO:0034645	AFUA_1G02030 AFUA_1G03110 AFUA_1G03380 AFUA_1G03390 AFUA_1G03810 AFUA_1G04230 AFUA_1G04660 AFUA_1G05080 AFUA_1G05580 AFUA_1G05990 AFUA_1G06200 AFUA_1G06830 AFUA_1G07630 AFUA_1G09010 AFUA_1G09100 AFUA_1G09440 AFUA_1G11130 AFUA_1G11190 AFUA_1G12150 AFUA_1G12570 AFUA_1G13280 AFUA_1G13870 AFUA_1G15020 AFUA_1G16950 AFUA_2G02320 AFUA_2G02340 AFUA_2G02360 AFUA_2G02590 AFUA_2G02710 AFUA_2G04820 AFUA_2G06…
	3.35485e-07	143	379	1.53209	GO:0046907 intracellular transport	http://amigo.geneontology.org/amigo/term/GO:0046907	AFUA_1G02950 AFUA_1G03400 AFUA_1G03460 AFUA_1G03590 AFUA_1G04010 AFUA_1G04080 AFUA_1G04520 AFUA_1G04780 AFUA_1G05100 AFUA_1G05110 AFUA_1G05120 AFUA_1G06880 AFUA_1G09220 AFUA_1G09620 AFUA_1G09820 AFUA_1G09830 AFUA_1G09840 AFUA_1G10860 AFUA_1G10970 AFUA_1G11470 AFUA_1G11870 AFUA_1G12280 AFUA_1G12380 AFUA_1G13020 AFUA_1G13260 AFUA_1G15030 AFUA_1G15400 AFUA_1G15720 AFUA_1G15860 AFUA_1G15900 AFUA_2G01…
	6.92887e-07	29	44	2.67628	GO:0030490 maturation of SSU-rRNA	http://amigo.geneontology.org/amigo/term/GO:0030490	AFUA_1G05310 AFUA_1G05410 AFUA_1G06290 AFUA_1G11160 AFUA_1G16290 AFUA_2G03590 AFUA_2G03930 AFUA_2G04780 AFUA_2G05950 AFUA_2G12880 AFUA_2G12890 AFUA_2G13570 AFUA_3G09340 AFUA_3G11110 AFUA_4G12200 AFUA_5G03090 AFUA_5G04000 AFUA_5G06170 AFUA_5G11730 AFUA_6G04590 AFUA_6G08800 AFUA_6G09820 AFUA_6G14260 AFUA_7G04430 AFUA_8G04220 AFUA_1G02160 AFUA_1G04840 AFUA_6G04630 AFUA_6G06430
	6.92887e-07	148	400	1.50241	GO:0051649 establishment of localization in cell	http://amigo.geneontology.org/amigo/term/GO:0051649	AFUA_1G02950 AFUA_1G03400 AFUA_1G03460 AFUA_1G03590 AFUA_1G04010 AFUA_1G04080 AFUA_1G04520 AFUA_1G04780 AFUA_1G05100 AFUA_1G05110 AFUA_1G05120 AFUA_1G06880 AFUA_1G09220 AFUA_1G09620 AFUA_1G09820 AFUA_1G09830 AFUA_1G09840 AFUA_1G10860 AFUA_1G10970 AFUA_1G11470 AFUA_1G11870 AFUA_1G12280 AFUA_1G12380 AFUA_1G13020 AFUA_1G13260 AFUA_1G15030 AFUA_1G15400 AFUA_1G15720 AFUA_1G15860 AFUA_1G15900 AFUA_2G01…
	6.92887e-07	431	1418	1.23421	GO:0090304 nucleic acid metabolic process	http://amigo.geneontology.org/amigo/term/GO:0090304	AFUA_1G00580 AFUA_1G01960 AFUA_1G02000 AFUA_1G02020 AFUA_1G02410 AFUA_1G02500 AFUA_1G02590 AFUA_1G02950 AFUA_1G03210 AFUA_1G03920 AFUA_1G04520 AFUA_1G04980 AFUA_1G05150 AFUA_1G05310 AFUA_1G05410 AFUA_1G05430 AFUA_1G05700 AFUA_1G05940 AFUA_1G06220 AFUA_1G06260 AFUA_1G06290 AFUA_1G06350 AFUA_1G07090 AFUA_1G07180 AFUA_1G07310 AFUA_1G07320 AFUA_1G09010 AFUA_1G09200 AFUA_1G09350 AFUA_1G09950 AFUA_1G10…
	6.92887e-07	19	23	3.35438	GO:0000470 maturation of LSU-rRNA	http://amigo.geneontology.org/amigo/term/GO:0000470	AFUA_1G09200 AFUA_1G10510 AFUA_1G13570 AFUA_2G05950 AFUA_4G03880 AFUA_4G06350 AFUA_4G08190 AFUA_4G13330 AFUA_5G01760 AFUA_5G03870 AFUA_5G05930 AFUA_5G06010 AFUA_5G10840 AFUA_5G12850 AFUA_6G04260 AFUA_6G12990 AFUA_7G05460 AFUA_8G04790 AFUA_4G07630
	1.3027e-06	173	488	1.4395	GO:0051641 cellular localization	http://amigo.geneontology.org/amigo/term/GO:0051641	AFUA_1G02050 AFUA_1G02950 AFUA_1G03400 AFUA_1G03460 AFUA_1G03590 AFUA_1G04010 AFUA_1G04080 AFUA_1G04360 AFUA_1G04520 AFUA_1G04780 AFUA_1G05100 AFUA_1G05110 AFUA_1G05120 AFUA_1G06880 AFUA_1G08850 AFUA_1G09220 AFUA_1G09620 AFUA_1G09820 AFUA_1G09830 AFUA_1G09840 AFUA_1G10860 AFUA_1G10970 AFUA_1G11470 AFUA_1G11870 AFUA_1G12280 AFUA_1G12380 AFUA_1G13020 AFUA_1G13260 AFUA_1G14120 AFUA_1G15030 AFUA_1G15…
	2.03281e-06	27	41	2.67403	GO:0042255 ribosome assembly	http://amigo.geneontology.org/amigo/term/GO:0042255	AFUA_1G01990 AFUA_1G02210 AFUA_1G03390 AFUA_1G05080 AFUA_1G05340 AFUA_1G06230 AFUA_1G11130 AFUA_1G15020 AFUA_2G02710 AFUA_2G05550 AFUA_2G05560 AFUA_2G11850 AFUA_3G13320 AFUA_4G07730 AFUA_5G03090 AFUA_5G05630 AFUA_5G13520 AFUA_6G02440 AFUA_6G12660 AFUA_7G02210 AFUA_8G04790 AFUA_1G04840 AFUA_2G08850 AFUA_2G17060 AFUA_5G06010 AFUA_5G06510 AFUA_5G13470
	2.03281e-06	491	1659	1.20177	GO:0006139 nucleobase-containing compound metabolic process	http://amigo.geneontology.org/amigo/term/GO:0006139	AFUA_1G00580 AFUA_1G01960 AFUA_1G02000 AFUA_1G02020 AFUA_1G02410 AFUA_1G02500 AFUA_1G02590 AFUA_1G02890 AFUA_1G02950 AFUA_1G03210 AFUA_1G03920 AFUA_1G04520 AFUA_1G04980 AFUA_1G05150 AFUA_1G05310 AFUA_1G05410 AFUA_1G05430 AFUA_1G05700 AFUA_1G05940 AFUA_1G06210 AFUA_1G06220 AFUA_1G06260 AFUA_1G06290 AFUA_1G06350 AFUA_1G07090 AFUA_1G07180 AFUA_1G07310 AFUA_1G07320 AFUA_1G09010 AFUA_1G09200 AFUA_1G09…
	2.03281e-06	18	22	3.32228	GO:0000466 maturation of 5.8S rRNA from tricistronic rRNA transcript (SSU-rRNA 5.8S rRNA LSU-rRNA)	http://amigo.geneontology.org/amigo/term/GO:0000466	AFUA_1G05410 AFUA_2G02340 AFUA_2G03590 AFUA_2G08860 AFUA_3G05860 AFUA_3G09880 AFUA_3G11110 AFUA_4G12200 AFUA_5G10840 AFUA_7G04430 AFUA_1G04840 AFUA_1G09200 AFUA_4G07630 AFUA_4G08190 AFUA_4G12250 AFUA_5G13530 AFUA_6G04630 AFUA_6G06430
	3.17801e-06	33	56	2.39283	GO:0051168 nuclear export	http://amigo.geneontology.org/amigo/term/GO:0051168	AFUA_1G02950 AFUA_1G04520 AFUA_1G05110 AFUA_1G09620 AFUA_1G10860 AFUA_1G15030 AFUA_2G08560 AFUA_2G16750 AFUA_3G08040 AFUA_3G08780 AFUA_3G11110 AFUA_4G04330 AFUA_4G04720 AFUA_4G05840 AFUA_4G12190 AFUA_5G01180 AFUA_5G06010 AFUA_5G06510 AFUA_5G06520 AFUA_5G13610 AFUA_6G04010 AFUA_6G13120 AFUA_7G04430 AFUA_7G06020 AFUA_8G03930 AFUA_1G05630 AFUA_1G10355 AFUA_2G04920 AFUA_4G12250 AFUA_5G09850 AFUA_5G13…
	5.44671e-06	40	75	2.16563	GO:0140694 non-membrane-bounded organelle assembly	http://amigo.geneontology.org/amigo/term/GO:0140694	AFUA_1G01990 AFUA_1G02210 AFUA_1G03390 AFUA_1G05080 AFUA_1G05340 AFUA_1G06230 AFUA_1G09630 AFUA_1G11130 AFUA_1G12390 AFUA_1G15020 AFUA_1G15070 AFUA_1G16540 AFUA_2G02710 AFUA_2G05550 AFUA_2G05560 AFUA_2G11430 AFUA_2G11850 AFUA_2G14280 AFUA_2G15750 AFUA_3G05430 AFUA_3G06980 AFUA_3G11860 AFUA_3G13320 AFUA_4G07730 AFUA_5G03090 AFUA_5G05630 AFUA_5G13360 AFUA_5G13520 AFUA_6G02440 AFUA_6G12660 AFUA_7G02…
	7.21708e-06	983	3653	1.09267	GO:0044237 cellular metabolic process	http://amigo.geneontology.org/amigo/term/GO:0044237	AFUA_1G00150 AFUA_1G00580 AFUA_1G01960 AFUA_1G02000 AFUA_1G02020 AFUA_1G02030 AFUA_1G02140 AFUA_1G02410 AFUA_1G02430 AFUA_1G02500 AFUA_1G02590 AFUA_1G02890 AFUA_1G02900 AFUA_1G02950 AFUA_1G03110 AFUA_1G03210 AFUA_1G03380 AFUA_1G03390 AFUA_1G03810 AFUA_1G03920 AFUA_1G04040 AFUA_1G04230 AFUA_1G04290 AFUA_1G04520 AFUA_1G04660 AFUA_1G04720 AFUA_1G04780 AFUA_1G04980 AFUA_1G05000 AFUA_1G05080 AFUA_1G05…
	9.05203e-06	516	1773	1.18175	GO:0046483 heterocycle metabolic process	http://amigo.geneontology.org/amigo/term/GO:0046483	AFUA_1G00580 AFUA_1G01960 AFUA_1G02000 AFUA_1G02020 AFUA_1G02410 AFUA_1G02500 AFUA_1G02590 AFUA_1G02890 AFUA_1G02900 AFUA_1G02950 AFUA_1G03210 AFUA_1G03920 AFUA_1G04520 AFUA_1G04980 AFUA_1G05150 AFUA_1G05310 AFUA_1G05410 AFUA_1G05430 AFUA_1G05700 AFUA_1G05940 AFUA_1G06210 AFUA_1G06220 AFUA_1G06260 AFUA_1G06290 AFUA_1G06350 AFUA_1G07090 AFUA_1G07180 AFUA_1G07310 AFUA_1G07320 AFUA_1G09010 AFUA_1G09…
	1.02493e-05	972	3612	1.09271	GO:0044238 primary metabolic process	http://amigo.geneontology.org/amigo/term/GO:0044238	AFUA_1G00150 AFUA_1G00580 AFUA_1G01960 AFUA_1G02000 AFUA_1G02020 AFUA_1G02030 AFUA_1G02140 AFUA_1G02410 AFUA_1G02430 AFUA_1G02500 AFUA_1G02590 AFUA_1G02890 AFUA_1G02950 AFUA_1G03110 AFUA_1G03210 AFUA_1G03380 AFUA_1G03390 AFUA_1G03810 AFUA_1G03920 AFUA_1G04040 AFUA_1G04230 AFUA_1G04520 AFUA_1G04660 AFUA_1G04720 AFUA_1G04780 AFUA_1G04980 AFUA_1G05080 AFUA_1G05150 AFUA_1G05310 AFUA_1G05410 AFUA_1G05…
	1.66951e-05	120	325	1.49929	GO:0006412 translation	http://amigo.geneontology.org/amigo/term/GO:0006412	AFUA_1G02030 AFUA_1G03110 AFUA_1G03390 AFUA_1G04230 AFUA_1G04660 AFUA_1G05080 AFUA_1G05990 AFUA_1G06830 AFUA_1G07630 AFUA_1G09010 AFUA_1G09100 AFUA_1G09440 AFUA_1G11130 AFUA_1G11190 AFUA_1G12570 AFUA_1G15020 AFUA_2G02320 AFUA_2G02340 AFUA_2G02590 AFUA_2G02710 AFUA_2G04820 AFUA_2G08860 AFUA_2G09760 AFUA_2G10380 AFUA_2G11130 AFUA_2G14810 AFUA_2G16400 AFUA_3G05840 AFUA_3G05860 AFUA_3G06840 AFUA_3G08…
	2.28938e-05	38	73	2.11372	GO:0006261 DNA-templated DNA replication	http://amigo.geneontology.org/amigo/term/GO:0006261	AFUA_1G02500 AFUA_1G03920 AFUA_1G07310 AFUA_1G07320 AFUA_1G10720 AFUA_1G15310 AFUA_2G06320 AFUA_2G09010 AFUA_2G09060 AFUA_2G10140 AFUA_2G10730 AFUA_2G12250 AFUA_2G16600 AFUA_2G16710 AFUA_2G17050 AFUA_3G08300 AFUA_3G09020 AFUA_3G10280 AFUA_3G14010 AFUA_4G04390 AFUA_4G04745 AFUA_4G07230 AFUA_4G07970 AFUA_4G11180 AFUA_4G11620 AFUA_4G12210 AFUA_5G01870 AFUA_5G02520 AFUA_5G10890 AFUA_5G12640 AFUA_5G13…
	2.95702e-05	345	1135	1.23427	GO:0044267 cellular protein metabolic process	http://amigo.geneontology.org/amigo/term/GO:0044267	AFUA_1G00150 AFUA_1G02030 AFUA_1G02410 AFUA_1G02430 AFUA_1G03110 AFUA_1G03380 AFUA_1G03390 AFUA_1G03810 AFUA_1G04040 AFUA_1G04230 AFUA_1G04660 AFUA_1G05080 AFUA_1G05420 AFUA_1G05610 AFUA_1G05990 AFUA_1G06200 AFUA_1G06300 AFUA_1G06830 AFUA_1G07050 AFUA_1G07630 AFUA_1G08950 AFUA_1G09010 AFUA_1G09100 AFUA_1G09150 AFUA_1G09170 AFUA_1G09440 AFUA_1G09830 AFUA_1G09950 AFUA_1G10940 AFUA_1G11130 AFUA_1G11…
	3.6527e-05	230	714	1.30802	GO:0006996 organelle organization	http://amigo.geneontology.org/amigo/term/GO:0006996	AFUA_1G01990 AFUA_1G02000 AFUA_1G02210 AFUA_1G02410 AFUA_1G03390 AFUA_1G03400 AFUA_1G04520 AFUA_1G04780 AFUA_1G05000 AFUA_1G05080 AFUA_1G05340 AFUA_1G06230 AFUA_1G06260 AFUA_1G06610 AFUA_1G06880 AFUA_1G07610 AFUA_1G09150 AFUA_1G09220 AFUA_1G09630 AFUA_1G09840 AFUA_1G10860 AFUA_1G11080 AFUA_1G11130 AFUA_1G11470 AFUA_1G11870 AFUA_1G12280 AFUA_1G12380 AFUA_1G12390 AFUA_1G14260 AFUA_1G14960 AFUA_1G15…
	4.09907e-05	511	1773	1.1703	GO:0006725 cellular aromatic compound metabolic process	http://amigo.geneontology.org/amigo/term/GO:0006725	AFUA_1G00580 AFUA_1G01960 AFUA_1G02000 AFUA_1G02020 AFUA_1G02410 AFUA_1G02500 AFUA_1G02590 AFUA_1G02890 AFUA_1G02900 AFUA_1G02950 AFUA_1G03210 AFUA_1G03920 AFUA_1G04520 AFUA_1G04980 AFUA_1G05150 AFUA_1G05310 AFUA_1G05410 AFUA_1G05430 AFUA_1G05700 AFUA_1G05940 AFUA_1G06210 AFUA_1G06220 AFUA_1G06260 AFUA_1G06290 AFUA_1G06350 AFUA_1G07090 AFUA_1G07180 AFUA_1G07310 AFUA_1G07320 AFUA_1G09010 AFUA_1G09…
	5.00618e-05	17	23	3.00129	GO:0031503 protein-containing complex localization	http://amigo.geneontology.org/amigo/term/GO:0031503	AFUA_1G04360 AFUA_1G15030 AFUA_2G08560 AFUA_2G16750 AFUA_3G11110 AFUA_4G10490 AFUA_5G01180 AFUA_5G06010 AFUA_5G06510 AFUA_5G06520 AFUA_5G13610 AFUA_7G04430 AFUA_8G03930 AFUA_1G05630 AFUA_1G10355 AFUA_2G04920 AFUA_6G04630
	5.26057e-05	16	21	3.09376	GO:0000027 ribosomal large subunit assembly	http://amigo.geneontology.org/amigo/term/GO:0000027	AFUA_1G01990 AFUA_1G02210 AFUA_1G03390 AFUA_1G05080 AFUA_1G06230 AFUA_1G11130 AFUA_2G02710 AFUA_2G05550 AFUA_2G05560 AFUA_2G11850 AFUA_4G07730 AFUA_5G05630 AFUA_6G02440 AFUA_8G04790 AFUA_5G06510 AFUA_5G13470
	5.6897e-05	21	32	2.66475	GO:0000462 maturation of SSU-rRNA from tricistronic rRNA transcript (SSU-rRNA 5.8S rRNA LSU-rRNA)	http://amigo.geneontology.org/amigo/term/GO:0000462	AFUA_1G05410 AFUA_1G06290 AFUA_1G11160 AFUA_2G03590 AFUA_2G03930 AFUA_2G04780 AFUA_2G12880 AFUA_2G12890 AFUA_2G13570 AFUA_3G11110 AFUA_4G12200 AFUA_5G03090 AFUA_5G06170 AFUA_6G04590 AFUA_6G09820 AFUA_6G14260 AFUA_7G04430 AFUA_1G02160 AFUA_1G04840 AFUA_6G04630 AFUA_6G06430
	5.86227e-05	355	1181	1.22058	GO:0016070 RNA metabolic process	http://amigo.geneontology.org/amigo/term/GO:0016070	AFUA_1G00580 AFUA_1G01960 AFUA_1G02020 AFUA_1G02410 AFUA_1G02590 AFUA_1G02950 AFUA_1G03210 AFUA_1G04520 AFUA_1G04980 AFUA_1G05150 AFUA_1G05310 AFUA_1G05410 AFUA_1G05430 AFUA_1G05700 AFUA_1G05940 AFUA_1G06220 AFUA_1G06260 AFUA_1G06290 AFUA_1G07090 AFUA_1G07180 AFUA_1G09010 AFUA_1G09200 AFUA_1G09350 AFUA_1G09950 AFUA_1G10510 AFUA_1G10710 AFUA_1G10860 AFUA_1G10960 AFUA_1G10990 AFUA_1G11160 AFUA_1G11…
	6.38473e-05	378	1269	1.20953	GO:0019538 protein metabolic process	http://amigo.geneontology.org/amigo/term/GO:0019538	AFUA_1G00150 AFUA_1G02030 AFUA_1G02410 AFUA_1G02430 AFUA_1G03110 AFUA_1G03380 AFUA_1G03390 AFUA_1G03810 AFUA_1G04040 AFUA_1G04230 AFUA_1G04660 AFUA_1G05080 AFUA_1G05420 AFUA_1G05610 AFUA_1G05990 AFUA_1G06200 AFUA_1G06300 AFUA_1G06830 AFUA_1G07050 AFUA_1G07630 AFUA_1G08950 AFUA_1G09010 AFUA_1G09100 AFUA_1G09150 AFUA_1G09170 AFUA_1G09440 AFUA_1G09830 AFUA_1G09950 AFUA_1G10940 AFUA_1G11130 AFUA_1G11…
	7.25838e-05	44	93	1.92113	GO:0006260 DNA replication	http://amigo.geneontology.org/amigo/term/GO:0006260	AFUA_1G02500 AFUA_1G03920 AFUA_1G07180 AFUA_1G07310 AFUA_1G07320 AFUA_1G10720 AFUA_1G15310 AFUA_2G06320 AFUA_2G09010 AFUA_2G09060 AFUA_2G10140 AFUA_2G10730 AFUA_2G12250 AFUA_2G15905 AFUA_2G16600 AFUA_2G16710 AFUA_2G17050 AFUA_3G08300 AFUA_3G09020 AFUA_3G10280 AFUA_3G14010 AFUA_4G04390 AFUA_4G04745 AFUA_4G07230 AFUA_4G07970 AFUA_4G11180 AFUA_4G11620 AFUA_4G12210 AFUA_5G01870 AFUA_5G02520 AFUA_5G10…
	7.52217e-05	32	60	2.16563	GO:0002181 cytoplasmic translation	http://amigo.geneontology.org/amigo/term/GO:0002181	AFUA_1G03110 AFUA_1G04660 AFUA_1G05080 AFUA_1G06830 AFUA_1G07630 AFUA_1G09100 AFUA_1G11130 AFUA_1G12570 AFUA_2G02320 AFUA_2G04820 AFUA_2G16400 AFUA_3G05840 AFUA_3G08160 AFUA_3G08460 AFUA_3G08640 AFUA_3G12300 AFUA_3G13320 AFUA_4G07580 AFUA_4G12100 AFUA_5G06360 AFUA_6G02440 AFUA_6G08910 AFUA_6G11260 AFUA_6G13250 AFUA_7G03980 AFUA_8G03930 AFUA_1G02030 AFUA_1G09970 AFUA_1G14020 AFUA_2G09870 AFUA_2G10…
	8.66858e-05	11	12	3.72218	GO:0000478 endonucleolytic cleavage involved in rRNA processing	http://amigo.geneontology.org/amigo/term/GO:0000478	AFUA_1G05410 AFUA_2G03590 AFUA_2G12880 AFUA_2G13570 AFUA_3G11110 AFUA_4G12200 AFUA_7G04430 AFUA_8G04640 AFUA_1G04840 AFUA_6G04630 AFUA_6G06430
	8.66858e-05	11	12	3.72218	GO:0000479 endonucleolytic cleavage of tricistronic rRNA transcript (SSU-rRNA 5.8S rRNA LSU-rRNA)	http://amigo.geneontology.org/amigo/term/GO:0000479	AFUA_1G05410 AFUA_2G03590 AFUA_2G12880 AFUA_2G13570 AFUA_3G11110 AFUA_4G12200 AFUA_7G04430 AFUA_8G04640 AFUA_1G04840 AFUA_6G04630 AFUA_6G06430
	0.000103602	46	100	1.86786	GO:0022618 ribonucleoprotein complex assembly	http://amigo.geneontology.org/amigo/term/GO:0022618	AFUA_1G01990 AFUA_1G02210 AFUA_1G02410 AFUA_1G03390 AFUA_1G05080 AFUA_1G05340 AFUA_1G06230 AFUA_1G11130 AFUA_1G12570 AFUA_1G13880 AFUA_1G15020 AFUA_2G02710 AFUA_2G05550 AFUA_2G05560 AFUA_2G11850 AFUA_2G16400 AFUA_3G05840 AFUA_3G08040 AFUA_3G13320 AFUA_4G07580 AFUA_4G07730 AFUA_4G07845 AFUA_5G03090 AFUA_5G05630 AFUA_5G06010 AFUA_5G06730 AFUA_6G02440 AFUA_6G12660 AFUA_7G02210 AFUA_7G05980 AFUA_8G04…
	0.000104539	47	103	1.85288	GO:0071826 ribonucleoprotein complex subunit organization	http://amigo.geneontology.org/amigo/term/GO:0071826	AFUA_1G01990 AFUA_1G02210 AFUA_1G02410 AFUA_1G03390 AFUA_1G05080 AFUA_1G05340 AFUA_1G06230 AFUA_1G11130 AFUA_1G12570 AFUA_1G13880 AFUA_1G15020 AFUA_2G02710 AFUA_2G05550 AFUA_2G05560 AFUA_2G11850 AFUA_2G16400 AFUA_3G05840 AFUA_3G08040 AFUA_3G13320 AFUA_4G07580 AFUA_4G07730 AFUA_4G07845 AFUA_5G03090 AFUA_5G05630 AFUA_5G06010 AFUA_5G06730 AFUA_6G02440 AFUA_6G12660 AFUA_7G02210 AFUA_7G05980 AFUA_8G04…
	0.000127173	534	1880	1.15337	GO:1901360 organic cyclic compound metabolic process	http://amigo.geneontology.org/amigo/term/GO:1901360	AFUA_1G00580 AFUA_1G01960 AFUA_1G02000 AFUA_1G02020 AFUA_1G02410 AFUA_1G02500 AFUA_1G02590 AFUA_1G02890 AFUA_1G02900 AFUA_1G02950 AFUA_1G03210 AFUA_1G03920 AFUA_1G04520 AFUA_1G04720 AFUA_1G04980 AFUA_1G05150 AFUA_1G05310 AFUA_1G05410 AFUA_1G05430 AFUA_1G05700 AFUA_1G05940 AFUA_1G06210 AFUA_1G06220 AFUA_1G06260 AFUA_1G06290 AFUA_1G06350 AFUA_1G07090 AFUA_1G07140 AFUA_1G07180 AFUA_1G07310 AFUA_1G07…
	0.000134821	14	18	3.15822	GO:0033750 ribosome localization	http://amigo.geneontology.org/amigo/term/GO:0033750	AFUA_1G15030 AFUA_2G08560 AFUA_2G16750 AFUA_3G11110 AFUA_5G01180 AFUA_5G06010 AFUA_5G06510 AFUA_5G06520 AFUA_5G13610 AFUA_7G04430 AFUA_8G03930 AFUA_1G05630 AFUA_2G04920 AFUA_6G04630
	0.000134821	14	18	3.15822	GO:0000054 ribosomal subunit export from nucleus	http://amigo.geneontology.org/amigo/term/GO:0000054	AFUA_1G15030 AFUA_2G08560 AFUA_2G16750 AFUA_3G11110 AFUA_5G01180 AFUA_5G06010 AFUA_5G06510 AFUA_5G06520 AFUA_5G13610 AFUA_7G04430 AFUA_8G03930 AFUA_1G05630 AFUA_2G04920 AFUA_6G04630
	0.000135633	120	339	1.43737	GO:0043933 protein-containing complex organization	http://amigo.geneontology.org/amigo/term/GO:0043933	AFUA_1G01990 AFUA_1G02210 AFUA_1G02410 AFUA_1G03390 AFUA_1G03920 AFUA_1G05080 AFUA_1G05340 AFUA_1G06230 AFUA_1G06300 AFUA_1G06610 AFUA_1G06880 AFUA_1G09160 AFUA_1G09350 AFUA_1G11130 AFUA_1G12280 AFUA_1G12570 AFUA_1G13880 AFUA_1G14960 AFUA_1G15020 AFUA_1G15310 AFUA_2G02710 AFUA_2G03150 AFUA_2G04030 AFUA_2G04820 AFUA_2G05550 AFUA_2G05560 AFUA_2G06200 AFUA_2G09060 AFUA_2G10140 AFUA_2G11430 AFUA_2G11…
	0.00015714	29	54	2.18067	GO:0050657 nucleic acid transport	http://amigo.geneontology.org/amigo/term/GO:0050657	AFUA_1G02950 AFUA_1G04520 AFUA_1G05110 AFUA_1G09620 AFUA_1G10860 AFUA_2G08560 AFUA_3G08040 AFUA_3G08780 AFUA_4G04330 AFUA_4G04720 AFUA_4G05840 AFUA_4G12190 AFUA_6G11380 AFUA_6G13120 AFUA_7G06020 AFUA_1G05630 AFUA_1G10355 AFUA_2G04920 AFUA_2G11230 AFUA_3G05430 AFUA_4G07100 AFUA_4G12250 AFUA_5G09850 AFUA_5G13530 AFUA_6G04630 AFUA_6G05130 AFUA_6G10730 AFUA_7G01460 AFUA_8G05400
	0.00015714	29	54	2.18067	GO:0050658 RNA transport	http://amigo.geneontology.org/amigo/term/GO:0050658	AFUA_1G02950 AFUA_1G04520 AFUA_1G05110 AFUA_1G09620 AFUA_1G10860 AFUA_2G08560 AFUA_3G08040 AFUA_3G08780 AFUA_4G04330 AFUA_4G04720 AFUA_4G05840 AFUA_4G12190 AFUA_6G11380 AFUA_6G13120 AFUA_7G06020 AFUA_1G05630 AFUA_1G10355 AFUA_2G04920 AFUA_2G11230 AFUA_3G05430 AFUA_4G07100 AFUA_4G12250 AFUA_5G09850 AFUA_5G13530 AFUA_6G04630 AFUA_6G05130 AFUA_6G10730 AFUA_7G01460 AFUA_8G05400
	0.00015714	29	54	2.18067	GO:0051236 establishment of RNA localization	http://amigo.geneontology.org/amigo/term/GO:0051236	AFUA_1G02950 AFUA_1G04520 AFUA_1G05110 AFUA_1G09620 AFUA_1G10860 AFUA_2G08560 AFUA_3G08040 AFUA_3G08780 AFUA_4G04330 AFUA_4G04720 AFUA_4G05840 AFUA_4G12190 AFUA_6G11380 AFUA_6G13120 AFUA_7G06020 AFUA_1G05630 AFUA_1G10355 AFUA_2G04920 AFUA_2G11230 AFUA_3G05430 AFUA_4G07100 AFUA_4G12250 AFUA_5G09850 AFUA_5G13530 AFUA_6G04630 AFUA_6G05130 AFUA_6G10730 AFUA_7G01460 AFUA_8G05400
	0.000229486	36	74	1.97541	GO:0015931 nucleobase-containing compound transport	http://amigo.geneontology.org/amigo/term/GO:0015931	AFUA_1G02950 AFUA_1G04520 AFUA_1G05110 AFUA_1G05440 AFUA_1G09620 AFUA_1G10860 AFUA_2G08560 AFUA_3G08040 AFUA_3G08780 AFUA_4G04330 AFUA_4G04720 AFUA_4G05840 AFUA_4G12190 AFUA_6G11380 AFUA_6G13120 AFUA_7G06020 AFUA_1G03440 AFUA_1G05630 AFUA_1G10355 AFUA_2G04920 AFUA_2G11230 AFUA_2G15780 AFUA_3G05430 AFUA_4G07100 AFUA_4G12250 AFUA_5G09850 AFUA_5G13530 AFUA_6G04630 AFUA_6G05130 AFUA_6G05170 AFUA_6G10…
	0.000230505	45	100	1.82725	GO:0070925 organelle assembly	http://amigo.geneontology.org/amigo/term/GO:0070925	AFUA_1G01990 AFUA_1G02210 AFUA_1G03390 AFUA_1G05000 AFUA_1G05080 AFUA_1G05340 AFUA_1G06230 AFUA_1G09630 AFUA_1G11130 AFUA_1G12390 AFUA_1G15020 AFUA_1G15070 AFUA_1G16540 AFUA_2G02710 AFUA_2G05550 AFUA_2G05560 AFUA_2G06250 AFUA_2G11430 AFUA_2G11850 AFUA_2G14280 AFUA_2G15750 AFUA_3G05430 AFUA_3G06980 AFUA_3G11860 AFUA_3G13320 AFUA_4G07730 AFUA_5G03090 AFUA_5G05630 AFUA_5G06310 AFUA_5G11660 AFUA_5G13…
	0.000280333	30	58	2.10029	GO:0006403 RNA localization	http://amigo.geneontology.org/amigo/term/GO:0006403	AFUA_1G02950 AFUA_1G04520 AFUA_1G05110 AFUA_1G09620 AFUA_1G10860 AFUA_1G14120 AFUA_2G08560 AFUA_3G08040 AFUA_3G08780 AFUA_4G04330 AFUA_4G04720 AFUA_4G05840 AFUA_4G12190 AFUA_6G04630 AFUA_6G11380 AFUA_6G13120 AFUA_7G06020 AFUA_1G05630 AFUA_1G10355 AFUA_2G04920 AFUA_2G11230 AFUA_3G05430 AFUA_4G07100 AFUA_4G12250 AFUA_5G09850 AFUA_5G13530 AFUA_6G05130 AFUA_6G10730 AFUA_7G01460 AFUA_8G05400
	0.000289049	1026	3891	1.07071	GO:0071704 organic substance metabolic process	http://amigo.geneontology.org/amigo/term/GO:0071704	AFUA_1G00150 AFUA_1G00580 AFUA_1G01960 AFUA_1G02000 AFUA_1G02020 AFUA_1G02030 AFUA_1G02140 AFUA_1G02410 AFUA_1G02430 AFUA_1G02500 AFUA_1G02590 AFUA_1G02890 AFUA_1G02900 AFUA_1G02950 AFUA_1G03110 AFUA_1G03210 AFUA_1G03380 AFUA_1G03390 AFUA_1G03810 AFUA_1G03920 AFUA_1G04040 AFUA_1G04230 AFUA_1G04290 AFUA_1G04520 AFUA_1G04660 AFUA_1G04720 AFUA_1G04780 AFUA_1G04980 AFUA_1G05080 AFUA_1G05110 AFUA_1G05…
	0.000491907	8	8	4.06056	GO:0000447 endonucleolytic cleavage in ITS1 to separate SSU-rRNA from 5.8S rRNA and LSU-rRNA from tricistronic rRNA transcript (SSU-rRNA 5.8S rRNA LSU-rRNA)	http://amigo.geneontology.org/amigo/term/GO:0000447	AFUA_1G05410 AFUA_2G03590 AFUA_3G11110 AFUA_4G12200 AFUA_7G04430 AFUA_1G04840 AFUA_6G04630 AFUA_6G06430
	0.000568214	137	408	1.36347	GO:0043604 amide biosynthetic process	http://amigo.geneontology.org/amigo/term/GO:0043604	AFUA_1G02030 AFUA_1G03110 AFUA_1G03390 AFUA_1G04230 AFUA_1G04660 AFUA_1G05080 AFUA_1G05990 AFUA_1G06830 AFUA_1G07630 AFUA_1G09010 AFUA_1G09100 AFUA_1G09440 AFUA_1G11130 AFUA_1G11190 AFUA_1G12570 AFUA_1G15020 AFUA_2G02320 AFUA_2G02340 AFUA_2G02590 AFUA_2G02710 AFUA_2G04820 AFUA_2G08860 AFUA_2G09760 AFUA_2G10380 AFUA_2G11130 AFUA_2G14810 AFUA_2G16400 AFUA_3G05840 AFUA_3G05860 AFUA_3G06840 AFUA_3G08…
	0.000730751	125	368	1.37927	GO:0043043 peptide biosynthetic process	http://amigo.geneontology.org/amigo/term/GO:0043043	AFUA_1G02030 AFUA_1G03110 AFUA_1G03390 AFUA_1G04230 AFUA_1G04660 AFUA_1G05080 AFUA_1G05990 AFUA_1G06830 AFUA_1G07630 AFUA_1G09010 AFUA_1G09100 AFUA_1G09440 AFUA_1G11130 AFUA_1G11190 AFUA_1G12570 AFUA_1G15020 AFUA_2G02320 AFUA_2G02340 AFUA_2G02590 AFUA_2G02710 AFUA_2G04820 AFUA_2G08860 AFUA_2G09760 AFUA_2G10380 AFUA_2G11130 AFUA_2G14810 AFUA_2G16400 AFUA_3G05840 AFUA_3G05860 AFUA_3G06840 AFUA_3G08…
	0.000870093	260	858	1.23047	GO:1901566 organonitrogen compound biosynthetic process	http://amigo.geneontology.org/amigo/term/GO:1901566	AFUA_1G02030 AFUA_1G02890 AFUA_1G02900 AFUA_1G03110 AFUA_1G03380 AFUA_1G03390 AFUA_1G03810 AFUA_1G04230 AFUA_1G04660 AFUA_1G05080 AFUA_1G05990 AFUA_1G06180 AFUA_1G06200 AFUA_1G06210 AFUA_1G06830 AFUA_1G07110 AFUA_1G07380 AFUA_1G07630 AFUA_1G09010 AFUA_1G09100 AFUA_1G09440 AFUA_1G11130 AFUA_1G11150 AFUA_1G11190 AFUA_1G11550 AFUA_1G12150 AFUA_1G12570 AFUA_1G13280 AFUA_1G13870 AFUA_1G14570 AFUA_1G15…
	0.000899374	106	304	1.41585	GO:0065003 protein-containing complex assembly	http://amigo.geneontology.org/amigo/term/GO:0065003	AFUA_1G01990 AFUA_1G02210 AFUA_1G02410 AFUA_1G03390 AFUA_1G03920 AFUA_1G05080 AFUA_1G05340 AFUA_1G06230 AFUA_1G06300 AFUA_1G06610 AFUA_1G06880 AFUA_1G09160 AFUA_1G09350 AFUA_1G11130 AFUA_1G12570 AFUA_1G13880 AFUA_1G14960 AFUA_1G15020 AFUA_1G15310 AFUA_2G02710 AFUA_2G04030 AFUA_2G05550 AFUA_2G05560 AFUA_2G06200 AFUA_2G09060 AFUA_2G10140 AFUA_2G11430 AFUA_2G11850 AFUA_2G14880 AFUA_2G15750 AFUA_2G16…
	0.00148474	15	23	2.64819	GO:0006270 DNA replication initiation	http://amigo.geneontology.org/amigo/term/GO:0006270	AFUA_1G02500 AFUA_1G03920 AFUA_1G10720 AFUA_1G15310 AFUA_2G09060 AFUA_2G10140 AFUA_2G10730 AFUA_2G17050 AFUA_3G10280 AFUA_3G14010 AFUA_4G11620 AFUA_5G02520 AFUA_5G13020 AFUA_8G04240 AFUA_5G10890
	0.00175412	298	1009	1.19925	GO:0016043 cellular component organization	http://amigo.geneontology.org/amigo/term/GO:0016043	AFUA_1G01990 AFUA_1G02000 AFUA_1G02210 AFUA_1G02410 AFUA_1G03390 AFUA_1G03400 AFUA_1G03920 AFUA_1G04520 AFUA_1G04780 AFUA_1G05000 AFUA_1G05080 AFUA_1G05340 AFUA_1G06230 AFUA_1G06260 AFUA_1G06300 AFUA_1G06610 AFUA_1G06880 AFUA_1G07610 AFUA_1G09150 AFUA_1G09160 AFUA_1G09220 AFUA_1G09350 AFUA_1G09580 AFUA_1G09630 AFUA_1G09840 AFUA_1G10860 AFUA_1G11080 AFUA_1G11130 AFUA_1G11470 AFUA_1G11870 AFUA_1G12…
	0.00175412	7	7	4.06056	GO:0036388 pre-replicative complex assembly	http://amigo.geneontology.org/amigo/term/GO:0036388	AFUA_1G03920 AFUA_2G09060 AFUA_2G10140 AFUA_3G14010 AFUA_5G02520 AFUA_5G10890 AFUA_8G04240
	0.00175412	7	7	4.06056	GO:1902299 pre-replicative complex assembly involved in cell cycle DNA replication	http://amigo.geneontology.org/amigo/term/GO:1902299	AFUA_1G03920 AFUA_2G09060 AFUA_2G10140 AFUA_3G14010 AFUA_5G02520 AFUA_5G10890 AFUA_8G04240
	0.00175412	7	7	4.06056	GO:0006267 pre-replicative complex assembly involved in nuclear cell cycle DNA replication	http://amigo.geneontology.org/amigo/term/GO:0006267	AFUA_1G03920 AFUA_2G09060 AFUA_2G10140 AFUA_3G14010 AFUA_5G02520 AFUA_5G10890 AFUA_8G04240
	0.00241104	339	1169	1.17753	GO:0009059 macromolecule biosynthetic process	http://amigo.geneontology.org/amigo/term/GO:0009059	AFUA_1G00580 AFUA_1G01960 AFUA_1G02020 AFUA_1G02030 AFUA_1G02410 AFUA_1G02590 AFUA_1G03110 AFUA_1G03210 AFUA_1G03380 AFUA_1G03390 AFUA_1G03810 AFUA_1G04230 AFUA_1G04520 AFUA_1G04660 AFUA_1G04980 AFUA_1G05080 AFUA_1G05150 AFUA_1G05580 AFUA_1G05940 AFUA_1G05990 AFUA_1G06200 AFUA_1G06210 AFUA_1G06260 AFUA_1G06830 AFUA_1G07110 AFUA_1G07630 AFUA_1G09010 AFUA_1G09100 AFUA_1G09350 AFUA_1G09440 AFUA_1G09…
	0.00248626	101	294	1.39496	GO:0007049 cell cycle	http://amigo.geneontology.org/amigo/term/GO:0007049	AFUA_1G00580 AFUA_1G02000 AFUA_1G03210 AFUA_1G03920 AFUA_1G05420 AFUA_1G07310 AFUA_1G07320 AFUA_1G08850 AFUA_1G10720 AFUA_1G11950 AFUA_1G12380 AFUA_1G15070 AFUA_1G15310 AFUA_1G15710 AFUA_1G16540 AFUA_2G02170 AFUA_2G03150 AFUA_2G03920 AFUA_2G06320 AFUA_2G07550 AFUA_2G07730 AFUA_2G09010 AFUA_2G09060 AFUA_2G10140 AFUA_2G10710 AFUA_2G10730 AFUA_2G11320 AFUA_2G11430 AFUA_2G13450 AFUA_2G14280 AFUA_2G15…
	0.00251364	241	800	1.22325	GO:0043412 macromolecule modification	http://amigo.geneontology.org/amigo/term/GO:0043412	AFUA_1G00150 AFUA_1G02410 AFUA_1G03380 AFUA_1G03810 AFUA_1G04040 AFUA_1G05310 AFUA_1G05420 AFUA_1G05610 AFUA_1G06200 AFUA_1G08950 AFUA_1G09170 AFUA_1G09950 AFUA_1G10940 AFUA_1G11950 AFUA_1G12150 AFUA_1G13280 AFUA_1G13570 AFUA_1G13870 AFUA_1G14180 AFUA_1G14220 AFUA_1G14810 AFUA_1G15710 AFUA_1G15800 AFUA_1G16950 AFUA_1G17750 AFUA_2G01520 AFUA_2G02360 AFUA_2G02760 AFUA_2G03490 AFUA_2G03920 AFUA_2G06…
	0.00325793	9	11	3.32228	GO:1902084 fumagillin metabolic process	http://amigo.geneontology.org/amigo/term/GO:1902084	AFUA_8G00380 AFUA_8G00420 AFUA_8G00430 AFUA_8G00440 AFUA_8G00480 AFUA_8G00500 AFUA_8G00510 AFUA_2G08590 AFUA_8G00520
	0.00325793	9	11	3.32228	GO:1902086 fumagillin biosynthetic process	http://amigo.geneontology.org/amigo/term/GO:1902086	AFUA_8G00380 AFUA_8G00420 AFUA_8G00430 AFUA_8G00440 AFUA_8G00480 AFUA_8G00500 AFUA_8G00510 AFUA_2G08590 AFUA_8G00520
	0.00325793	10	13	3.12351	GO:0000463 maturation of LSU-rRNA from tricistronic rRNA transcript (SSU-rRNA 5.8S rRNA LSU-rRNA)	http://amigo.geneontology.org/amigo/term/GO:0000463	AFUA_1G09200 AFUA_1G10510 AFUA_4G03880 AFUA_4G06350 AFUA_4G08190 AFUA_4G13330 AFUA_5G10840 AFUA_8G04790 AFUA_4G07630 AFUA_5G01760
	0.00356904	24	48	2.03028	GO:0051656 establishment of organelle localization	http://amigo.geneontology.org/amigo/term/GO:0051656	AFUA_1G12380 AFUA_1G15030 AFUA_2G07730 AFUA_2G08560 AFUA_2G13450 AFUA_2G16750 AFUA_3G06980 AFUA_3G11110 AFUA_5G01180 AFUA_5G05550 AFUA_5G06010 AFUA_5G06510 AFUA_5G06520 AFUA_5G13460 AFUA_5G13610 AFUA_7G04430 AFUA_8G03930 AFUA_1G05630 AFUA_2G04920 AFUA_3G10180 AFUA_5G08040 AFUA_6G04630 AFUA_6G05290 AFUA_5G11230
	0.00382483	21	40	2.1318	GO:0006405 RNA export from nucleus	http://amigo.geneontology.org/amigo/term/GO:0006405	AFUA_1G02950 AFUA_1G04520 AFUA_1G05110 AFUA_1G09620 AFUA_1G10860 AFUA_2G08560 AFUA_3G08040 AFUA_3G08780 AFUA_4G04330 AFUA_4G04720 AFUA_4G05840 AFUA_4G12190 AFUA_6G13120 AFUA_7G06020 AFUA_1G05630 AFUA_1G10355 AFUA_2G04920 AFUA_4G12250 AFUA_5G09850 AFUA_5G13530 AFUA_7G01460
	0.00417143	50	127	1.59865	GO:0090305 nucleic acid phosphodiester bond hydrolysis	http://amigo.geneontology.org/amigo/term/GO:0090305	AFUA_1G05410 AFUA_1G07090 AFUA_1G07180 AFUA_1G13570 AFUA_2G01120 AFUA_2G02340 AFUA_2G03590 AFUA_2G08860 AFUA_2G12880 AFUA_2G13570 AFUA_3G05860 AFUA_3G09720 AFUA_3G09880 AFUA_3G11110 AFUA_4G06260 AFUA_4G12200 AFUA_4G12680 AFUA_5G07850 AFUA_5G13360 AFUA_6G10690 AFUA_7G04430 AFUA_8G04640 AFUA_8G04820 AFUA_1G04840 AFUA_1G11420 AFUA_1G16600 AFUA_2G02400 AFUA_2G03740 AFUA_2G05560 AFUA_2G16600 AFUA_3G09…
	0.00419467	13	20	2.63937	GO:0033260 nuclear DNA replication	http://amigo.geneontology.org/amigo/term/GO:0033260	AFUA_1G03920 AFUA_1G15310 AFUA_2G09010 AFUA_2G09060 AFUA_2G10140 AFUA_2G10730 AFUA_3G14010 AFUA_4G11620 AFUA_5G02520 AFUA_5G10890 AFUA_6G09180 AFUA_8G04240 AFUA_2G06320
	0.00419467	13	20	2.63937	GO:0044786 cell cycle DNA replication	http://amigo.geneontology.org/amigo/term/GO:0044786	AFUA_1G03920 AFUA_1G15310 AFUA_2G09010 AFUA_2G09060 AFUA_2G10140 AFUA_2G10730 AFUA_3G14010 AFUA_4G11620 AFUA_5G02520 AFUA_5G10890 AFUA_6G09180 AFUA_8G04240 AFUA_2G06320
	0.00419467	22	43	2.0775	GO:0051028 mRNA transport	http://amigo.geneontology.org/amigo/term/GO:0051028	AFUA_1G02950 AFUA_1G04520 AFUA_1G05110 AFUA_1G10860 AFUA_2G08560 AFUA_3G08040 AFUA_4G04330 AFUA_4G04720 AFUA_4G05840 AFUA_4G12190 AFUA_6G13120 AFUA_1G10355 AFUA_2G04920 AFUA_2G11230 AFUA_3G05430 AFUA_4G07100 AFUA_4G12250 AFUA_5G13530 AFUA_6G04630 AFUA_6G05130 AFUA_6G10730 AFUA_8G05400
	0.00457017	133	412	1.31081	GO:0006518 peptide metabolic process	http://amigo.geneontology.org/amigo/term/GO:0006518	AFUA_1G02030 AFUA_1G03110 AFUA_1G03390 AFUA_1G04230 AFUA_1G04660 AFUA_1G05080 AFUA_1G05990 AFUA_1G06830 AFUA_1G07630 AFUA_1G09010 AFUA_1G09100 AFUA_1G09150 AFUA_1G09440 AFUA_1G11130 AFUA_1G11190 AFUA_1G12570 AFUA_1G15020 AFUA_2G02320 AFUA_2G02340 AFUA_2G02590 AFUA_2G02710 AFUA_2G04820 AFUA_2G08860 AFUA_2G09760 AFUA_2G10380 AFUA_2G11130 AFUA_2G14810 AFUA_2G16400 AFUA_3G05840 AFUA_3G05860 AFUA_3G06…
	0.00635028	34	79	1.74758	GO:0051640 organelle localization	http://amigo.geneontology.org/amigo/term/GO:0051640	AFUA_1G12380 AFUA_1G15030 AFUA_1G15070 AFUA_1G15860 AFUA_2G07730 AFUA_2G08560 AFUA_2G13450 AFUA_2G16750 AFUA_3G06980 AFUA_3G11110 AFUA_3G12510 AFUA_4G04810 AFUA_5G01180 AFUA_5G05550 AFUA_5G06010 AFUA_5G06450 AFUA_5G06510 AFUA_5G06520 AFUA_5G13460 AFUA_5G13610 AFUA_6G06420 AFUA_6G10410 AFUA_7G04430 AFUA_8G02840 AFUA_8G03930 AFUA_1G02050 AFUA_1G05630 AFUA_2G04920 AFUA_3G10180 AFUA_4G11110 AFUA_5G08…
	0.00635028	80	229	1.41854	GO:1901137 carbohydrate derivative biosynthetic process	http://amigo.geneontology.org/amigo/term/GO:1901137	AFUA_1G02890 AFUA_1G03380 AFUA_1G03810 AFUA_1G06200 AFUA_1G06210 AFUA_1G07110 AFUA_1G12150 AFUA_1G13280 AFUA_1G13870 AFUA_1G15830 AFUA_1G16950 AFUA_2G02360 AFUA_2G03610 AFUA_2G06240 AFUA_2G06280 AFUA_2G11290 AFUA_2G14580 AFUA_2G15910 AFUA_2G16890 AFUA_3G07180 AFUA_3G07220 AFUA_3G07700 AFUA_3G15090 AFUA_4G00970 AFUA_4G04270 AFUA_4G05960 AFUA_4G06690 AFUA_4G06870 AFUA_4G08200 AFUA_4G08660 AFUA_4G09…
	0.00805699	13	21	2.51368	GO:0022616 DNA strand elongation	http://amigo.geneontology.org/amigo/term/GO:0022616	AFUA_1G03920 AFUA_2G09010 AFUA_2G09060 AFUA_2G10140 AFUA_2G10730 AFUA_2G16710 AFUA_4G07970 AFUA_2G12250 AFUA_3G08300 AFUA_4G11180 AFUA_4G12210 AFUA_5G01870 AFUA_5G14820
	0.00805699	13	21	2.51368	GO:0006271 DNA strand elongation involved in DNA replication	http://amigo.geneontology.org/amigo/term/GO:0006271	AFUA_1G03920 AFUA_2G09010 AFUA_2G09060 AFUA_2G10140 AFUA_2G10730 AFUA_2G16710 AFUA_4G07970 AFUA_2G12250 AFUA_3G08300 AFUA_4G11180 AFUA_4G12210 AFUA_5G01870 AFUA_5G14820
	0.00817121	85	248	1.39173	GO:0016192 vesicle-mediated transport	http://amigo.geneontology.org/amigo/term/GO:0016192	AFUA_1G02050 AFUA_1G03400 AFUA_1G03460 AFUA_1G04010 AFUA_1G04080 AFUA_1G04360 AFUA_1G05100 AFUA_1G05120 AFUA_1G07440 AFUA_1G09220 AFUA_1G09820 AFUA_1G10970 AFUA_1G11470 AFUA_1G13020 AFUA_1G13260 AFUA_1G14010 AFUA_1G14240 AFUA_1G14260 AFUA_1G15860 AFUA_2G01530 AFUA_2G01570 AFUA_2G02980 AFUA_2G04740 AFUA_2G05440 AFUA_2G05740 AFUA_2G08720 AFUA_2G08850 AFUA_2G09180 AFUA_2G09670 AFUA_2G10340 AFUA_2G10…
	0.00871914	7	8	3.55299	GO:0000055 ribosomal large subunit export from nucleus	http://amigo.geneontology.org/amigo/term/GO:0000055	AFUA_1G15030 AFUA_2G08560 AFUA_2G16750 AFUA_5G13610 AFUA_7G04430 AFUA_2G04920 AFUA_6G04630
	0.0100548	19	37	2.08515	GO:0001510 RNA methylation	http://amigo.geneontology.org/amigo/term/GO:0001510	AFUA_1G14180 AFUA_1G14220 AFUA_2G11450 AFUA_2G14180 AFUA_3G04200 AFUA_3G08030 AFUA_3G08760 AFUA_5G01760 AFUA_5G05730 AFUA_5G09620 AFUA_5G11650 AFUA_6G07490 AFUA_6G08910 AFUA_7G04860 AFUA_1G05070 AFUA_4G12140 AFUA_4G13450 AFUA_5G05660 AFUA_5G11550
	0.0103562	81	236	1.39367	GO:0022402 cell cycle process	http://amigo.geneontology.org/amigo/term/GO:0022402	AFUA_1G02000 AFUA_1G03920 AFUA_1G08850 AFUA_1G10720 AFUA_1G12380 AFUA_1G15070 AFUA_1G15310 AFUA_1G15710 AFUA_1G16540 AFUA_2G02170 AFUA_2G03150 AFUA_2G03920 AFUA_2G07550 AFUA_2G07730 AFUA_2G09010 AFUA_2G09060 AFUA_2G10140 AFUA_2G10710 AFUA_2G10730 AFUA_2G11320 AFUA_2G11430 AFUA_2G13450 AFUA_2G14280 AFUA_2G15060 AFUA_2G15750 AFUA_2G15905 AFUA_2G16150 AFUA_3G05500 AFUA_3G05530 AFUA_3G05590 AFUA_3G06…
	0.0105792	27	60	1.82725	GO:0000956 nuclear-transcribed mRNA catabolic process	http://amigo.geneontology.org/amigo/term/GO:0000956	AFUA_1G02950 AFUA_1G07090 AFUA_2G02340 AFUA_2G02400 AFUA_2G03260 AFUA_2G03740 AFUA_2G08860 AFUA_2G10000 AFUA_2G11130 AFUA_2G15980 AFUA_3G05860 AFUA_3G08040 AFUA_3G09880 AFUA_5G06400 AFUA_5G06653 AFUA_5G07850 AFUA_5G13360 AFUA_5G13470 AFUA_6G04310 AFUA_6G05130 AFUA_7G04130 AFUA_8G05300 AFUA_1G14310 AFUA_2G04820 AFUA_4G12250 AFUA_5G13530 AFUA_7G01480
	0.0105792	31	72	1.7483	GO:0090501 RNA phosphodiester bond hydrolysis	http://amigo.geneontology.org/amigo/term/GO:0090501	AFUA_1G05410 AFUA_1G07180 AFUA_1G13570 AFUA_2G02340 AFUA_2G03590 AFUA_2G08860 AFUA_2G12880 AFUA_2G13570 AFUA_3G05860 AFUA_3G09720 AFUA_3G09880 AFUA_3G11110 AFUA_4G12200 AFUA_6G10690 AFUA_7G04430 AFUA_8G04640 AFUA_8G04820 AFUA_1G04840 AFUA_1G11420 AFUA_1G16600 AFUA_2G02400 AFUA_4G12250 AFUA_5G04000 AFUA_5G04010 AFUA_5G06653 AFUA_5G13530 AFUA_6G04590 AFUA_6G04630 AFUA_6G06430 AFUA_7G01330 AFUA_7G01…
	0.0105792	29	66	1.78419	GO:0006402 mRNA catabolic process	http://amigo.geneontology.org/amigo/term/GO:0006402	AFUA_1G02950 AFUA_1G07090 AFUA_1G11420 AFUA_2G02340 AFUA_2G02400 AFUA_2G02780 AFUA_2G03260 AFUA_2G03740 AFUA_2G08860 AFUA_2G10000 AFUA_2G11130 AFUA_2G15980 AFUA_3G05860 AFUA_3G08040 AFUA_3G09880 AFUA_5G06400 AFUA_5G06653 AFUA_5G07850 AFUA_5G13360 AFUA_5G13470 AFUA_6G04310 AFUA_6G05130 AFUA_7G04130 AFUA_8G05300 AFUA_1G14310 AFUA_2G04820 AFUA_4G12250 AFUA_5G13530 AFUA_7G01480
	0.0113755	17	32	2.15717	GO:0051170 import into nucleus	http://amigo.geneontology.org/amigo/term/GO:0051170	AFUA_1G03590 AFUA_1G10860 AFUA_1G12280 AFUA_1G15720 AFUA_1G15900 AFUA_2G08560 AFUA_2G10010 AFUA_2G15870 AFUA_2G16090 AFUA_3G05500 AFUA_4G04720 AFUA_4G05840 AFUA_5G01180 AFUA_6G04010 AFUA_6G09990 AFUA_7G06020 AFUA_6G13120
	0.0113755	17	32	2.15717	GO:0006606 protein import into nucleus	http://amigo.geneontology.org/amigo/term/GO:0006606	AFUA_1G03590 AFUA_1G10860 AFUA_1G12280 AFUA_1G15720 AFUA_1G15900 AFUA_2G08560 AFUA_2G10010 AFUA_2G15870 AFUA_2G16090 AFUA_3G05500 AFUA_4G04720 AFUA_4G05840 AFUA_5G01180 AFUA_6G04010 AFUA_6G09990 AFUA_7G06020 AFUA_6G13120
	0.0114126	83	244	1.38126	GO:0051276 chromosome organization	http://amigo.geneontology.org/amigo/term/GO:0051276	AFUA_1G02410 AFUA_1G04520 AFUA_1G06260 AFUA_1G10860 AFUA_1G15070 AFUA_1G15710 AFUA_1G16540 AFUA_2G02170 AFUA_2G03150 AFUA_2G04030 AFUA_2G06110 AFUA_2G06200 AFUA_2G06320 AFUA_2G09000 AFUA_2G09060 AFUA_2G10140 AFUA_2G10640 AFUA_2G11320 AFUA_2G15060 AFUA_2G15905 AFUA_2G16100 AFUA_3G02330 AFUA_3G02340 AFUA_3G05530 AFUA_3G05560 AFUA_3G05590 AFUA_3G05890 AFUA_3G06070 AFUA_3G06980 AFUA_3G09850 AFUA_3G11…
	0.0114126	58	159	1.48121	GO:0006399 tRNA metabolic process	http://amigo.geneontology.org/amigo/term/GO:0006399	AFUA_1G05430 AFUA_1G09010 AFUA_1G14180 AFUA_2G02340 AFUA_2G02400 AFUA_2G02590 AFUA_2G08460 AFUA_2G08860 AFUA_2G14180 AFUA_2G16660 AFUA_3G04200 AFUA_3G05860 AFUA_3G08030 AFUA_3G08390 AFUA_3G08760 AFUA_3G09880 AFUA_4G12200 AFUA_4G13700 AFUA_5G04010 AFUA_5G05490 AFUA_5G06653 AFUA_5G08610 AFUA_5G09620 AFUA_5G11130 AFUA_5G11400 AFUA_5G11650 AFUA_5G12310 AFUA_6G07490 AFUA_6G08910 AFUA_6G10500 AFUA_6G11…
	0.0121822	35	85	1.672	GO:0009451 RNA modification	http://amigo.geneontology.org/amigo/term/GO:0009451	AFUA_1G05310 AFUA_1G13570 AFUA_1G14180 AFUA_1G14220 AFUA_2G08460 AFUA_2G11450 AFUA_2G14180 AFUA_3G04200 AFUA_3G08030 AFUA_3G08390 AFUA_3G08760 AFUA_4G13690 AFUA_5G01760 AFUA_5G05710 AFUA_5G05730 AFUA_5G08610 AFUA_5G09620 AFUA_5G11130 AFUA_5G11650 AFUA_5G12310 AFUA_6G07490 AFUA_6G08910 AFUA_6G10500 AFUA_6G11510 AFUA_7G04860 AFUA_1G05070 AFUA_1G13880 AFUA_1G14770 AFUA_3G06750 AFUA_4G12140 AFUA_4G13…
	0.0155136	10	15	2.70704	GO:0016074 sno(s)RNA metabolic process	http://amigo.geneontology.org/amigo/term/GO:0016074	AFUA_1G14220 AFUA_2G02340 AFUA_2G02400 AFUA_2G03740 AFUA_2G15980 AFUA_3G05860 AFUA_3G09880 AFUA_5G05710 AFUA_5G06653 AFUA_7G04130
	0.0155136	10	15	2.70704	GO:0043144 sno(s)RNA processing	http://amigo.geneontology.org/amigo/term/GO:0043144	AFUA_1G14220 AFUA_2G02340 AFUA_2G02400 AFUA_2G03740 AFUA_2G15980 AFUA_3G05860 AFUA_3G09880 AFUA_5G05710 AFUA_5G06653 AFUA_7G04130
	0.0169246	17	33	2.09181	GO:0034504 protein localization to nucleus	http://amigo.geneontology.org/amigo/term/GO:0034504	AFUA_1G03590 AFUA_1G10860 AFUA_1G12280 AFUA_1G15720 AFUA_1G15900 AFUA_2G08560 AFUA_2G10010 AFUA_2G15870 AFUA_2G16090 AFUA_3G05500 AFUA_4G04720 AFUA_4G05840 AFUA_5G01180 AFUA_6G04010 AFUA_6G09990 AFUA_7G06020 AFUA_6G13120
	0.0169246	151	491	1.24877	GO:0043603 cellular amide metabolic process	http://amigo.geneontology.org/amigo/term/GO:0043603	AFUA_1G02030 AFUA_1G03110 AFUA_1G03390 AFUA_1G04230 AFUA_1G04660 AFUA_1G05080 AFUA_1G05990 AFUA_1G06830 AFUA_1G07630 AFUA_1G09010 AFUA_1G09100 AFUA_1G09150 AFUA_1G09440 AFUA_1G11130 AFUA_1G11190 AFUA_1G12570 AFUA_1G15020 AFUA_2G02320 AFUA_2G02340 AFUA_2G02590 AFUA_2G02710 AFUA_2G04820 AFUA_2G08860 AFUA_2G09760 AFUA_2G10380 AFUA_2G11130 AFUA_2G14810 AFUA_2G16400 AFUA_3G05840 AFUA_3G05860 AFUA_3G06…
	0.0170441	143	462	1.25684	GO:0033036 macromolecule localization	http://amigo.geneontology.org/amigo/term/GO:0033036	AFUA_1G02950 AFUA_1G03590 AFUA_1G04520 AFUA_1G04780 AFUA_1G05110 AFUA_1G06880 AFUA_1G08850 AFUA_1G09620 AFUA_1G09820 AFUA_1G09830 AFUA_1G09840 AFUA_1G10860 AFUA_1G11470 AFUA_1G11870 AFUA_1G12280 AFUA_1G14120 AFUA_1G15400 AFUA_1G15720 AFUA_1G15900 AFUA_1G16540 AFUA_2G02980 AFUA_2G04740 AFUA_2G05440 AFUA_2G08560 AFUA_2G08850 AFUA_2G09180 AFUA_2G09820 AFUA_2G10010 AFUA_2G10930 AFUA_2G11360 AFUA_2G12…
	0.0171501	59	165	1.45196	GO:0000278 mitotic cell cycle	http://amigo.geneontology.org/amigo/term/GO:0000278	AFUA_1G03210 AFUA_1G03920 AFUA_1G07310 AFUA_1G07320 AFUA_1G10720 AFUA_1G12380 AFUA_1G15070 AFUA_1G15310 AFUA_1G15710 AFUA_1G16540 AFUA_2G02170 AFUA_2G03150 AFUA_2G03920 AFUA_2G07550 AFUA_2G09010 AFUA_2G09060 AFUA_2G10710 AFUA_2G10730 AFUA_2G11320 AFUA_2G11430 AFUA_2G13450 AFUA_2G14280 AFUA_2G15060 AFUA_2G15750 AFUA_2G15905 AFUA_2G16150 AFUA_3G05530 AFUA_3G06980 AFUA_3G13920 AFUA_3G13950 AFUA_3G14…
	0.0186548	9	13	2.81116	GO:1901503 ether biosynthetic process	http://amigo.geneontology.org/amigo/term/GO:1901503	AFUA_8G00380 AFUA_8G00420 AFUA_8G00430 AFUA_8G00440 AFUA_8G00480 AFUA_8G00500 AFUA_8G00510 AFUA_2G08590 AFUA_8G00520
	0.0219439	21	45	1.89493	GO:0031123 RNA 3-prime-end processing	http://amigo.geneontology.org/amigo/term/GO:0031123	AFUA_1G14220 AFUA_2G02340 AFUA_2G03590 AFUA_2G03740 AFUA_2G08390 AFUA_2G08860 AFUA_2G15980 AFUA_2G16660 AFUA_3G05860 AFUA_3G08040 AFUA_3G09720 AFUA_3G09880 AFUA_5G05710 AFUA_5G10820 AFUA_5G11400 AFUA_6G10690 AFUA_7G04130 AFUA_8G04040 AFUA_4G12250 AFUA_5G02030 AFUA_5G13530
	0.0220634	13	23	2.2951	GO:0043628 ncRNA 3-prime-end processing	http://amigo.geneontology.org/amigo/term/GO:0043628	AFUA_1G14220 AFUA_2G02340 AFUA_2G03590 AFUA_2G03740 AFUA_2G08860 AFUA_2G15980 AFUA_2G16660 AFUA_3G05860 AFUA_3G09880 AFUA_5G05710 AFUA_7G04130 AFUA_4G12250 AFUA_5G13530
	0.0234071	40	104	1.56176	GO:0008033 tRNA processing	http://amigo.geneontology.org/amigo/term/GO:0008033	AFUA_1G05430 AFUA_1G14180 AFUA_2G02400 AFUA_2G08460 AFUA_2G14180 AFUA_2G16660 AFUA_3G04200 AFUA_3G08030 AFUA_3G08390 AFUA_3G08760 AFUA_4G12200 AFUA_5G04010 AFUA_5G06653 AFUA_5G08610 AFUA_5G09620 AFUA_5G11130 AFUA_5G11400 AFUA_5G11650 AFUA_5G12310 AFUA_6G07490 AFUA_6G08910 AFUA_6G10500 AFUA_6G11510 AFUA_8G04820 AFUA_1G05070 AFUA_1G05310 AFUA_1G14220 AFUA_1G14770 AFUA_2G15210 AFUA_3G06750 AFUA_3G08…
	0.0247242	7	9	3.15822	GO:0031125 rRNA 3-prime-end processing	http://amigo.geneontology.org/amigo/term/GO:0031125	AFUA_2G02340 AFUA_2G03590 AFUA_2G08860 AFUA_3G05860 AFUA_3G09880 AFUA_4G12250 AFUA_5G13530
	0.0247242	7	9	3.15822	GO:0006037 cell wall chitin metabolic process	http://amigo.geneontology.org/amigo/term/GO:0006037	AFUA_1G06210 AFUA_1G07110 AFUA_6G06340 AFUA_2G01870 AFUA_6G08510 AFUA_8G02830 AFUA_2G13440
	0.0247242	6	7	3.48048	GO:0006038 cell wall chitin biosynthetic process	http://amigo.geneontology.org/amigo/term/GO:0006038	AFUA_1G06210 AFUA_1G07110 AFUA_6G06340 AFUA_2G01870 AFUA_8G02830 AFUA_2G13440
	0.0247242	6	7	3.48048	GO:0051053 negative regulation of DNA metabolic process	http://amigo.geneontology.org/amigo/term/GO:0051053	AFUA_2G16100 AFUA_3G06070 AFUA_3G09850 AFUA_4G04390 AFUA_4G04745 AFUA_4G08300
	0.0252089	32	79	1.64479	GO:0006401 RNA catabolic process	http://amigo.geneontology.org/amigo/term/GO:0006401	AFUA_1G02950 AFUA_1G07090 AFUA_1G07180 AFUA_1G11420 AFUA_1G16600 AFUA_2G02340 AFUA_2G02400 AFUA_2G02780 AFUA_2G03260 AFUA_2G03740 AFUA_2G08860 AFUA_2G10000 AFUA_2G11130 AFUA_2G15980 AFUA_3G05860 AFUA_3G08040 AFUA_3G09880 AFUA_4G12250 AFUA_5G06400 AFUA_5G06653 AFUA_5G07850 AFUA_5G10820 AFUA_5G13360 AFUA_5G13470 AFUA_6G04310 AFUA_6G05130 AFUA_7G04130 AFUA_8G05300 AFUA_1G14310 AFUA_2G04820 AFUA_5G13…
	0.025959	51	141	1.46871	GO:1903047 mitotic cell cycle process	http://amigo.geneontology.org/amigo/term/GO:1903047	AFUA_1G03920 AFUA_1G10720 AFUA_1G12380 AFUA_1G15070 AFUA_1G15310 AFUA_1G15710 AFUA_1G16540 AFUA_2G02170 AFUA_2G03150 AFUA_2G03920 AFUA_2G07550 AFUA_2G09010 AFUA_2G09060 AFUA_2G10710 AFUA_2G10730 AFUA_2G11320 AFUA_2G13450 AFUA_2G14280 AFUA_2G15060 AFUA_2G15905 AFUA_2G16150 AFUA_3G05530 AFUA_3G06980 AFUA_3G13920 AFUA_3G13950 AFUA_3G14010 AFUA_3G14340 AFUA_4G10970 AFUA_4G11620 AFUA_4G12160 AFUA_4G12…
	0.026452	30	73	1.66873	GO:0006413 translational initiation	http://amigo.geneontology.org/amigo/term/GO:0006413	AFUA_1G02030 AFUA_1G12570 AFUA_2G09760 AFUA_2G10380 AFUA_2G16400 AFUA_3G05840 AFUA_3G08040 AFUA_3G08160 AFUA_3G08640 AFUA_4G03860 AFUA_4G07580 AFUA_7G03980 AFUA_8G05300 AFUA_1G02590 AFUA_1G09350 AFUA_1G09970 AFUA_1G12130 AFUA_1G15310 AFUA_2G09490 AFUA_2G09870 AFUA_2G14290 AFUA_2G14880 AFUA_2G16620 AFUA_3G06090 AFUA_3G09280 AFUA_5G03180 AFUA_5G03680 AFUA_5G06010 AFUA_5G06750 AFUA_7G01480
	0.0280556	12	21	2.32032	GO:0072528 pyrimidine-containing compound biosynthetic process	http://amigo.geneontology.org/amigo/term/GO:0072528	AFUA_1G02890 AFUA_1G15830 AFUA_2G06240 AFUA_2G10740 AFUA_2G11290 AFUA_4G04270 AFUA_6G11310 AFUA_7G03990 AFUA_7G05210 AFUA_7G05410 AFUA_2G05430 AFUA_5G06780
	0.0324352	31	77	1.63477	GO:0009100 glycoprotein metabolic process	http://amigo.geneontology.org/amigo/term/GO:0009100	AFUA_1G03380 AFUA_1G03810 AFUA_1G12150 AFUA_1G13280 AFUA_1G13870 AFUA_2G02360 AFUA_2G06280 AFUA_2G15910 AFUA_3G07220 AFUA_3G07700 AFUA_4G06870 AFUA_4G08660 AFUA_4G10070 AFUA_4G10750 AFUA_4G12900 AFUA_5G03500 AFUA_5G08970 AFUA_5G10760 AFUA_5G11990 AFUA_5G13090 AFUA_6G04240 AFUA_6G06340 AFUA_6G06580 AFUA_6G12360 AFUA_6G14180 AFUA_8G02800 AFUA_8G04430 AFUA_8G05020 AFUA_4G13400 AFUA_7G02290 AFUA_5G10…
	0.0364555	9	14	2.61036	GO:0071027 nuclear RNA surveillance	http://amigo.geneontology.org/amigo/term/GO:0071027	AFUA_1G02950 AFUA_2G02340 AFUA_2G03740 AFUA_2G08860 AFUA_2G15980 AFUA_3G05860 AFUA_3G09880 AFUA_4G12250 AFUA_5G13530
	0.0435694	15	30	2.03028	GO:0006406 mRNA export from nucleus	http://amigo.geneontology.org/amigo/term/GO:0006406	AFUA_1G02950 AFUA_1G04520 AFUA_1G05110 AFUA_1G10860 AFUA_2G08560 AFUA_3G08040 AFUA_4G04330 AFUA_4G04720 AFUA_4G05840 AFUA_4G12190 AFUA_6G13120 AFUA_1G10355 AFUA_2G04920 AFUA_4G12250 AFUA_5G13530
	0.0443825	8	12	2.70704	GO:0016073 snRNA metabolic process	http://amigo.geneontology.org/amigo/term/GO:0016073	AFUA_1G13570 AFUA_2G02340 AFUA_2G03740 AFUA_2G08860 AFUA_2G15980 AFUA_3G05860 AFUA_3G09880 AFUA_5G05710
	0.0443825	8	12	2.70704	GO:0000727 double-strand break repair via break-induced replication	http://amigo.geneontology.org/amigo/term/GO:0000727	AFUA_1G03920 AFUA_1G15310 AFUA_2G09060 AFUA_2G10140 AFUA_3G14010 AFUA_5G02520 AFUA_5G10890 AFUA_4G11620
	0.0443825	133	437	1.23582	GO:0022607 cellular component assembly	http://amigo.geneontology.org/amigo/term/GO:0022607	AFUA_1G01990 AFUA_1G02210 AFUA_1G02410 AFUA_1G03390 AFUA_1G03920 AFUA_1G05000 AFUA_1G05080 AFUA_1G05340 AFUA_1G06230 AFUA_1G06300 AFUA_1G06610 AFUA_1G06880 AFUA_1G09160 AFUA_1G09350 AFUA_1G09630 AFUA_1G11130 AFUA_1G12390 AFUA_1G12570 AFUA_1G13880 AFUA_1G14960 AFUA_1G15020 AFUA_1G15070 AFUA_1G15310 AFUA_1G16540 AFUA_2G02710 AFUA_2G04030 AFUA_2G05550 AFUA_2G05560 AFUA_2G05740 AFUA_2G06200 AFUA_2G06…
	0.0443825	12	22	2.21485	GO:0030488 tRNA methylation	http://amigo.geneontology.org/amigo/term/GO:0030488	AFUA_1G14180 AFUA_2G14180 AFUA_3G04200 AFUA_3G08030 AFUA_3G08760 AFUA_5G09620 AFUA_5G11650 AFUA_6G07490 AFUA_6G08910 AFUA_1G05070 AFUA_4G12140 AFUA_5G11550
	0.0443825	8	12	2.70704	GO:0031126 sno(s)RNA 3-prime-end processing	http://amigo.geneontology.org/amigo/term/GO:0031126	AFUA_1G14220 AFUA_2G02340 AFUA_2G03740 AFUA_2G15980 AFUA_3G05860 AFUA_3G09880 AFUA_5G05710 AFUA_7G04130
	0.0443825	28	69	1.64777	GO:0043413 macromolecule glycosylation	http://amigo.geneontology.org/amigo/term/GO:0043413	AFUA_1G03380 AFUA_1G03810 AFUA_1G12150 AFUA_1G13280 AFUA_1G13870 AFUA_2G02360 AFUA_2G06280 AFUA_2G15910 AFUA_3G07220 AFUA_3G07700 AFUA_4G06870 AFUA_4G08660 AFUA_4G10750 AFUA_4G12900 AFUA_5G08970 AFUA_5G10760 AFUA_5G11990 AFUA_5G13090 AFUA_6G04240 AFUA_6G06340 AFUA_6G06580 AFUA_6G14180 AFUA_8G02800 AFUA_8G04430 AFUA_4G10070 AFUA_4G13400 AFUA_6G12360 AFUA_5G10780
	0.0443825	28	69	1.64777	GO:0006486 protein glycosylation	http://amigo.geneontology.org/amigo/term/GO:0006486	AFUA_1G03380 AFUA_1G03810 AFUA_1G12150 AFUA_1G13280 AFUA_1G13870 AFUA_2G02360 AFUA_2G06280 AFUA_2G15910 AFUA_3G07220 AFUA_3G07700 AFUA_4G06870 AFUA_4G08660 AFUA_4G10750 AFUA_4G12900 AFUA_5G08970 AFUA_5G10760 AFUA_5G11990 AFUA_5G13090 AFUA_6G04240 AFUA_6G06340 AFUA_6G06580 AFUA_6G14180 AFUA_8G02800 AFUA_8G04430 AFUA_4G10070 AFUA_4G13400 AFUA_6G12360 AFUA_5G10780
	0.0443825	28	69	1.64777	GO:0009101 glycoprotein biosynthetic process	http://amigo.geneontology.org/amigo/term/GO:0009101	AFUA_1G03380 AFUA_1G03810 AFUA_1G12150 AFUA_1G13280 AFUA_1G13870 AFUA_2G02360 AFUA_2G06280 AFUA_2G15910 AFUA_3G07220 AFUA_3G07700 AFUA_4G06870 AFUA_4G08660 AFUA_4G10750 AFUA_4G12900 AFUA_5G08970 AFUA_5G10760 AFUA_5G11990 AFUA_5G13090 AFUA_6G04240 AFUA_6G06340 AFUA_6G06580 AFUA_6G14180 AFUA_8G02800 AFUA_8G04430 AFUA_4G10070 AFUA_4G13400 AFUA_6G12360 AFUA_5G10780
	0.0479584	18	39	1.87411	GO:0090502 RNA phosphodiester bond hydrolysis endonucleolytic	http://amigo.geneontology.org/amigo/term/GO:0090502	AFUA_1G05410 AFUA_1G07180 AFUA_2G03590 AFUA_2G12880 AFUA_2G13570 AFUA_3G11110 AFUA_4G12200 AFUA_7G04430 AFUA_8G04640 AFUA_8G04820 AFUA_1G04840 AFUA_1G16600 AFUA_2G02400 AFUA_5G04000 AFUA_5G04010 AFUA_6G04630 AFUA_6G06430 AFUA_7G01330
	0.0482747	23	54	1.7295	GO:0006888 endoplasmic reticulum to Golgi vesicle-mediated transport	http://amigo.geneontology.org/amigo/term/GO:0006888	AFUA_1G03400 AFUA_1G04010 AFUA_1G05120 AFUA_1G10970 AFUA_1G11470 AFUA_1G13260 AFUA_1G15860 AFUA_2G01530 AFUA_2G02980 AFUA_2G08720 AFUA_2G12980 AFUA_2G15080 AFUA_2G16800 AFUA_4G09120 AFUA_4G13190 AFUA_5G05970 AFUA_5G12880 AFUA_6G03840 AFUA_6G04150 AFUA_6G05220 AFUA_6G12830 AFUA_7G05540 AFUA_2G14580

## Sheet: meaB-Af293 untr
A. fumigatus untreated ΔmeaB vs. Af293
					upregulated genes	KEGG pathway terms
	No significant enrichment was found.
						Biological process GO terms
	Enrichment FDR	nGenes	Pathway Genes	Fold Enrichment	Pathway	URL	Genes
	4.1225e-05	9	55	8.3483	GO:0016126 sterol biosynthetic process	http://amigo.geneontology.org/amigo/term/GO:0016126	AFUA_3G10660 AFUA_4G09190 AFUA_5G14260 AFUA_8G07210 AFUA_1G17190 AFUA_2G07680 AFUA_3G03400 AFUA_3G03410 AFUA_3G03420
	4.1225e-05	8	41	9.95461	GO:0016128 phytosteroid metabolic process	http://amigo.geneontology.org/amigo/term/GO:0016128	AFUA_3G10660 AFUA_4G09190 AFUA_8G07210 AFUA_1G17190 AFUA_2G07680 AFUA_3G03400 AFUA_3G03410 AFUA_3G03420
	4.1225e-05	8	40	10.2035	GO:0016129 phytosteroid biosynthetic process	http://amigo.geneontology.org/amigo/term/GO:0016129	AFUA_3G10660 AFUA_4G09190 AFUA_8G07210 AFUA_1G17190 AFUA_2G07680 AFUA_3G03400 AFUA_3G03410 AFUA_3G03420
	4.1225e-05	8	41	9.95461	GO:0044107 cellular alcohol metabolic process	http://amigo.geneontology.org/amigo/term/GO:0044107	AFUA_3G10660 AFUA_4G09190 AFUA_8G07210 AFUA_1G17190 AFUA_2G07680 AFUA_3G03400 AFUA_3G03410 AFUA_3G03420
	4.1225e-05	8	40	10.2035	GO:0044108 cellular alcohol biosynthetic process	http://amigo.geneontology.org/amigo/term/GO:0044108	AFUA_3G10660 AFUA_4G09190 AFUA_8G07210 AFUA_1G17190 AFUA_2G07680 AFUA_3G03400 AFUA_3G03410 AFUA_3G03420
	4.1225e-05	33	706	2.38467	GO:0055085 transmembrane transport	http://amigo.geneontology.org/amigo/term/GO:0055085	AFUA_1G02730 AFUA_1G12620 AFUA_1G13800 AFUA_3G02060 AFUA_3G02610 AFUA_3G03430 AFUA_3G03440 AFUA_3G03670 AFUA_4G13090 AFUA_5G00980 AFUA_5G01350 AFUA_5G06070 AFUA_5G14490 AFUA_6G13190 AFUA_7G00950 AFUA_8G05710 AFUA_1G00970 AFUA_1G02530 AFUA_2G00780 AFUA_2G09860 AFUA_2G10690 AFUA_2G14230 AFUA_2G17360 AFUA_5G02790 AFUA_5G03790 AFUA_6G02000 AFUA_6G02730 AFUA_7G01790 AFUA_8G04470 AFUA_8G04630 AFUA_8G06…
	4.1225e-05	8	40	10.2035	GO:0097384 cellular lipid biosynthetic process	http://amigo.geneontology.org/amigo/term/GO:0097384	AFUA_3G10660 AFUA_4G09190 AFUA_8G07210 AFUA_1G17190 AFUA_2G07680 AFUA_3G03400 AFUA_3G03410 AFUA_3G03420
	4.1225e-05	8	41	9.95461	GO:1902653 secondary alcohol biosynthetic process	http://amigo.geneontology.org/amigo/term/GO:1902653	AFUA_3G10660 AFUA_4G09190 AFUA_8G07210 AFUA_1G17190 AFUA_2G07680 AFUA_3G03400 AFUA_3G03410 AFUA_3G03420
	4.1225e-05	8	40	10.2035	GO:0006696 ergosterol biosynthetic process	http://amigo.geneontology.org/amigo/term/GO:0006696	AFUA_3G10660 AFUA_4G09190 AFUA_8G07210 AFUA_1G17190 AFUA_2G07680 AFUA_3G03400 AFUA_3G03410 AFUA_3G03420
	4.1225e-05	9	50	9.18313	GO:0006879 cellular iron ion homeostasis	http://amigo.geneontology.org/amigo/term/GO:0006879	AFUA_1G16040 AFUA_5G03790 AFUA_5G14940 AFUA_2G07680 AFUA_3G03420 AFUA_3G03440 AFUA_1G17190 AFUA_3G03410 AFUA_3G03660
	4.1225e-05	8	41	9.95461	GO:0008204 ergosterol metabolic process	http://amigo.geneontology.org/amigo/term/GO:0008204	AFUA_3G10660 AFUA_4G09190 AFUA_8G07210 AFUA_1G17190 AFUA_2G07680 AFUA_3G03400 AFUA_3G03410 AFUA_3G03420
	4.1225e-05	6	17	18.0061	GO:0010106 cellular response to iron ion starvation	http://amigo.geneontology.org/amigo/term/GO:0010106	AFUA_5G03790 AFUA_2G07680 AFUA_3G03420 AFUA_3G03440 AFUA_1G17190 AFUA_3G03410
	4.36791e-05	9	56	8.19922	GO:0055072 iron ion homeostasis	http://amigo.geneontology.org/amigo/term/GO:0055072	AFUA_1G16040 AFUA_5G03790 AFUA_5G14940 AFUA_2G07680 AFUA_3G03420 AFUA_3G03440 AFUA_1G17190 AFUA_3G03410 AFUA_3G03660
	6.96587e-05	9	60	7.65261	GO:0016125 sterol metabolic process	http://amigo.geneontology.org/amigo/term/GO:0016125	AFUA_3G10660 AFUA_4G09190 AFUA_5G14260 AFUA_8G07210 AFUA_1G17190 AFUA_2G07680 AFUA_3G03400 AFUA_3G03410 AFUA_3G03420
	6.96587e-05	8	45	9.06976	GO:1902652 secondary alcohol metabolic process	http://amigo.geneontology.org/amigo/term/GO:1902652	AFUA_3G10660 AFUA_4G09190 AFUA_8G07210 AFUA_1G17190 AFUA_2G07680 AFUA_3G03400 AFUA_3G03410 AFUA_3G03420
	7.48414e-05	9	61	7.52716	GO:0006694 steroid biosynthetic process	http://amigo.geneontology.org/amigo/term/GO:0006694	AFUA_3G10660 AFUA_4G09190 AFUA_5G14260 AFUA_8G07210 AFUA_1G17190 AFUA_2G07680 AFUA_3G03400 AFUA_3G03410 AFUA_3G03420
	0.000135395	4	7	29.1528	GO:1900549 N,N,N-triacetylfusarinine C metabolic process	http://amigo.geneontology.org/amigo/term/GO:1900549	AFUA_1G17190 AFUA_3G03400 AFUA_3G03410 AFUA_3G03420
	0.000135395	4	7	29.1528	GO:1900551 N,N,N-triacetylfusarinine C biosynthetic process	http://amigo.geneontology.org/amigo/term/GO:1900551	AFUA_1G17190 AFUA_3G03400 AFUA_3G03410 AFUA_3G03420
	0.000159678	9	68	6.7523	GO:0008202 steroid metabolic process	http://amigo.geneontology.org/amigo/term/GO:0008202	AFUA_3G10660 AFUA_4G09190 AFUA_5G14260 AFUA_8G07210 AFUA_1G17190 AFUA_2G07680 AFUA_3G03400 AFUA_3G03410 AFUA_3G03420
	0.000191861	9	70	6.55938	GO:0046165 alcohol biosynthetic process	http://amigo.geneontology.org/amigo/term/GO:0046165	AFUA_3G10660 AFUA_4G09190 AFUA_8G07210 AFUA_1G17190 AFUA_2G07680 AFUA_3G03400 AFUA_3G03410 AFUA_3G03420 AFUA_5G06240
	0.000191861	11	109	5.14854	GO:1901617 organic hydroxy compound biosynthetic process	http://amigo.geneontology.org/amigo/term/GO:1901617	AFUA_3G10660 AFUA_4G09190 AFUA_5G14260 AFUA_8G07210 AFUA_5G01430 AFUA_1G17190 AFUA_2G07680 AFUA_3G03400 AFUA_3G03410 AFUA_3G03420 AFUA_5G06240
	0.000280319	9	74	6.20482	GO:0046916 cellular transition metal ion homeostasis	http://amigo.geneontology.org/amigo/term/GO:0046916	AFUA_1G16040 AFUA_5G03790 AFUA_5G14940 AFUA_2G07680 AFUA_3G03420 AFUA_3G03440 AFUA_1G17190 AFUA_3G03410 AFUA_3G03660
	0.000307406	5	17	15.0051	GO:0006084 acetyl-CoA metabolic process	http://amigo.geneontology.org/amigo/term/GO:0006084	AFUA_3G10660 AFUA_6G10650 AFUA_6G10660 AFUA_8G07210 AFUA_3G10750
	0.000726545	9	84	5.46615	GO:0055076 transition metal ion homeostasis	http://amigo.geneontology.org/amigo/term/GO:0055076	AFUA_1G16040 AFUA_5G03790 AFUA_5G14940 AFUA_2G07680 AFUA_3G03420 AFUA_3G03440 AFUA_1G17190 AFUA_3G03410 AFUA_3G03660
	0.00349228	6	43	7.11871	GO:0009267 cellular response to starvation	http://amigo.geneontology.org/amigo/term/GO:0009267	AFUA_5G03790 AFUA_2G07680 AFUA_3G03420 AFUA_3G03440 AFUA_1G17190 AFUA_3G03410
	0.00350036	5	28	9.11025	GO:0035383 thioester metabolic process	http://amigo.geneontology.org/amigo/term/GO:0035383	AFUA_3G10660 AFUA_6G10650 AFUA_6G10660 AFUA_8G07210 AFUA_3G10750
	0.00350036	5	28	9.11025	GO:0006637 acyl-CoA metabolic process	http://amigo.geneontology.org/amigo/term/GO:0006637	AFUA_3G10660 AFUA_6G10650 AFUA_6G10660 AFUA_8G07210 AFUA_3G10750
	0.00434806	3	7	21.8646	GO:0033212 iron import into cell	http://amigo.geneontology.org/amigo/term/GO:0033212	AFUA_5G03790 AFUA_2G07680 AFUA_3G03660
	0.00434806	9	108	4.25145	GO:0006066 alcohol metabolic process	http://amigo.geneontology.org/amigo/term/GO:0006066	AFUA_3G10660 AFUA_4G09190 AFUA_8G07210 AFUA_1G17190 AFUA_2G07680 AFUA_3G03400 AFUA_3G03410 AFUA_3G03420 AFUA_5G06240
	0.0048092	6	47	6.51286	GO:0042594 response to starvation	http://amigo.geneontology.org/amigo/term/GO:0042594	AFUA_5G03790 AFUA_2G07680 AFUA_3G03420 AFUA_3G03440 AFUA_1G17190 AFUA_3G03410
	0.00487205	5	31	8.22861	GO:0098657 import into cell	http://amigo.geneontology.org/amigo/term/GO:0098657	AFUA_4G13090 AFUA_5G03790 AFUA_7G00950 AFUA_2G07680 AFUA_3G03660
	0.00487205	9	111	4.13655	GO:0006875 cellular metal ion homeostasis	http://amigo.geneontology.org/amigo/term/GO:0006875	AFUA_1G16040 AFUA_5G03790 AFUA_5G14940 AFUA_2G07680 AFUA_3G03420 AFUA_3G03440 AFUA_1G17190 AFUA_3G03410 AFUA_3G03660
	0.00505697	10	137	3.7239	GO:0055082 cellular chemical homeostasis	http://amigo.geneontology.org/amigo/term/GO:0055082	AFUA_1G16040 AFUA_2G16330 AFUA_5G03790 AFUA_5G14940 AFUA_2G07680 AFUA_3G03420 AFUA_3G03440 AFUA_1G17190 AFUA_3G03410 AFUA_3G03660
	0.00568199	3	8	19.1315	GO:0019290 siderophore biosynthetic process	http://amigo.geneontology.org/amigo/term/GO:0019290	AFUA_2G07680 AFUA_3G03400 AFUA_1G17190
	0.00568199	3	8	19.1315	GO:0009237 siderophore metabolic process	http://amigo.geneontology.org/amigo/term/GO:0009237	AFUA_2G07680 AFUA_3G03400 AFUA_1G17190
	0.00596108	11	168	3.34042	GO:0019725 cellular homeostasis	http://amigo.geneontology.org/amigo/term/GO:0019725	AFUA_1G16040 AFUA_2G16330 AFUA_5G03790 AFUA_5G14940 AFUA_3G03560 AFUA_2G07680 AFUA_3G03420 AFUA_3G03440 AFUA_1G17190 AFUA_3G03410 AFUA_3G03660
	0.00610257	11	169	3.32066	GO:1901615 organic hydroxy compound metabolic process	http://amigo.geneontology.org/amigo/term/GO:1901615	AFUA_3G10660 AFUA_4G09190 AFUA_5G14260 AFUA_8G07210 AFUA_5G01430 AFUA_1G17190 AFUA_2G07680 AFUA_3G03400 AFUA_3G03410 AFUA_3G03420 AFUA_5G06240
	0.00641138	5	34	7.50256	GO:0006826 iron ion transport	http://amigo.geneontology.org/amigo/term/GO:0006826	AFUA_1G16040 AFUA_5G03790 AFUA_5G14940 AFUA_2G07680 AFUA_3G03660
	0.00655291	17	355	2.44309	GO:0044283 small molecule biosynthetic process	http://amigo.geneontology.org/amigo/term/GO:0044283	AFUA_1G15000 AFUA_3G10660 AFUA_3G14920 AFUA_4G09190 AFUA_5G08120 AFUA_5G11040 AFUA_6G10650 AFUA_6G10660 AFUA_8G07210 AFUA_5G01430 AFUA_5G14410 AFUA_1G17190 AFUA_2G07680 AFUA_3G03400 AFUA_3G03410 AFUA_3G03420 AFUA_5G06240
	0.00668294	3	9	17.0058	GO:0044277 cell wall disassembly	http://amigo.geneontology.org/amigo/term/GO:0044277	AFUA_1G03352 AFUA_7G08350 AFUA_8G06360
	0.00668294	3	9	17.0058	GO:0006085 acetyl-CoA biosynthetic process	http://amigo.geneontology.org/amigo/term/GO:0006085	AFUA_6G10650 AFUA_6G10660 AFUA_3G10750
	0.00668294	3	9	17.0058	GO:0070871 cell wall organization involved in conjugation with cellular fusion	http://amigo.geneontology.org/amigo/term/GO:0070871	AFUA_1G03352 AFUA_7G08350 AFUA_8G06360
	0.00668294	3	9	17.0058	GO:0071853 fungal-type cell wall disassembly	http://amigo.geneontology.org/amigo/term/GO:0071853	AFUA_1G03352 AFUA_7G08350 AFUA_8G06360
	0.00668294	3	9	17.0058	GO:1904541 fungal-type cell wall disassembly involved in conjugation with cellular fusion	http://amigo.geneontology.org/amigo/term/GO:1904541	AFUA_1G03352 AFUA_7G08350 AFUA_8G06360
	0.00689468	9	122	3.76358	GO:0030003 cellular cation homeostasis	http://amigo.geneontology.org/amigo/term/GO:0030003	AFUA_1G16040 AFUA_5G03790 AFUA_5G14940 AFUA_2G07680 AFUA_3G03420 AFUA_3G03440 AFUA_1G17190 AFUA_3G03410 AFUA_3G03660
	0.00715937	9	123	3.73298	GO:0055065 metal ion homeostasis	http://amigo.geneontology.org/amigo/term/GO:0055065	AFUA_1G16040 AFUA_5G03790 AFUA_5G14940 AFUA_2G07680 AFUA_3G03420 AFUA_3G03440 AFUA_1G17190 AFUA_3G03410 AFUA_3G03660
	0.00787995	9	125	3.67325	GO:0006873 cellular ion homeostasis	http://amigo.geneontology.org/amigo/term/GO:0006873	AFUA_1G16040 AFUA_5G03790 AFUA_5G14940 AFUA_2G07680 AFUA_3G03420 AFUA_3G03440 AFUA_1G17190 AFUA_3G03410 AFUA_3G03660
	0.0104753	2	3	34.0116	GO:0017198 N-terminal peptidyl-serine acetylation	http://amigo.geneontology.org/amigo/term/GO:0017198	AFUA_2G00570 AFUA_7G00850
	0.0104753	2	3	34.0116	GO:0030920 peptidyl-serine acetylation	http://amigo.geneontology.org/amigo/term/GO:0030920	AFUA_2G00570 AFUA_7G00850
	0.0104753	2	3	34.0116	GO:0033214 siderophore-dependent iron import into cell	http://amigo.geneontology.org/amigo/term/GO:0033214	AFUA_2G07680 AFUA_3G03660
	0.0104753	3	11	13.9138	GO:0035384 thioester biosynthetic process	http://amigo.geneontology.org/amigo/term/GO:0035384	AFUA_6G10650 AFUA_6G10660 AFUA_3G10750
	0.0104753	3	11	13.9138	GO:0071616 acyl-CoA biosynthetic process	http://amigo.geneontology.org/amigo/term/GO:0071616	AFUA_6G10650 AFUA_6G10660 AFUA_3G10750
	0.0104753	9	132	3.47846	GO:0098771 inorganic ion homeostasis	http://amigo.geneontology.org/amigo/term/GO:0098771	AFUA_1G16040 AFUA_5G03790 AFUA_5G14940 AFUA_2G07680 AFUA_3G03420 AFUA_3G03440 AFUA_1G17190 AFUA_3G03410 AFUA_3G03660
	0.0104753	2	3	34.0116	GO:1902767 isoprenoid biosynthetic process via mevalonate	http://amigo.geneontology.org/amigo/term/GO:1902767	AFUA_3G10660 AFUA_8G07210
	0.0104753	39	1252	1.5892	GO:0006810 transport	http://amigo.geneontology.org/amigo/term/GO:0006810	AFUA_1G02730 AFUA_1G12620 AFUA_1G13800 AFUA_1G16040 AFUA_2G02310 AFUA_3G02060 AFUA_3G02610 AFUA_3G03430 AFUA_3G03440 AFUA_3G03670 AFUA_4G13090 AFUA_5G00980 AFUA_5G01350 AFUA_5G03790 AFUA_5G06070 AFUA_5G14490 AFUA_5G14940 AFUA_6G02000 AFUA_6G13190 AFUA_6G13380 AFUA_7G00950 AFUA_7G01790 AFUA_8G05710 AFUA_1G00970 AFUA_1G02530 AFUA_2G00780 AFUA_2G09860 AFUA_2G10690 AFUA_2G14230 AFUA_2G17360 AFUA_5G02…
	0.0104753	2	3	34.0116	GO:0010142 farnesyl diphosphate biosynthetic process mevalonate pathway	http://amigo.geneontology.org/amigo/term/GO:0010142	AFUA_3G10660 AFUA_8G07210
	0.0107023	9	134	3.42654	GO:0055080 cation homeostasis	http://amigo.geneontology.org/amigo/term/GO:0055080	AFUA_1G16040 AFUA_5G03790 AFUA_5G14940 AFUA_2G07680 AFUA_3G03420 AFUA_3G03440 AFUA_1G17190 AFUA_3G03410 AFUA_3G03660
	0.0114182	4	25	8.16278	GO:0019184 nonribosomal peptide biosynthetic process	http://amigo.geneontology.org/amigo/term/GO:0019184	AFUA_3G03420 AFUA_2G07680 AFUA_3G03400 AFUA_1G17190
	0.0114182	6	63	4.8588	GO:0031668 cellular response to extracellular stimulus	http://amigo.geneontology.org/amigo/term/GO:0031668	AFUA_5G03790 AFUA_2G07680 AFUA_3G03420 AFUA_3G03440 AFUA_1G17190 AFUA_3G03410
	0.0114182	6	63	4.8588	GO:0031669 cellular response to nutrient levels	http://amigo.geneontology.org/amigo/term/GO:0031669	AFUA_5G03790 AFUA_2G07680 AFUA_3G03420 AFUA_3G03440 AFUA_1G17190 AFUA_3G03410
	0.0114182	39	1264	1.57411	GO:0051234 establishment of localization	http://amigo.geneontology.org/amigo/term/GO:0051234	AFUA_1G02730 AFUA_1G12620 AFUA_1G13800 AFUA_1G16040 AFUA_2G02310 AFUA_3G02060 AFUA_3G02610 AFUA_3G03430 AFUA_3G03440 AFUA_3G03670 AFUA_4G13090 AFUA_5G00980 AFUA_5G01350 AFUA_5G03790 AFUA_5G06070 AFUA_5G14490 AFUA_5G14940 AFUA_6G02000 AFUA_6G13190 AFUA_6G13380 AFUA_7G00950 AFUA_7G01790 AFUA_8G05710 AFUA_1G00970 AFUA_1G02530 AFUA_2G00780 AFUA_2G09860 AFUA_2G10690 AFUA_2G14230 AFUA_2G17360 AFUA_5G02…
	0.0114182	6	63	4.8588	GO:0071496 cellular response to external stimulus	http://amigo.geneontology.org/amigo/term/GO:0071496	AFUA_5G03790 AFUA_2G07680 AFUA_3G03420 AFUA_3G03440 AFUA_1G17190 AFUA_3G03410
	0.01234	10	167	3.05493	GO:0048878 chemical homeostasis	http://amigo.geneontology.org/amigo/term/GO:0048878	AFUA_1G16040 AFUA_2G16330 AFUA_5G03790 AFUA_5G14940 AFUA_2G07680 AFUA_3G03420 AFUA_3G03440 AFUA_1G17190 AFUA_3G03410 AFUA_3G03660
	0.01234	9	139	3.30328	GO:0050801 ion homeostasis	http://amigo.geneontology.org/amigo/term/GO:0050801	AFUA_1G16040 AFUA_5G03790 AFUA_5G14940 AFUA_2G07680 AFUA_3G03420 AFUA_3G03440 AFUA_1G17190 AFUA_3G03410 AFUA_3G03660
	0.0124208	11	197	2.84869	GO:0042592 homeostatic process	http://amigo.geneontology.org/amigo/term/GO:0042592	AFUA_1G16040 AFUA_2G16330 AFUA_5G03790 AFUA_5G14940 AFUA_3G03560 AFUA_2G07680 AFUA_3G03420 AFUA_3G03440 AFUA_1G17190 AFUA_3G03410 AFUA_3G03660
	0.013254	5	45	5.6686	GO:0033865 nucleoside bisphosphate metabolic process	http://amigo.geneontology.org/amigo/term/GO:0033865	AFUA_3G10660 AFUA_6G10650 AFUA_6G10660 AFUA_8G07210 AFUA_3G10750
	0.013254	5	45	5.6686	GO:0033875 ribonucleoside bisphosphate metabolic process	http://amigo.geneontology.org/amigo/term/GO:0033875	AFUA_3G10660 AFUA_6G10650 AFUA_6G10660 AFUA_8G07210 AFUA_3G10750
	0.013254	5	45	5.6686	GO:0034032 purine nucleoside bisphosphate metabolic process	http://amigo.geneontology.org/amigo/term/GO:0034032	AFUA_3G10660 AFUA_6G10650 AFUA_6G10660 AFUA_8G07210 AFUA_3G10750
	0.014838	6	68	4.50153	GO:0031667 response to nutrient levels	http://amigo.geneontology.org/amigo/term/GO:0031667	AFUA_5G03790 AFUA_2G07680 AFUA_3G03420 AFUA_3G03440 AFUA_1G17190 AFUA_3G03410
	0.014838	40	1334	1.52976	GO:0051179 localization	http://amigo.geneontology.org/amigo/term/GO:0051179	AFUA_1G02730 AFUA_1G12620 AFUA_1G13800 AFUA_1G16040 AFUA_2G02310 AFUA_3G02060 AFUA_3G02610 AFUA_3G03430 AFUA_3G03440 AFUA_3G03670 AFUA_3G07015 AFUA_4G13090 AFUA_5G00980 AFUA_5G01350 AFUA_5G03790 AFUA_5G06070 AFUA_5G14490 AFUA_5G14940 AFUA_6G02000 AFUA_6G13190 AFUA_6G13380 AFUA_7G00950 AFUA_7G01790 AFUA_8G05710 AFUA_1G00970 AFUA_1G02530 AFUA_2G00780 AFUA_2G09860 AFUA_2G10690 AFUA_2G14230 AFUA_2G17…
	0.014838	6	68	4.50153	GO:0009991 response to extracellular stimulus	http://amigo.geneontology.org/amigo/term/GO:0009991	AFUA_5G03790 AFUA_2G07680 AFUA_3G03420 AFUA_3G03440 AFUA_1G17190 AFUA_3G03410
	0.0154425	2	4	25.5087	GO:0019539 hydroxymate-containing siderophore biosynthetic process	http://amigo.geneontology.org/amigo/term/GO:0019539	AFUA_2G07680 AFUA_1G17190
	0.0154425	2	4	25.5087	GO:0031168 ferrichrome metabolic process	http://amigo.geneontology.org/amigo/term/GO:0031168	AFUA_2G07680 AFUA_1G17190
	0.0154425	2	4	25.5087	GO:0031169 ferrichrome biosynthetic process	http://amigo.geneontology.org/amigo/term/GO:0031169	AFUA_2G07680 AFUA_1G17190
	0.0154425	2	4	25.5087	GO:0045337 farnesyl diphosphate biosynthetic process	http://amigo.geneontology.org/amigo/term/GO:0045337	AFUA_3G10660 AFUA_8G07210
	0.0211842	10	184	2.77268	GO:0019748 secondary metabolic process	http://amigo.geneontology.org/amigo/term/GO:0019748	AFUA_3G03420 AFUA_5G01200 AFUA_6G09740 AFUA_2G07680 AFUA_3G03400 AFUA_6G09730 AFUA_4G14380 AFUA_1G17190 AFUA_3G03410 AFUA_3G02670
	0.0240784	6	76	4.02769	GO:0009605 response to external stimulus	http://amigo.geneontology.org/amigo/term/GO:0009605	AFUA_5G03790 AFUA_2G07680 AFUA_3G03420 AFUA_3G03440 AFUA_1G17190 AFUA_3G03410
	0.0241214	2	5	20.407	GO:0045338 farnesyl diphosphate metabolic process	http://amigo.geneontology.org/amigo/term/GO:0045338	AFUA_3G10660 AFUA_8G07210
	0.0241214	9	158	2.90605	GO:0006790 sulfur compound metabolic process	http://amigo.geneontology.org/amigo/term/GO:0006790	AFUA_1G17170 AFUA_2G02490 AFUA_3G10660 AFUA_5G14410 AFUA_6G10650 AFUA_6G10660 AFUA_8G07210 AFUA_3G10750 AFUA_6G09740
	0.0296974	5	56	4.55512	GO:0000041 transition metal ion transport	http://amigo.geneontology.org/amigo/term/GO:0000041	AFUA_1G16040 AFUA_5G03790 AFUA_5G14940 AFUA_2G07680 AFUA_3G03660
	0.0339981	5	58	4.39805	GO:0031505 fungal-type cell wall organization	http://amigo.geneontology.org/amigo/term/GO:0031505	AFUA_1G03352 AFUA_2G02310 AFUA_7G08350 AFUA_8G06360 AFUA_3G08990
	0.0339981	2	6	17.0058	GO:0070301 cellular response to hydrogen peroxide	http://amigo.geneontology.org/amigo/term/GO:0070301	AFUA_1G17190 AFUA_3G03410
	0.0339981	2	6	17.0058	GO:1901678 iron coordination entity transport	http://amigo.geneontology.org/amigo/term/GO:1901678	AFUA_2G07680 AFUA_3G03660
	0.0452944	8	145	2.81475	GO:0044550 secondary metabolite biosynthetic process	http://amigo.geneontology.org/amigo/term/GO:0044550	AFUA_3G03420 AFUA_5G01200 AFUA_6G09740 AFUA_2G07680 AFUA_3G03400 AFUA_6G09730 AFUA_1G17190 AFUA_3G03410
					downregulated genes	KEGG pathway terms
	Enrichment FDR	nGenes	Pathway Genes	Fold Enrichment	Pathway	URL	Genes
	0.00188401	11	39	3.82784	Path:afm00380 Tryptophan metabolism	http://www.genome.jp/kegg-bin/show_pathway?afm00380	AFUA_2G17440 AFUA_2G17460 AFUA_2G18030 AFUA_3G00100 AFUA_4G09830 AFUA_5G00470 AFUA_5G01240 AFUA_5G09140 AFUA_6G11430 AFUA_7G01000 AFUA_8G01780
	0.00188401	16	75	2.89524	Path:afm00500 Starch and sucrose metabolism	http://www.genome.jp/kegg-bin/show_pathway?afm00500	AFUA_1G05770 AFUA_1G16250 AFUA_2G00430 AFUA_2G00690 AFUA_2G00710 AFUA_2G03230 AFUA_2G11620 AFUA_4G10130 AFUA_4G10140 AFUA_4G10150 AFUA_6G11610 AFUA_6G13270 AFUA_7G06140 AFUA_7G06380 AFUA_7G06740 AFUA_8G02100
						Biological process GO terms
	Enrichment FDR	nGenes	Pathway Genes	Fold Enrichment	Pathway	URL	Genes
	4.61719e-31	61	184	6.27432	GO:0019748 secondary metabolic process	http://amigo.geneontology.org/amigo/term/GO:0019748	AFUA_2G05260 AFUA_2G17440 AFUA_3G12920 AFUA_3G13730 AFUA_3G14700 AFUA_4G00210 AFUA_4G00220 AFUA_4G14440 AFUA_4G14820 AFUA_4G14840 AFUA_5G12460 AFUA_5G12510 AFUA_6G09610 AFUA_6G12050 AFUA_6G12060 AFUA_6G13920 AFUA_6G13930 AFUA_6G13990 AFUA_7G05840 AFUA_8G00540 AFUA_8G00910 AFUA_2G17960 AFUA_2G17970 AFUA_8G00230 AFUA_8G00250 AFUA_2G17530 AFUA_2G17540 AFUA_2G17550 AFUA_2G17560 AFUA_2G17580 AFUA_2G18…
	1.56907e-15	39	145	5.09039	GO:0044550 secondary metabolite biosynthetic process	http://amigo.geneontology.org/amigo/term/GO:0044550	AFUA_2G05260 AFUA_3G12920 AFUA_3G13730 AFUA_3G14700 AFUA_4G00210 AFUA_4G00220 AFUA_4G14440 AFUA_4G14820 AFUA_4G14840 AFUA_6G09610 AFUA_6G12050 AFUA_6G12060 AFUA_6G13930 AFUA_6G13990 AFUA_8G00540 AFUA_8G00910 AFUA_2G17960 AFUA_2G17970 AFUA_8G00250 AFUA_2G17530 AFUA_2G17540 AFUA_2G17550 AFUA_2G17560 AFUA_2G17580 AFUA_2G18040 AFUA_4G14540 AFUA_8G06420 AFUA_6G09630 AFUA_6G09680 AFUA_4G14490 AFUA_4G14…
	1.73716e-14	19	32	11.2372	GO:0016114 terpenoid biosynthetic process	http://amigo.geneontology.org/amigo/term/GO:0016114	AFUA_4G14770 AFUA_6G13920 AFUA_6G13930 AFUA_6G13940 AFUA_6G13945 AFUA_6G13950 AFUA_6G13970 AFUA_6G13980 AFUA_6G13990 AFUA_6G14000 AFUA_8G00370 AFUA_8G00380 AFUA_8G00390 AFUA_8G00400 AFUA_8G00470 AFUA_8G00480 AFUA_8G00490 AFUA_8G00510 AFUA_8G00520
	2.9258e-14	19	33	10.8967	GO:0006721 terpenoid metabolic process	http://amigo.geneontology.org/amigo/term/GO:0006721	AFUA_4G14770 AFUA_6G13920 AFUA_6G13930 AFUA_6G13940 AFUA_6G13945 AFUA_6G13950 AFUA_6G13970 AFUA_6G13980 AFUA_6G13990 AFUA_6G14000 AFUA_8G00370 AFUA_8G00380 AFUA_8G00390 AFUA_8G00400 AFUA_8G00470 AFUA_8G00480 AFUA_8G00490 AFUA_8G00510 AFUA_8G00520
	7.40222e-12	20	47	8.05353	GO:0008299 isoprenoid biosynthetic process	http://amigo.geneontology.org/amigo/term/GO:0008299	AFUA_5G01590 AFUA_4G14770 AFUA_6G13920 AFUA_6G13930 AFUA_6G13940 AFUA_6G13945 AFUA_6G13950 AFUA_6G13970 AFUA_6G13980 AFUA_6G13990 AFUA_6G14000 AFUA_8G00370 AFUA_8G00380 AFUA_8G00390 AFUA_8G00400 AFUA_8G00470 AFUA_8G00480 AFUA_8G00490 AFUA_8G00510 AFUA_8G00520
	7.83188e-12	21	53	7.4989	GO:0006720 isoprenoid metabolic process	http://amigo.geneontology.org/amigo/term/GO:0006720	AFUA_4G01500 AFUA_5G01590 AFUA_4G14770 AFUA_6G13920 AFUA_6G13930 AFUA_6G13940 AFUA_6G13945 AFUA_6G13950 AFUA_6G13970 AFUA_6G13980 AFUA_6G13990 AFUA_6G14000 AFUA_8G00370 AFUA_8G00380 AFUA_8G00390 AFUA_8G00400 AFUA_8G00470 AFUA_8G00480 AFUA_8G00490 AFUA_8G00510 AFUA_8G00520
	7.07515e-10	42	247	3.21815	GO:0016052 carbohydrate catabolic process	http://amigo.geneontology.org/amigo/term/GO:0016052	AFUA_1G05770 AFUA_1G16270 AFUA_2G11620 AFUA_3G00470 AFUA_3G01490 AFUA_5G00480 AFUA_5G12690 AFUA_7G05090 AFUA_7G06140 AFUA_7G06380 AFUA_8G02100 AFUA_8G06980 AFUA_1G14170 AFUA_1G16250 AFUA_1G17320 AFUA_2G00690 AFUA_2G00710 AFUA_2G03230 AFUA_2G10220 AFUA_2G14150 AFUA_4G00390 AFUA_4G02720 AFUA_4G10130 AFUA_4G10140 AFUA_4G14650 AFUA_5G14560 AFUA_6G00770 AFUA_6G08470 AFUA_6G11610 AFUA_6G11910 AFUA_6G13…
	4.03392e-09	10	13	14.5583	GO:1901503 ether biosynthetic process	http://amigo.geneontology.org/amigo/term/GO:1901503	AFUA_8G00230 AFUA_8G00380 AFUA_8G00420 AFUA_8G00430 AFUA_8G00440 AFUA_8G00470 AFUA_8G00480 AFUA_8G00500 AFUA_8G00510 AFUA_8G00520
	1.26762e-08	9	11	15.4848	GO:1902084 fumagillin metabolic process	http://amigo.geneontology.org/amigo/term/GO:1902084	AFUA_8G00380 AFUA_8G00420 AFUA_8G00430 AFUA_8G00440 AFUA_8G00470 AFUA_8G00480 AFUA_8G00500 AFUA_8G00510 AFUA_8G00520
	1.26762e-08	9	11	15.4848	GO:1902086 fumagillin biosynthetic process	http://amigo.geneontology.org/amigo/term/GO:1902086	AFUA_8G00380 AFUA_8G00420 AFUA_8G00430 AFUA_8G00440 AFUA_8G00470 AFUA_8G00480 AFUA_8G00500 AFUA_8G00510 AFUA_8G00520
	2.80049e-08	10	15	12.6172	GO:0097176 epoxide metabolic process	http://amigo.geneontology.org/amigo/term/GO:0097176	AFUA_4G03270 AFUA_8G00380 AFUA_8G00420 AFUA_8G00430 AFUA_8G00440 AFUA_8G00470 AFUA_8G00480 AFUA_8G00500 AFUA_8G00510 AFUA_8G00520
	1.21411e-07	11	21	9.91352	GO:0018904 ether metabolic process	http://amigo.geneontology.org/amigo/term/GO:0018904	AFUA_4G03270 AFUA_8G00230 AFUA_8G00380 AFUA_8G00420 AFUA_8G00430 AFUA_8G00440 AFUA_8G00470 AFUA_8G00480 AFUA_8G00500 AFUA_8G00510 AFUA_8G00520
	3.56927e-07	55	465	2.23854	GO:0005975 carbohydrate metabolic process	http://amigo.geneontology.org/amigo/term/GO:0005975	AFUA_1G05770 AFUA_1G16270 AFUA_2G11270 AFUA_2G11620 AFUA_3G00470 AFUA_3G01490 AFUA_5G00480 AFUA_5G12690 AFUA_6G03540 AFUA_6G03590 AFUA_6G08470 AFUA_7G05090 AFUA_7G06140 AFUA_7G06380 AFUA_8G02100 AFUA_8G06980 AFUA_1G11340 AFUA_1G14170 AFUA_1G16250 AFUA_1G17320 AFUA_2G00510 AFUA_2G00690 AFUA_2G00710 AFUA_2G03230 AFUA_2G10220 AFUA_2G14150 AFUA_2G14750 AFUA_4G00390 AFUA_4G02720 AFUA_4G09480 AFUA_4G10…
	1.43668e-06	27	154	3.31816	GO:0000272 polysaccharide catabolic process	http://amigo.geneontology.org/amigo/term/GO:0000272	AFUA_1G05770 AFUA_3G00470 AFUA_7G05090 AFUA_7G06140 AFUA_8G02100 AFUA_1G14170 AFUA_1G16250 AFUA_1G17320 AFUA_2G00690 AFUA_2G00710 AFUA_2G14150 AFUA_4G00390 AFUA_4G10140 AFUA_5G14560 AFUA_6G00770 AFUA_6G11610 AFUA_6G11910 AFUA_6G13610 AFUA_6G13720 AFUA_6G14610 AFUA_7G05140 AFUA_7G08490 AFUA_8G00700 AFUA_8G01410 AFUA_8G02510 AFUA_4G09480 AFUA_8G02630
	5.36614e-06	9	18	9.4629	GO:0046189 phenol-containing compound biosynthetic process	http://amigo.geneontology.org/amigo/term/GO:0046189	AFUA_2G17530 AFUA_2G17540 AFUA_2G17550 AFUA_2G17560 AFUA_2G17580 AFUA_4G00210 AFUA_4G00220 AFUA_4G00225 AFUA_4G00230
	3.1091e-05	27	179	2.85473	GO:0044262 cellular carbohydrate metabolic process	http://amigo.geneontology.org/amigo/term/GO:0044262	AFUA_1G16270 AFUA_2G11270 AFUA_2G11620 AFUA_3G00470 AFUA_3G01490 AFUA_5G00480 AFUA_5G12690 AFUA_6G03540 AFUA_6G08470 AFUA_7G06380 AFUA_8G06980 AFUA_1G05770 AFUA_1G16250 AFUA_1G17320 AFUA_2G00710 AFUA_2G14150 AFUA_4G10150 AFUA_4G13510 AFUA_4G14650 AFUA_6G00770 AFUA_6G11610 AFUA_6G11910 AFUA_6G13610 AFUA_7G06140 AFUA_8G02100 AFUA_4G10860 AFUA_4G09480
	3.26178e-05	28	191	2.77446	GO:0005976 polysaccharide metabolic process	http://amigo.geneontology.org/amigo/term/GO:0005976	AFUA_1G05770 AFUA_2G11270 AFUA_3G00470 AFUA_7G05090 AFUA_7G06140 AFUA_8G02100 AFUA_1G14170 AFUA_1G16250 AFUA_1G17320 AFUA_2G00690 AFUA_2G00710 AFUA_2G14150 AFUA_4G00390 AFUA_4G10140 AFUA_5G14560 AFUA_6G00770 AFUA_6G11610 AFUA_6G11910 AFUA_6G13610 AFUA_6G13720 AFUA_6G14610 AFUA_7G05140 AFUA_7G08490 AFUA_8G00700 AFUA_8G01410 AFUA_8G02510 AFUA_4G09480 AFUA_8G02630
	0.00013509	9	25	6.81329	GO:0018958 phenol-containing compound metabolic process	http://amigo.geneontology.org/amigo/term/GO:0018958	AFUA_2G17530 AFUA_2G17540 AFUA_2G17550 AFUA_2G17560 AFUA_2G17580 AFUA_4G00210 AFUA_4G00220 AFUA_4G00225 AFUA_4G00230
	0.000337464	4	4	18.9258	GO:1900600 endocrocin metabolic process	http://amigo.geneontology.org/amigo/term/GO:1900600	AFUA_4G00210 AFUA_4G00220 AFUA_4G00225 AFUA_4G00230
	0.000337464	4	4	18.9258	GO:1900602 endocrocin biosynthetic process	http://amigo.geneontology.org/amigo/term/GO:1900602	AFUA_4G00210 AFUA_4G00220 AFUA_4G00225 AFUA_4G00230
	0.000467403	50	513	1.84462	GO:0006082 organic acid metabolic process	http://amigo.geneontology.org/amigo/term/GO:0006082	AFUA_1G07380 AFUA_1G15260 AFUA_1G17660 AFUA_2G04490 AFUA_3G12920 AFUA_3G13730 AFUA_3G14700 AFUA_3G14800 AFUA_4G00210 AFUA_4G06620 AFUA_4G09830 AFUA_4G13120 AFUA_4G14440 AFUA_5G00400 AFUA_5G00640 AFUA_5G08470 AFUA_5G13180 AFUA_6G03540 AFUA_6G03630 AFUA_6G09610 AFUA_6G11020 AFUA_6G12050 AFUA_6G13930 AFUA_7G01720 AFUA_7G06810 AFUA_8G00100 AFUA_8G00540 AFUA_8G06540 AFUA_3G00790 AFUA_3G03860 AFUA_3G12…
	0.000513633	13	61	4.03337	GO:0044275 cellular carbohydrate catabolic process	http://amigo.geneontology.org/amigo/term/GO:0044275	AFUA_1G16270 AFUA_2G11620 AFUA_3G01490 AFUA_5G00480 AFUA_5G12690 AFUA_7G06380 AFUA_8G06980 AFUA_1G05770 AFUA_6G08470 AFUA_6G11610 AFUA_6G11910 AFUA_7G06140 AFUA_8G02100
	0.00114734	7	19	6.97267	GO:0035834 indole alkaloid metabolic process	http://amigo.geneontology.org/amigo/term/GO:0035834	AFUA_2G17960 AFUA_2G17970 AFUA_6G12050 AFUA_8G00230 AFUA_8G00250 AFUA_2G18030 AFUA_2G18040
	0.00114734	7	19	6.97267	GO:0035835 indole alkaloid biosynthetic process	http://amigo.geneontology.org/amigo/term/GO:0035835	AFUA_2G17960 AFUA_2G17970 AFUA_6G12050 AFUA_8G00230 AFUA_8G00250 AFUA_2G18030 AFUA_2G18040
	0.00155621	7	20	6.62403	GO:0006026 aminoglycan catabolic process	http://amigo.geneontology.org/amigo/term/GO:0006026	AFUA_8G01410 AFUA_4G00390 AFUA_6G13720 AFUA_7G05140 AFUA_7G08490 AFUA_8G00700 AFUA_8G06980
	0.00155621	7	20	6.62403	GO:0009821 alkaloid biosynthetic process	http://amigo.geneontology.org/amigo/term/GO:0009821	AFUA_2G17960 AFUA_2G17970 AFUA_6G12050 AFUA_8G00230 AFUA_8G00250 AFUA_2G18030 AFUA_2G18040
	0.00165899	26	214	2.2994	GO:0016053 organic acid biosynthetic process	http://amigo.geneontology.org/amigo/term/GO:0016053	AFUA_1G07380 AFUA_1G15260 AFUA_1G17660 AFUA_3G14700 AFUA_3G14800 AFUA_4G00210 AFUA_4G06620 AFUA_4G13120 AFUA_6G13930 AFUA_8G00540 AFUA_3G12120 AFUA_3G13550 AFUA_4G00180 AFUA_8G00370 AFUA_8G00380 AFUA_8G00420 AFUA_8G00430 AFUA_8G00440 AFUA_8G00470 AFUA_8G00480 AFUA_8G00500 AFUA_8G00510 AFUA_4G00220 AFUA_4G00225 AFUA_4G00230 AFUA_8G00520
	0.00398245	7	23	5.76003	GO:0009820 alkaloid metabolic process	http://amigo.geneontology.org/amigo/term/GO:0009820	AFUA_2G17960 AFUA_2G17970 AFUA_6G12050 AFUA_8G00230 AFUA_8G00250 AFUA_2G18030 AFUA_2G18040
	0.00475317	6	17	6.6797	GO:0006032 chitin catabolic process	http://amigo.geneontology.org/amigo/term/GO:0006032	AFUA_8G01410 AFUA_4G00390 AFUA_6G13720 AFUA_7G05140 AFUA_7G08490 AFUA_8G00700
	0.00498268	59	706	1.58162	GO:0055085 transmembrane transport	http://amigo.geneontology.org/amigo/term/GO:0055085	AFUA_1G17310 AFUA_2G15320 AFUA_3G00120 AFUA_3G01120 AFUA_3G01360 AFUA_3G01700 AFUA_3G03010 AFUA_3G07540 AFUA_3G12220 AFUA_4G00240 AFUA_4G01480 AFUA_4G03330 AFUA_4G14670 AFUA_5G00280 AFUA_5G00730 AFUA_5G09120 AFUA_5G10340 AFUA_5G13160 AFUA_5G14540 AFUA_6G03060 AFUA_6G08100 AFUA_6G14500 AFUA_7G06350 AFUA_7G06390 AFUA_8G00800 AFUA_8G01850 AFUA_8G07200 AFUA_1G01812 AFUA_1G03260 AFUA_1G04870 AFUA_1G11…
	0.00611469	4	7	10.8147	GO:0035725 sodium ion transmembrane transport	http://amigo.geneontology.org/amigo/term/GO:0035725	AFUA_5G00730 AFUA_3G03010 AFUA_7G06350 AFUA_8G01850
	0.00611469	5	12	7.88575	GO:0042438 melanin biosynthetic process	http://amigo.geneontology.org/amigo/term/GO:0042438	AFUA_2G17530 AFUA_2G17540 AFUA_2G17550 AFUA_2G17560 AFUA_2G17580
	0.00611469	5	12	7.88575	GO:0043041 amino acid activation for nonribosomal peptide biosynthetic process	http://amigo.geneontology.org/amigo/term/GO:0043041	AFUA_3G12920 AFUA_3G13730 AFUA_4G14440 AFUA_6G09610 AFUA_6G12050
	0.00611469	4	7	10.8147	GO:0000023 maltose metabolic process	http://amigo.geneontology.org/amigo/term/GO:0000023	AFUA_2G11620 AFUA_7G06380 AFUA_1G16250 AFUA_4G10150
	0.00816611	5	13	7.27916	GO:0035836 ergot alkaloid metabolic process	http://amigo.geneontology.org/amigo/term/GO:0035836	AFUA_2G17960 AFUA_2G17970 AFUA_2G18040 AFUA_2G18030 AFUA_6G12050
	0.00816611	5	13	7.27916	GO:0035837 ergot alkaloid biosynthetic process	http://amigo.geneontology.org/amigo/term/GO:0035837	AFUA_2G17960 AFUA_2G17970 AFUA_2G18040 AFUA_2G18030 AFUA_6G12050
	0.00816611	5	13	7.27916	GO:0046447 terpenoid indole alkaloid metabolic process	http://amigo.geneontology.org/amigo/term/GO:0046447	AFUA_2G17960 AFUA_2G17970 AFUA_2G18040 AFUA_2G18030 AFUA_6G12050
	0.00816611	5	13	7.27916	GO:0006582 melanin metabolic process	http://amigo.geneontology.org/amigo/term/GO:0006582	AFUA_2G17530 AFUA_2G17540 AFUA_2G17550 AFUA_2G17560 AFUA_2G17580
	0.00816611	5	13	7.27916	GO:0009709 terpenoid indole alkaloid biosynthetic process	http://amigo.geneontology.org/amigo/term/GO:0009709	AFUA_2G17960 AFUA_2G17970 AFUA_2G18040 AFUA_2G18030 AFUA_6G12050
	0.00996315	4	8	9.4629	GO:0006814 sodium ion transport	http://amigo.geneontology.org/amigo/term/GO:0006814	AFUA_5G00730 AFUA_3G03010 AFUA_7G06350 AFUA_8G01850
	0.0110639	27	260	1.96537	GO:0008610 lipid biosynthetic process	http://amigo.geneontology.org/amigo/term/GO:0008610	AFUA_3G14700 AFUA_4G00210 AFUA_4G14770 AFUA_5G01590 AFUA_6G13930 AFUA_8G00540 AFUA_8G00560 AFUA_8G01300 AFUA_8G02070 AFUA_3G12120 AFUA_6G13920 AFUA_6G13940 AFUA_6G13945 AFUA_6G13950 AFUA_6G13970 AFUA_6G13980 AFUA_6G13990 AFUA_6G14000 AFUA_8G00370 AFUA_8G00380 AFUA_8G00390 AFUA_8G00400 AFUA_8G00470 AFUA_8G00480 AFUA_8G00490 AFUA_8G00510 AFUA_8G00520
	0.0120211	6	21	5.40737	GO:1901072 glucosamine-containing compound catabolic process	http://amigo.geneontology.org/amigo/term/GO:1901072	AFUA_8G01410 AFUA_4G00390 AFUA_6G13720 AFUA_7G05140 AFUA_7G08490 AFUA_8G00700
	0.012549	7	29	4.5683	GO:0016998 cell wall macromolecule catabolic process	http://amigo.geneontology.org/amigo/term/GO:0016998	AFUA_3G00470 AFUA_1G17320 AFUA_2G14150 AFUA_6G00770 AFUA_6G13610 AFUA_8G06980 AFUA_4G09480
	0.0160787	13	90	2.73373	GO:0044264 cellular polysaccharide metabolic process	http://amigo.geneontology.org/amigo/term/GO:0044264	AFUA_2G11270 AFUA_3G00470 AFUA_1G05770 AFUA_1G17320 AFUA_2G00710 AFUA_2G14150 AFUA_6G00770 AFUA_6G11610 AFUA_6G11910 AFUA_6G13610 AFUA_7G06140 AFUA_8G02100 AFUA_4G09480
	0.0182345	33	355	1.7593	GO:0044283 small molecule biosynthetic process	http://amigo.geneontology.org/amigo/term/GO:0044283	AFUA_1G07380 AFUA_1G15260 AFUA_1G17660 AFUA_3G14700 AFUA_3G14800 AFUA_3G15090 AFUA_4G00210 AFUA_4G06620 AFUA_4G13120 AFUA_4G14770 AFUA_6G03300 AFUA_6G13930 AFUA_6G13980 AFUA_7G01720 AFUA_8G00540 AFUA_8G00230 AFUA_3G12120 AFUA_3G13550 AFUA_4G00180 AFUA_8G00370 AFUA_8G00380 AFUA_8G00420 AFUA_8G00430 AFUA_8G00440 AFUA_8G00470 AFUA_8G00480 AFUA_8G00500 AFUA_8G00510 AFUA_2G18030 AFUA_4G00220 AFUA_4G00…
	0.018667	6	23	4.93717	GO:0046348 amino sugar catabolic process	http://amigo.geneontology.org/amigo/term/GO:0046348	AFUA_8G01410 AFUA_4G00390 AFUA_6G13720 AFUA_7G05140 AFUA_7G08490 AFUA_8G00700
	0.0212757	68	905	1.42205	GO:0044281 small molecule metabolic process	http://amigo.geneontology.org/amigo/term/GO:0044281	AFUA_1G07380 AFUA_1G15260 AFUA_1G16270 AFUA_1G17660 AFUA_2G04490 AFUA_3G01490 AFUA_3G12920 AFUA_3G13730 AFUA_3G14700 AFUA_3G14800 AFUA_3G15090 AFUA_4G00210 AFUA_4G03270 AFUA_4G06620 AFUA_4G09830 AFUA_4G13120 AFUA_4G14440 AFUA_4G14770 AFUA_5G00400 AFUA_5G00640 AFUA_5G08470 AFUA_5G12690 AFUA_5G13180 AFUA_6G03300 AFUA_6G03540 AFUA_6G03630 AFUA_6G08470 AFUA_6G09610 AFUA_6G11020 AFUA_6G12050 AFUA_6G13…
	0.028698	6	25	4.54219	GO:0019184 nonribosomal peptide biosynthetic process	http://amigo.geneontology.org/amigo/term/GO:0019184	AFUA_3G12920 AFUA_3G13730 AFUA_4G14440 AFUA_6G09610 AFUA_6G12050 AFUA_8G00540
	0.0323115	6	26	4.36749	GO:0005984 disaccharide metabolic process	http://amigo.geneontology.org/amigo/term/GO:0005984	AFUA_2G11620 AFUA_5G00480 AFUA_7G06380 AFUA_1G16250 AFUA_4G10150 AFUA_4G10860
	0.0323115	34	384	1.67572	GO:0044255 cellular lipid metabolic process	http://amigo.geneontology.org/amigo/term/GO:0044255	AFUA_3G01530 AFUA_3G14700 AFUA_4G00210 AFUA_4G01500 AFUA_4G14770 AFUA_5G00640 AFUA_5G01590 AFUA_5G08470 AFUA_6G03630 AFUA_6G08470 AFUA_6G13930 AFUA_8G00540 AFUA_8G01300 AFUA_8G02070 AFUA_3G03860 AFUA_3G12120 AFUA_6G03590 AFUA_6G13920 AFUA_6G13940 AFUA_6G13945 AFUA_6G13950 AFUA_6G13970 AFUA_6G13980 AFUA_6G13990 AFUA_6G14000 AFUA_8G00370 AFUA_8G00380 AFUA_8G00390 AFUA_8G00400 AFUA_8G00470 AFUA_8G00…
	0.0323115	6	26	4.36749	GO:0044347 cell wall polysaccharide catabolic process	http://amigo.geneontology.org/amigo/term/GO:0044347	AFUA_3G00470 AFUA_1G17320 AFUA_2G14150 AFUA_6G00770 AFUA_6G13610 AFUA_4G09480
	0.0323115	6	26	4.36749	GO:0045491 xylan metabolic process	http://amigo.geneontology.org/amigo/term/GO:0045491	AFUA_3G00470 AFUA_1G17320 AFUA_2G14150 AFUA_6G00770 AFUA_6G13610 AFUA_4G09480
	0.0323115	6	26	4.36749	GO:0045493 xylan catabolic process	http://amigo.geneontology.org/amigo/term/GO:0045493	AFUA_3G00470 AFUA_1G17320 AFUA_2G14150 AFUA_6G00770 AFUA_6G13610 AFUA_4G09480
	0.0388715	7	36	3.68002	GO:1901071 glucosamine-containing compound metabolic process	http://amigo.geneontology.org/amigo/term/GO:1901071	AFUA_2G03780 AFUA_8G01410 AFUA_4G00390 AFUA_6G13720 AFUA_7G05140 AFUA_7G08490 AFUA_8G00700
	0.0432738	4	12	6.3086	GO:0019405 alditol catabolic process	http://amigo.geneontology.org/amigo/term/GO:0019405	AFUA_1G16270 AFUA_3G01490 AFUA_5G12690 AFUA_6G08470
	0.04577	6	28	4.05553	GO:0010410 hemicellulose metabolic process	http://amigo.geneontology.org/amigo/term/GO:0010410	AFUA_3G00470 AFUA_1G17320 AFUA_2G14150 AFUA_6G00770 AFUA_6G13610 AFUA_4G09480

## Sheet: meaB-Af293 90 mM
A. fumigatus 90 mM NaNO2 ΔmeaB vs. Af293
					upregulated genes	KEGG pathway terms
	Enrichment FDR	nGenes	Pathway Genes	Fold Enrichment	Pathway	URL	Genes
	9.70228e-14	48	105	3.21096	Path:afm03010 Ribosome	http://www.genome.jp/kegg-bin/show_pathway?afm03010	AFUA_1G03390 AFUA_1G04660 AFUA_1G05080 AFUA_1G05500 AFUA_1G05630 AFUA_1G09100 AFUA_1G11710 AFUA_1G11940 AFUA_1G12890 AFUA_1G14410 AFUA_1G15730 AFUA_1G16523 AFUA_2G03380 AFUA_2G03590 AFUA_2G04130 AFUA_2G07380 AFUA_2G08130 AFUA_2G09200 AFUA_2G10090 AFUA_2G10100 AFUA_2G10300 AFUA_2G10440 AFUA_2G10500 AFUA_2G16370 AFUA_2G16880 AFUA_3G05600 AFUA_3G06840 AFUA_3G06960 AFUA_3G06970 AFUA_3G08460 AFUA_3G10…
	0.0092602	11	24	3.21932	Path:afm00100 Steroid biosynthesis	http://www.genome.jp/kegg-bin/show_pathway?afm00100	AFUA_1G03950 AFUA_1G04720 AFUA_1G05720 AFUA_1G06040 AFUA_1G07140 AFUA_1G15100 AFUA_2G15030 AFUA_2G17400 AFUA_3G00810 AFUA_4G03630 AFUA_4G09190
						Biological process GO terms
	Enrichment FDR	nGenes	Pathway Genes	Fold Enrichment	Pathway	URL	Genes
	8.58309e-06	166	706	1.4976	GO:0055085 transmembrane transport	http://amigo.geneontology.org/amigo/term/GO:0055085	AFUA_1G02730 AFUA_1G04890 AFUA_1G10370 AFUA_1G12620 AFUA_1G13800 AFUA_1G16880 AFUA_1G17310 AFUA_2G01460 AFUA_2G02040 AFUA_2G02110 AFUA_2G03860 AFUA_2G05840 AFUA_2G06100 AFUA_2G08800 AFUA_2G10910 AFUA_2G11220 AFUA_2G11420 AFUA_2G11580 AFUA_2G12500 AFUA_2G13020 AFUA_2G15320 AFUA_2G17480 AFUA_2G17650 AFUA_2G17790 AFUA_2G17840 AFUA_3G01890 AFUA_3G01940 AFUA_3G02720 AFUA_3G02890 AFUA_3G03430 AFUA_3G03…
	9.10541e-06	27	56	3.07093	GO:0055072 iron ion homeostasis	http://amigo.geneontology.org/amigo/term/GO:0055072	AFUA_1G16040 AFUA_1G17200 AFUA_1G17270 AFUA_2G01270 AFUA_4G03940 AFUA_5G03790 AFUA_5G14940 AFUA_6G12490 AFUA_6G13750 AFUA_7G04970 AFUA_7G07120 AFUA_8G01310 AFUA_3G03640 AFUA_5G03800 AFUA_6G08640 AFUA_7G01210 AFUA_8G02670 AFUA_2G07680 AFUA_3G02270 AFUA_3G03350 AFUA_3G03420 AFUA_3G03440 AFUA_8G02760 AFUA_1G17190 AFUA_3G03410 AFUA_3G03660 AFUA_5G03920
	9.10541e-06	25	50	3.18467	GO:0006879 cellular iron ion homeostasis	http://amigo.geneontology.org/amigo/term/GO:0006879	AFUA_1G16040 AFUA_1G17200 AFUA_1G17270 AFUA_2G01270 AFUA_4G03940 AFUA_5G03790 AFUA_5G14940 AFUA_6G12490 AFUA_6G13750 AFUA_7G04970 AFUA_7G07120 AFUA_8G01310 AFUA_6G08640 AFUA_8G02670 AFUA_2G07680 AFUA_3G02270 AFUA_3G03350 AFUA_3G03420 AFUA_3G03440 AFUA_5G03800 AFUA_8G02760 AFUA_1G17190 AFUA_3G03410 AFUA_3G03660 AFUA_5G03920
	2.02905e-05	13	17	4.87066	GO:0010106 cellular response to iron ion starvation	http://amigo.geneontology.org/amigo/term/GO:0010106	AFUA_1G17200 AFUA_5G03790 AFUA_2G07680 AFUA_3G02270 AFUA_3G03350 AFUA_3G03420 AFUA_3G03440 AFUA_5G03800 AFUA_8G02760 AFUA_1G17190 AFUA_1G17270 AFUA_3G03410 AFUA_5G03920
	0.000303771	29	74	2.49609	GO:0046916 cellular transition metal ion homeostasis	http://amigo.geneontology.org/amigo/term/GO:0046916	AFUA_1G08880 AFUA_1G16040 AFUA_1G17200 AFUA_1G17270 AFUA_2G01270 AFUA_2G01460 AFUA_4G03940 AFUA_5G03790 AFUA_5G14940 AFUA_6G12490 AFUA_6G13750 AFUA_7G04970 AFUA_7G06570 AFUA_7G07120 AFUA_8G01310 AFUA_5G09830 AFUA_6G08640 AFUA_8G02670 AFUA_2G07680 AFUA_3G02270 AFUA_3G03350 AFUA_3G03420 AFUA_3G03440 AFUA_5G03800 AFUA_8G02760 AFUA_1G17190 AFUA_3G03410 AFUA_3G03660 AFUA_5G03920
	0.000356691	111	465	1.52042	GO:0005975 carbohydrate metabolic process	http://amigo.geneontology.org/amigo/term/GO:0005975	AFUA_1G01200 AFUA_1G05290 AFUA_1G15440 AFUA_1G17220 AFUA_1G17490 AFUA_2G00450 AFUA_2G01010 AFUA_2G01170 AFUA_2G01240 AFUA_2G09350 AFUA_2G09520 AFUA_2G09790 AFUA_2G09810 AFUA_2G11610 AFUA_2G11620 AFUA_2G15312 AFUA_2G16330 AFUA_3G00320 AFUA_3G05740 AFUA_3G06590 AFUA_3G07650 AFUA_3G08200 AFUA_3G09290 AFUA_3G10300 AFUA_3G11690 AFUA_3G13200 AFUA_4G11310 AFUA_4G13360 AFUA_4G14090 AFUA_4G14420 AFUA_5G02…
	0.000370453	28	72	2.47696	GO:0042908 xenobiotic transport	http://amigo.geneontology.org/amigo/term/GO:0042908	AFUA_1G10370 AFUA_1G13800 AFUA_2G02040 AFUA_2G05840 AFUA_2G11420 AFUA_2G11580 AFUA_2G12500 AFUA_2G15320 AFUA_2G17840 AFUA_3G01890 AFUA_3G01940 AFUA_4G00470 AFUA_4G00480 AFUA_4G01080 AFUA_4G01140 AFUA_4G01360 AFUA_4G11780 AFUA_4G13820 AFUA_4G13830 AFUA_4G14230 AFUA_5G00980 AFUA_5G01350 AFUA_5G01520 AFUA_5G02700 AFUA_5G09780 AFUA_6G13780 AFUA_1G14330 AFUA_5G13170
	0.000370453	31	84	2.35059	GO:0055076 transition metal ion homeostasis	http://amigo.geneontology.org/amigo/term/GO:0055076	AFUA_1G08880 AFUA_1G16040 AFUA_1G17200 AFUA_1G17270 AFUA_2G01270 AFUA_2G01460 AFUA_4G03940 AFUA_5G03790 AFUA_5G14940 AFUA_6G12490 AFUA_6G13750 AFUA_7G04970 AFUA_7G06570 AFUA_7G07120 AFUA_8G01310 AFUA_3G03640 AFUA_5G03800 AFUA_5G09830 AFUA_6G08640 AFUA_7G01210 AFUA_8G02670 AFUA_2G07680 AFUA_3G02270 AFUA_3G03350 AFUA_3G03420 AFUA_3G03440 AFUA_8G02760 AFUA_1G17190 AFUA_3G03410 AFUA_3G03660 AFUA_5G03…
	0.00070207	26	67	2.47168	GO:0046618 xenobiotic export	http://amigo.geneontology.org/amigo/term/GO:0046618	AFUA_1G10370 AFUA_1G13800 AFUA_2G02040 AFUA_2G05840 AFUA_2G11420 AFUA_2G11580 AFUA_2G12500 AFUA_2G15320 AFUA_2G17840 AFUA_3G01890 AFUA_3G01940 AFUA_4G00470 AFUA_4G00480 AFUA_4G01080 AFUA_4G01140 AFUA_4G11780 AFUA_4G13830 AFUA_4G14230 AFUA_5G00980 AFUA_5G01350 AFUA_5G01520 AFUA_5G02700 AFUA_5G09780 AFUA_6G13780 AFUA_1G14330 AFUA_5G13170
	0.00070207	26	67	2.47168	GO:1990961 xenobiotic detoxification by transmembrane export across the plasma membrane	http://amigo.geneontology.org/amigo/term/GO:1990961	AFUA_1G10370 AFUA_1G13800 AFUA_2G02040 AFUA_2G05840 AFUA_2G11420 AFUA_2G11580 AFUA_2G12500 AFUA_2G15320 AFUA_2G17840 AFUA_3G01890 AFUA_3G01940 AFUA_4G00470 AFUA_4G00480 AFUA_4G01080 AFUA_4G01140 AFUA_4G11780 AFUA_4G13830 AFUA_4G14230 AFUA_5G00980 AFUA_5G01350 AFUA_5G01520 AFUA_5G02700 AFUA_5G09780 AFUA_6G13780 AFUA_1G14330 AFUA_5G13170
	0.000881762	26	68	2.43533	GO:0006855 xenobiotic transmembrane transport	http://amigo.geneontology.org/amigo/term/GO:0006855	AFUA_1G10370 AFUA_1G13800 AFUA_2G02040 AFUA_2G05840 AFUA_2G11420 AFUA_2G11580 AFUA_2G12500 AFUA_2G15320 AFUA_2G17840 AFUA_3G01890 AFUA_3G01940 AFUA_4G00470 AFUA_4G00480 AFUA_4G01080 AFUA_4G01140 AFUA_4G01360 AFUA_4G11780 AFUA_4G13820 AFUA_4G13830 AFUA_4G14230 AFUA_5G00980 AFUA_5G01350 AFUA_5G01520 AFUA_5G02700 AFUA_5G09780 AFUA_6G13780
	0.00111177	27	73	2.35578	GO:0140115 export across plasma membrane	http://amigo.geneontology.org/amigo/term/GO:0140115	AFUA_1G10370 AFUA_1G13800 AFUA_2G02040 AFUA_2G05840 AFUA_2G11420 AFUA_2G11580 AFUA_2G12500 AFUA_2G15320 AFUA_2G17840 AFUA_3G01890 AFUA_3G01940 AFUA_4G00470 AFUA_4G00480 AFUA_4G01080 AFUA_4G01140 AFUA_4G11780 AFUA_4G13830 AFUA_4G14230 AFUA_5G00980 AFUA_5G01350 AFUA_5G01520 AFUA_5G02700 AFUA_5G09780 AFUA_6G13780 AFUA_1G14330 AFUA_2G17170 AFUA_5G13170
	0.00241283	64	247	1.65035	GO:0016052 carbohydrate catabolic process	http://amigo.geneontology.org/amigo/term/GO:0016052	AFUA_1G05290 AFUA_1G17220 AFUA_2G00450 AFUA_2G01240 AFUA_2G09350 AFUA_2G09520 AFUA_2G09790 AFUA_2G09810 AFUA_2G11610 AFUA_2G11620 AFUA_2G16330 AFUA_3G00320 AFUA_3G05740 AFUA_3G06590 AFUA_3G07650 AFUA_3G08200 AFUA_3G11690 AFUA_4G13360 AFUA_4G14090 AFUA_4G14420 AFUA_5G02280 AFUA_5G07080 AFUA_6G07430 AFUA_6G14490 AFUA_7G05610 AFUA_7G06140 AFUA_7G06490 AFUA_8G02100 AFUA_8G02560 AFUA_8G07250 AFUA_7G05…
	0.00241283	34	106	2.04299	GO:0098754 detoxification	http://amigo.geneontology.org/amigo/term/GO:0098754	AFUA_1G10370 AFUA_1G13800 AFUA_2G02040 AFUA_2G05840 AFUA_2G11420 AFUA_2G11580 AFUA_2G12500 AFUA_2G15320 AFUA_2G17840 AFUA_3G01890 AFUA_3G01940 AFUA_4G00470 AFUA_4G00480 AFUA_4G01080 AFUA_4G01140 AFUA_4G11780 AFUA_4G13830 AFUA_4G14230 AFUA_5G00980 AFUA_5G01350 AFUA_5G01520 AFUA_5G02700 AFUA_5G09780 AFUA_6G13780 AFUA_1G14330 AFUA_2G08370 AFUA_3G02270 AFUA_3G12120 AFUA_4G05915 AFUA_4G09110 AFUA_4G10…
	0.00281476	34	107	2.0239	GO:0009636 response to toxic substance	http://amigo.geneontology.org/amigo/term/GO:0009636	AFUA_1G10370 AFUA_1G13800 AFUA_2G02040 AFUA_2G05840 AFUA_2G11420 AFUA_2G11580 AFUA_2G12500 AFUA_2G15320 AFUA_2G17840 AFUA_3G01890 AFUA_3G01940 AFUA_4G00470 AFUA_4G00480 AFUA_4G01080 AFUA_4G01140 AFUA_4G11780 AFUA_4G13830 AFUA_4G14230 AFUA_5G00980 AFUA_5G01350 AFUA_5G01520 AFUA_5G02700 AFUA_5G09780 AFUA_6G13780 AFUA_1G14330 AFUA_2G08370 AFUA_3G02270 AFUA_3G12120 AFUA_4G05915 AFUA_4G09110 AFUA_4G10…
	0.004203	18	43	2.66623	GO:0009267 cellular response to starvation	http://amigo.geneontology.org/amigo/term/GO:0009267	AFUA_1G09760 AFUA_1G17200 AFUA_5G03790 AFUA_5G09320 AFUA_4G11310 AFUA_5G06260 AFUA_2G07680 AFUA_3G02270 AFUA_3G03350 AFUA_3G03420 AFUA_3G03440 AFUA_5G03800 AFUA_8G02760 AFUA_1G17190 AFUA_1G17270 AFUA_3G03410 AFUA_4G12850 AFUA_5G03920
	0.00641383	17	41	2.64094	GO:0016128 phytosteroid metabolic process	http://amigo.geneontology.org/amigo/term/GO:0016128	AFUA_1G04720 AFUA_1G05720 AFUA_1G06040 AFUA_1G07140 AFUA_2G15030 AFUA_2G17400 AFUA_3G10660 AFUA_4G03630 AFUA_4G07780 AFUA_4G09190 AFUA_8G02440 AFUA_8G07210 AFUA_1G17190 AFUA_2G07680 AFUA_3G03400 AFUA_3G03410 AFUA_3G03420
	0.00641383	17	41	2.64094	GO:0044107 cellular alcohol metabolic process	http://amigo.geneontology.org/amigo/term/GO:0044107	AFUA_1G04720 AFUA_1G05720 AFUA_1G06040 AFUA_1G07140 AFUA_2G15030 AFUA_2G17400 AFUA_3G10660 AFUA_4G03630 AFUA_4G07780 AFUA_4G09190 AFUA_8G02440 AFUA_8G07210 AFUA_1G17190 AFUA_2G07680 AFUA_3G03400 AFUA_3G03410 AFUA_3G03420
	0.00641383	43	154	1.77845	GO:0000272 polysaccharide catabolic process	http://amigo.geneontology.org/amigo/term/GO:0000272	AFUA_1G05290 AFUA_1G17220 AFUA_2G09350 AFUA_2G09520 AFUA_3G00320 AFUA_3G07650 AFUA_4G13360 AFUA_5G02280 AFUA_5G07080 AFUA_6G14490 AFUA_7G05610 AFUA_7G06140 AFUA_8G02100 AFUA_8G07250 AFUA_7G05450 AFUA_8G06890 AFUA_1G17230 AFUA_1G17320 AFUA_2G00760 AFUA_2G12770 AFUA_2G15160 AFUA_3G01910 AFUA_3G03610 AFUA_3G14620 AFUA_4G00390 AFUA_4G03560 AFUA_5G06840 AFUA_5G10170 AFUA_6G00450 AFUA_6G00770 AFUA_6G06…
	0.00641383	17	41	2.64094	GO:0008204 ergosterol metabolic process	http://amigo.geneontology.org/amigo/term/GO:0008204	AFUA_1G04720 AFUA_1G05720 AFUA_1G06040 AFUA_1G07140 AFUA_2G15030 AFUA_2G17400 AFUA_3G10660 AFUA_4G03630 AFUA_4G07780 AFUA_4G09190 AFUA_8G02440 AFUA_8G07210 AFUA_1G17190 AFUA_2G07680 AFUA_3G03400 AFUA_3G03410 AFUA_3G03420
	0.006545	41	145	1.80098	GO:0044550 secondary metabolite biosynthetic process	http://amigo.geneontology.org/amigo/term/GO:0044550	AFUA_1G01010 AFUA_1G17200 AFUA_2G01290 AFUA_2G05260 AFUA_3G03350 AFUA_3G03420 AFUA_3G14700 AFUA_3G15310 AFUA_5G01200 AFUA_7G00120 AFUA_8G04120 AFUA_8G07020 AFUA_1G01460 AFUA_2G07680 AFUA_2G18040 AFUA_3G03400 AFUA_3G13010 AFUA_4G13970 AFUA_6G00680 AFUA_6G13470 AFUA_8G00620 AFUA_8G06420 AFUA_6G09640 AFUA_6G09650 AFUA_6G09690 AFUA_6G09700 AFUA_6G09710 AFUA_6G09720 AFUA_4G14460 AFUA_4G14470 AFUA_4G14…
	0.00665133	15	34	2.81	GO:0006826 iron ion transport	http://amigo.geneontology.org/amigo/term/GO:0006826	AFUA_1G16040 AFUA_1G17270 AFUA_2G01270 AFUA_4G03940 AFUA_5G03790 AFUA_5G03800 AFUA_5G14940 AFUA_6G13750 AFUA_7G04970 AFUA_7G07120 AFUA_8G01310 AFUA_8G02670 AFUA_1G17200 AFUA_2G07680 AFUA_3G03660
	0.00900318	50	191	1.66736	GO:0005976 polysaccharide metabolic process	http://amigo.geneontology.org/amigo/term/GO:0005976	AFUA_1G05290 AFUA_1G15440 AFUA_1G17220 AFUA_2G01170 AFUA_2G09350 AFUA_2G09520 AFUA_3G00320 AFUA_3G07650 AFUA_3G13200 AFUA_4G13360 AFUA_5G02280 AFUA_5G07080 AFUA_5G10540 AFUA_6G11960 AFUA_6G12410 AFUA_6G14490 AFUA_7G01830 AFUA_7G05610 AFUA_7G06140 AFUA_8G02100 AFUA_8G07250 AFUA_7G05450 AFUA_8G06890 AFUA_1G17230 AFUA_1G17320 AFUA_2G00760 AFUA_2G12770 AFUA_2G15160 AFUA_3G01910 AFUA_3G03610 AFUA_3G14…
	0.00977047	33	111	1.89358	GO:0006875 cellular metal ion homeostasis	http://amigo.geneontology.org/amigo/term/GO:0006875	AFUA_1G08880 AFUA_1G16040 AFUA_1G17200 AFUA_1G17270 AFUA_2G01270 AFUA_2G01460 AFUA_4G03320 AFUA_4G03940 AFUA_5G03290 AFUA_5G03790 AFUA_5G14940 AFUA_6G12490 AFUA_6G13750 AFUA_7G04970 AFUA_7G06570 AFUA_7G07120 AFUA_8G01310 AFUA_1G13340 AFUA_2G17170 AFUA_5G09830 AFUA_6G08640 AFUA_8G02670 AFUA_2G07680 AFUA_3G02270 AFUA_3G03350 AFUA_3G03420 AFUA_3G03440 AFUA_5G03800 AFUA_8G02760 AFUA_1G17190 AFUA_3G03…
	0.00977047	16	39	2.61306	GO:0009251 glucan catabolic process	http://amigo.geneontology.org/amigo/term/GO:0009251	AFUA_1G05290 AFUA_2G09350 AFUA_2G09520 AFUA_4G13360 AFUA_5G02280 AFUA_5G07080 AFUA_6G14490 AFUA_7G05610 AFUA_7G06140 AFUA_8G02100 AFUA_7G05450 AFUA_3G01910 AFUA_4G03560 AFUA_7G01540 AFUA_8G05610 AFUA_8G06830
	0.0103988	18	47	2.43932	GO:0042594 response to starvation	http://amigo.geneontology.org/amigo/term/GO:0042594	AFUA_1G09760 AFUA_1G17200 AFUA_5G03790 AFUA_5G09320 AFUA_4G11310 AFUA_5G06260 AFUA_2G07680 AFUA_3G02270 AFUA_3G03350 AFUA_3G03420 AFUA_3G03440 AFUA_5G03800 AFUA_8G02760 AFUA_1G17190 AFUA_1G17270 AFUA_3G03410 AFUA_4G12850 AFUA_5G03920
	0.0105636	21	60	2.22927	GO:0016125 sterol metabolic process	http://amigo.geneontology.org/amigo/term/GO:0016125	AFUA_1G03950 AFUA_1G04720 AFUA_1G05720 AFUA_1G06040 AFUA_1G07140 AFUA_1G15100 AFUA_2G01160 AFUA_2G15030 AFUA_2G17400 AFUA_3G00810 AFUA_3G10660 AFUA_4G03630 AFUA_4G07780 AFUA_4G09190 AFUA_8G02440 AFUA_8G07210 AFUA_1G17190 AFUA_2G07680 AFUA_3G03400 AFUA_3G03410 AFUA_3G03420
	0.0105636	16	40	2.54773	GO:0016129 phytosteroid biosynthetic process	http://amigo.geneontology.org/amigo/term/GO:0016129	AFUA_1G04720 AFUA_1G05720 AFUA_1G07140 AFUA_2G15030 AFUA_2G17400 AFUA_3G10660 AFUA_4G03630 AFUA_4G07780 AFUA_4G09190 AFUA_8G02440 AFUA_8G07210 AFUA_1G17190 AFUA_2G07680 AFUA_3G03400 AFUA_3G03410 AFUA_3G03420
	0.0105636	16	40	2.54773	GO:0044108 cellular alcohol biosynthetic process	http://amigo.geneontology.org/amigo/term/GO:0044108	AFUA_1G04720 AFUA_1G05720 AFUA_1G07140 AFUA_2G15030 AFUA_2G17400 AFUA_3G10660 AFUA_4G03630 AFUA_4G07780 AFUA_4G09190 AFUA_8G02440 AFUA_8G07210 AFUA_1G17190 AFUA_2G07680 AFUA_3G03400 AFUA_3G03410 AFUA_3G03420
	0.0105636	32	108	1.88721	GO:0006066 alcohol metabolic process	http://amigo.geneontology.org/amigo/term/GO:0006066	AFUA_1G01460 AFUA_1G04720 AFUA_1G05470 AFUA_1G05720 AFUA_1G06040 AFUA_1G07140 AFUA_1G11890 AFUA_2G01010 AFUA_2G10740 AFUA_2G15030 AFUA_2G17400 AFUA_3G10660 AFUA_3G11900 AFUA_3G13010 AFUA_4G03630 AFUA_4G07780 AFUA_4G09190 AFUA_4G11350 AFUA_5G11450 AFUA_6G13470 AFUA_8G02430 AFUA_8G02440 AFUA_8G07210 AFUA_4G04200 AFUA_5G01170 AFUA_6G08360 AFUA_7G05410 AFUA_1G17190 AFUA_2G07680 AFUA_3G03400 AFUA_3G03…
	0.0105636	16	40	2.54773	GO:0097384 cellular lipid biosynthetic process	http://amigo.geneontology.org/amigo/term/GO:0097384	AFUA_1G04720 AFUA_1G05720 AFUA_1G07140 AFUA_2G15030 AFUA_2G17400 AFUA_3G10660 AFUA_4G03630 AFUA_4G07780 AFUA_4G09190 AFUA_8G02440 AFUA_8G07210 AFUA_1G17190 AFUA_2G07680 AFUA_3G03400 AFUA_3G03410 AFUA_3G03420
	0.0105636	16	40	2.54773	GO:0006696 ergosterol biosynthetic process	http://amigo.geneontology.org/amigo/term/GO:0006696	AFUA_1G04720 AFUA_1G05720 AFUA_1G07140 AFUA_2G15030 AFUA_2G17400 AFUA_3G10660 AFUA_4G03630 AFUA_4G07780 AFUA_4G09190 AFUA_8G02440 AFUA_8G07210 AFUA_1G17190 AFUA_2G07680 AFUA_3G03400 AFUA_3G03410 AFUA_3G03420
	0.0105636	23	68	2.15433	GO:0008202 steroid metabolic process	http://amigo.geneontology.org/amigo/term/GO:0008202	AFUA_1G03950 AFUA_1G04720 AFUA_1G05720 AFUA_1G06040 AFUA_1G07140 AFUA_1G15100 AFUA_2G01160 AFUA_2G15030 AFUA_2G17400 AFUA_3G00810 AFUA_3G10660 AFUA_4G02730 AFUA_4G03630 AFUA_4G07780 AFUA_4G09190 AFUA_8G02440 AFUA_8G07210 AFUA_7G00260 AFUA_1G17190 AFUA_2G07680 AFUA_3G03400 AFUA_3G03410 AFUA_3G03420
	0.0114366	38	137	1.76668	GO:0055082 cellular chemical homeostasis	http://amigo.geneontology.org/amigo/term/GO:0055082	AFUA_1G08880 AFUA_1G14890 AFUA_1G16040 AFUA_1G17200 AFUA_1G17270 AFUA_2G00450 AFUA_2G01270 AFUA_2G01460 AFUA_2G16330 AFUA_3G02140 AFUA_4G03320 AFUA_4G03940 AFUA_5G03290 AFUA_5G03790 AFUA_5G06220 AFUA_5G14940 AFUA_6G12490 AFUA_6G13750 AFUA_7G04970 AFUA_7G06570 AFUA_7G07120 AFUA_8G01310 AFUA_1G13340 AFUA_2G17170 AFUA_5G09830 AFUA_6G08640 AFUA_8G02670 AFUA_2G07680 AFUA_3G02270 AFUA_3G03350 AFUA_3G03…
	0.0114381	35	123	1.81241	GO:0055065 metal ion homeostasis	http://amigo.geneontology.org/amigo/term/GO:0055065	AFUA_1G08880 AFUA_1G16040 AFUA_1G17200 AFUA_1G17270 AFUA_2G01270 AFUA_2G01460 AFUA_4G03320 AFUA_4G03940 AFUA_5G03290 AFUA_5G03790 AFUA_5G14940 AFUA_6G12490 AFUA_6G13750 AFUA_7G04970 AFUA_7G06570 AFUA_7G07120 AFUA_8G01310 AFUA_1G13340 AFUA_2G17170 AFUA_3G03640 AFUA_5G03800 AFUA_5G09830 AFUA_6G08640 AFUA_7G01210 AFUA_8G02670 AFUA_2G07680 AFUA_3G02270 AFUA_3G03350 AFUA_3G03420 AFUA_3G03440 AFUA_8G02…
	0.0126053	21	61	2.19272	GO:0006694 steroid biosynthetic process	http://amigo.geneontology.org/amigo/term/GO:0006694	AFUA_1G04720 AFUA_1G05720 AFUA_1G07140 AFUA_1G15100 AFUA_2G01160 AFUA_2G15030 AFUA_2G17400 AFUA_3G00810 AFUA_3G10660 AFUA_4G02730 AFUA_4G03630 AFUA_4G07780 AFUA_4G09190 AFUA_8G02440 AFUA_8G07210 AFUA_7G00260 AFUA_1G17190 AFUA_2G07680 AFUA_3G03400 AFUA_3G03410 AFUA_3G03420
	0.0131442	23	70	2.09278	GO:0046165 alcohol biosynthetic process	http://amigo.geneontology.org/amigo/term/GO:0046165	AFUA_1G04720 AFUA_1G05470 AFUA_1G05720 AFUA_1G07140 AFUA_1G11890 AFUA_2G01010 AFUA_2G10740 AFUA_2G15030 AFUA_2G17400 AFUA_3G10660 AFUA_4G03630 AFUA_4G07780 AFUA_4G09190 AFUA_4G11350 AFUA_5G11450 AFUA_8G02440 AFUA_8G07210 AFUA_6G08360 AFUA_1G17190 AFUA_2G07680 AFUA_3G03400 AFUA_3G03410 AFUA_3G03420
	0.0131442	17	45	2.40619	GO:1902652 secondary alcohol metabolic process	http://amigo.geneontology.org/amigo/term/GO:1902652	AFUA_1G04720 AFUA_1G05720 AFUA_1G06040 AFUA_1G07140 AFUA_2G15030 AFUA_2G17400 AFUA_3G10660 AFUA_4G03630 AFUA_4G07780 AFUA_4G09190 AFUA_8G02440 AFUA_8G07210 AFUA_1G17190 AFUA_2G07680 AFUA_3G03400 AFUA_3G03410 AFUA_3G03420
	0.0131442	16	41	2.48559	GO:1902653 secondary alcohol biosynthetic process	http://amigo.geneontology.org/amigo/term/GO:1902653	AFUA_1G04720 AFUA_1G05720 AFUA_1G07140 AFUA_2G15030 AFUA_2G17400 AFUA_3G10660 AFUA_4G03630 AFUA_4G07780 AFUA_4G09190 AFUA_8G02440 AFUA_8G07210 AFUA_1G17190 AFUA_2G07680 AFUA_3G03400 AFUA_3G03410 AFUA_3G03420
	0.0137596	22	66	2.12311	GO:0044042 glucan metabolic process	http://amigo.geneontology.org/amigo/term/GO:0044042	AFUA_1G05290 AFUA_1G15440 AFUA_2G01170 AFUA_2G09350 AFUA_2G09520 AFUA_3G13200 AFUA_4G13360 AFUA_5G02280 AFUA_5G07080 AFUA_5G10540 AFUA_6G12410 AFUA_6G14490 AFUA_7G01830 AFUA_7G05610 AFUA_7G06140 AFUA_8G02100 AFUA_7G05450 AFUA_3G01910 AFUA_4G03560 AFUA_7G01540 AFUA_8G05610 AFUA_8G06830
	0.014754	44	169	1.65829	GO:1901615 organic hydroxy compound metabolic process	http://amigo.geneontology.org/amigo/term/GO:1901615	AFUA_1G01460 AFUA_1G03950 AFUA_1G04720 AFUA_1G05470 AFUA_1G05720 AFUA_1G06040 AFUA_1G07140 AFUA_1G11890 AFUA_1G15100 AFUA_1G17520 AFUA_2G01010 AFUA_2G01160 AFUA_2G10740 AFUA_2G15030 AFUA_2G17400 AFUA_3G00810 AFUA_3G10660 AFUA_3G11900 AFUA_3G13010 AFUA_3G14790 AFUA_3G14800 AFUA_4G03630 AFUA_4G07780 AFUA_4G09190 AFUA_4G11350 AFUA_5G11450 AFUA_6G13470 AFUA_7G05160 AFUA_8G02430 AFUA_8G02440 AFUA_8G07…
	0.0179454	34	122	1.77506	GO:0030003 cellular cation homeostasis	http://amigo.geneontology.org/amigo/term/GO:0030003	AFUA_1G08880 AFUA_1G16040 AFUA_1G17200 AFUA_1G17270 AFUA_2G01270 AFUA_2G01460 AFUA_4G03320 AFUA_4G03940 AFUA_5G03290 AFUA_5G03790 AFUA_5G06220 AFUA_5G14940 AFUA_6G12490 AFUA_6G13750 AFUA_7G04970 AFUA_7G06570 AFUA_7G07120 AFUA_8G01310 AFUA_1G13340 AFUA_2G17170 AFUA_5G09830 AFUA_6G08640 AFUA_8G02670 AFUA_2G07680 AFUA_3G02270 AFUA_3G03350 AFUA_3G03420 AFUA_3G03440 AFUA_5G03800 AFUA_8G02760 AFUA_1G17…
	0.0184292	44	171	1.63889	GO:0071554 cell wall organization or biogenesis	http://amigo.geneontology.org/amigo/term/GO:0071554	AFUA_1G03352 AFUA_1G12040 AFUA_1G15440 AFUA_2G01170 AFUA_2G03980 AFUA_2G06100 AFUA_2G10670 AFUA_2G17650 AFUA_3G00320 AFUA_3G02040 AFUA_3G13200 AFUA_4G04070 AFUA_4G04180 AFUA_5G03940 AFUA_6G06340 AFUA_6G11960 AFUA_6G12410 AFUA_7G05450 AFUA_7G08350 AFUA_7G08510 AFUA_8G06360 AFUA_1G12600 AFUA_1G17220 AFUA_1G17230 AFUA_1G17320 AFUA_2G00760 AFUA_2G09350 AFUA_2G12770 AFUA_3G07650 AFUA_3G14620 AFUA_4G03…
	0.0184292	36	132	1.73709	GO:0098771 inorganic ion homeostasis	http://amigo.geneontology.org/amigo/term/GO:0098771	AFUA_1G08880 AFUA_1G16040 AFUA_1G17200 AFUA_1G17270 AFUA_2G01270 AFUA_2G01460 AFUA_4G03320 AFUA_4G03940 AFUA_5G03290 AFUA_5G03790 AFUA_5G06220 AFUA_5G14940 AFUA_6G12490 AFUA_6G13750 AFUA_7G04970 AFUA_7G06570 AFUA_7G07120 AFUA_8G01310 AFUA_1G13340 AFUA_2G17170 AFUA_3G03640 AFUA_5G03800 AFUA_5G09830 AFUA_6G08640 AFUA_7G01210 AFUA_8G02670 AFUA_2G07680 AFUA_3G02270 AFUA_3G03350 AFUA_3G03420 AFUA_3G03…
	0.0188325	19	55	2.20031	GO:0016126 sterol biosynthetic process	http://amigo.geneontology.org/amigo/term/GO:0016126	AFUA_1G04720 AFUA_1G05720 AFUA_1G07140 AFUA_1G15100 AFUA_2G01160 AFUA_2G15030 AFUA_2G17400 AFUA_3G00810 AFUA_3G10660 AFUA_4G03630 AFUA_4G07780 AFUA_4G09190 AFUA_8G02440 AFUA_8G07210 AFUA_1G17190 AFUA_2G07680 AFUA_3G03400 AFUA_3G03410 AFUA_3G03420
	0.0198153	43	167	1.64001	GO:0048878 chemical homeostasis	http://amigo.geneontology.org/amigo/term/GO:0048878	AFUA_1G08880 AFUA_1G14890 AFUA_1G16040 AFUA_1G17200 AFUA_1G17270 AFUA_1G17490 AFUA_2G00450 AFUA_2G01270 AFUA_2G01460 AFUA_2G16330 AFUA_3G02140 AFUA_4G03320 AFUA_4G03940 AFUA_4G06760 AFUA_5G03290 AFUA_5G03790 AFUA_5G06220 AFUA_5G14940 AFUA_6G12490 AFUA_6G13750 AFUA_7G04970 AFUA_7G06570 AFUA_7G07120 AFUA_8G01310 AFUA_8G01750 AFUA_1G13340 AFUA_2G17170 AFUA_3G03640 AFUA_5G03800 AFUA_5G09830 AFUA_6G08…
	0.0229395	4	4	6.36933	GO:0019539 hydroxymate-containing siderophore biosynthetic process	http://amigo.geneontology.org/amigo/term/GO:0019539	AFUA_1G17200 AFUA_2G07680 AFUA_1G17190 AFUA_5G03920
	0.0229395	19	56	2.16102	GO:0000041 transition metal ion transport	http://amigo.geneontology.org/amigo/term/GO:0000041	AFUA_1G16040 AFUA_1G17270 AFUA_2G01270 AFUA_2G01460 AFUA_2G03860 AFUA_4G03940 AFUA_5G03790 AFUA_5G03800 AFUA_5G14940 AFUA_6G13750 AFUA_7G04970 AFUA_7G06570 AFUA_7G07120 AFUA_8G01310 AFUA_2G08830 AFUA_8G02670 AFUA_1G17200 AFUA_2G07680 AFUA_3G03660
	0.0229395	4	4	6.36933	GO:0031168 ferrichrome metabolic process	http://amigo.geneontology.org/amigo/term/GO:0031168	AFUA_1G17200 AFUA_2G07680 AFUA_1G17190 AFUA_5G03920
	0.0229395	4	4	6.36933	GO:0031169 ferrichrome biosynthetic process	http://amigo.geneontology.org/amigo/term/GO:0031169	AFUA_1G17200 AFUA_2G07680 AFUA_1G17190 AFUA_5G03920
	0.0229395	36	134	1.71116	GO:0055080 cation homeostasis	http://amigo.geneontology.org/amigo/term/GO:0055080	AFUA_1G08880 AFUA_1G16040 AFUA_1G17200 AFUA_1G17270 AFUA_2G01270 AFUA_2G01460 AFUA_4G03320 AFUA_4G03940 AFUA_5G03290 AFUA_5G03790 AFUA_5G06220 AFUA_5G14940 AFUA_6G12490 AFUA_6G13750 AFUA_7G04970 AFUA_7G06570 AFUA_7G07120 AFUA_8G01310 AFUA_1G13340 AFUA_2G17170 AFUA_3G03640 AFUA_5G03800 AFUA_5G09830 AFUA_6G08640 AFUA_7G01210 AFUA_8G02670 AFUA_2G07680 AFUA_3G02270 AFUA_3G03350 AFUA_3G03420 AFUA_3G03…
	0.0235467	34	125	1.73246	GO:0006873 cellular ion homeostasis	http://amigo.geneontology.org/amigo/term/GO:0006873	AFUA_1G08880 AFUA_1G16040 AFUA_1G17200 AFUA_1G17270 AFUA_2G01270 AFUA_2G01460 AFUA_4G03320 AFUA_4G03940 AFUA_5G03290 AFUA_5G03790 AFUA_5G06220 AFUA_5G14940 AFUA_6G12490 AFUA_6G13750 AFUA_7G04970 AFUA_7G06570 AFUA_7G07120 AFUA_8G01310 AFUA_1G13340 AFUA_2G17170 AFUA_5G09830 AFUA_6G08640 AFUA_8G02670 AFUA_2G07680 AFUA_3G02270 AFUA_3G03350 AFUA_3G03420 AFUA_3G03440 AFUA_5G03800 AFUA_8G02760 AFUA_1G17…
	0.0278758	8	15	3.39698	GO:0015677 copper ion import	http://amigo.geneontology.org/amigo/term/GO:0015677	AFUA_1G16040 AFUA_1G17270 AFUA_2G01270 AFUA_5G14940 AFUA_6G13750 AFUA_7G04970 AFUA_7G07120 AFUA_8G01310
	0.0278758	6	9	4.24622	GO:0044277 cell wall disassembly	http://amigo.geneontology.org/amigo/term/GO:0044277	AFUA_1G03352 AFUA_2G03980 AFUA_5G03940 AFUA_7G08350 AFUA_7G08510 AFUA_8G06360
	0.0278758	6	9	4.24622	GO:0070871 cell wall organization involved in conjugation with cellular fusion	http://amigo.geneontology.org/amigo/term/GO:0070871	AFUA_1G03352 AFUA_2G03980 AFUA_5G03940 AFUA_7G08350 AFUA_7G08510 AFUA_8G06360
	0.0278758	6	9	4.24622	GO:0071853 fungal-type cell wall disassembly	http://amigo.geneontology.org/amigo/term/GO:0071853	AFUA_1G03352 AFUA_2G03980 AFUA_5G03940 AFUA_7G08350 AFUA_7G08510 AFUA_8G06360
	0.0278758	6	9	4.24622	GO:1904541 fungal-type cell wall disassembly involved in conjugation with cellular fusion	http://amigo.geneontology.org/amigo/term/GO:1904541	AFUA_1G03352 AFUA_2G03980 AFUA_5G03940 AFUA_7G08350 AFUA_7G08510 AFUA_8G06360
	0.0285223	16	45	2.26465	GO:0009308 amine metabolic process	http://amigo.geneontology.org/amigo/term/GO:0009308	AFUA_1G01460 AFUA_1G13440 AFUA_1G13490 AFUA_3G00680 AFUA_3G13010 AFUA_3G14250 AFUA_3G14590 AFUA_4G09830 AFUA_5G13180 AFUA_6G13470 AFUA_7G08450 AFUA_8G02310 AFUA_8G06540 AFUA_1G12190 AFUA_5G02850 AFUA_5G03110
	0.0334469	20	63	2.02201	GO:0031668 cellular response to extracellular stimulus	http://amigo.geneontology.org/amigo/term/GO:0031668	AFUA_1G09760 AFUA_1G17200 AFUA_1G17240 AFUA_3G01880 AFUA_5G03790 AFUA_5G09320 AFUA_4G11310 AFUA_5G06260 AFUA_2G07680 AFUA_3G02270 AFUA_3G03350 AFUA_3G03420 AFUA_3G03440 AFUA_5G03800 AFUA_8G02760 AFUA_1G17190 AFUA_1G17270 AFUA_3G03410 AFUA_4G12850 AFUA_5G03920
	0.0334469	20	63	2.02201	GO:0031669 cellular response to nutrient levels	http://amigo.geneontology.org/amigo/term/GO:0031669	AFUA_1G09760 AFUA_1G17200 AFUA_1G17240 AFUA_3G01880 AFUA_5G03790 AFUA_5G09320 AFUA_4G11310 AFUA_5G06260 AFUA_2G07680 AFUA_3G02270 AFUA_3G03350 AFUA_3G03420 AFUA_3G03440 AFUA_5G03800 AFUA_8G02760 AFUA_1G17190 AFUA_1G17270 AFUA_3G03410 AFUA_4G12850 AFUA_5G03920
	0.0334469	26	90	1.84003	GO:0044264 cellular polysaccharide metabolic process	http://amigo.geneontology.org/amigo/term/GO:0044264	AFUA_1G15440 AFUA_2G01170 AFUA_2G09350 AFUA_3G00320 AFUA_3G13200 AFUA_5G10540 AFUA_6G11960 AFUA_6G12410 AFUA_7G01830 AFUA_7G05610 AFUA_7G05450 AFUA_1G17320 AFUA_2G12770 AFUA_3G01910 AFUA_3G14620 AFUA_4G03560 AFUA_6G00450 AFUA_6G00770 AFUA_6G09040 AFUA_6G13610 AFUA_6G14490 AFUA_7G01540 AFUA_7G06140 AFUA_8G02100 AFUA_8G05610 AFUA_8G06830
	0.0334469	20	63	2.02201	GO:0071496 cellular response to external stimulus	http://amigo.geneontology.org/amigo/term/GO:0071496	AFUA_1G09760 AFUA_1G17200 AFUA_1G17240 AFUA_3G01880 AFUA_5G03790 AFUA_5G09320 AFUA_4G11310 AFUA_5G06260 AFUA_2G07680 AFUA_3G02270 AFUA_3G03350 AFUA_3G03420 AFUA_3G03440 AFUA_5G03800 AFUA_8G02760 AFUA_1G17190 AFUA_1G17270 AFUA_3G03410 AFUA_4G12850 AFUA_5G03920
	0.0364552	36	139	1.64961	GO:0050801 ion homeostasis	http://amigo.geneontology.org/amigo/term/GO:0050801	AFUA_1G08880 AFUA_1G16040 AFUA_1G17200 AFUA_1G17270 AFUA_2G01270 AFUA_2G01460 AFUA_4G03320 AFUA_4G03940 AFUA_5G03290 AFUA_5G03790 AFUA_5G06220 AFUA_5G14940 AFUA_6G12490 AFUA_6G13750 AFUA_7G04970 AFUA_7G06570 AFUA_7G07120 AFUA_8G01310 AFUA_1G13340 AFUA_2G17170 AFUA_3G03640 AFUA_5G03800 AFUA_5G09830 AFUA_6G08640 AFUA_7G01210 AFUA_8G02670 AFUA_2G07680 AFUA_3G02270 AFUA_3G03350 AFUA_3G03420 AFUA_3G03…
	0.0440777	5	7	4.54952	GO:0033212 iron import into cell	http://amigo.geneontology.org/amigo/term/GO:0033212	AFUA_4G03940 AFUA_5G03790 AFUA_1G17200 AFUA_2G07680 AFUA_3G03660
	0.0440777	5	7	4.54952	GO:1900549 N,N,N-triacetylfusarinine C metabolic process	http://amigo.geneontology.org/amigo/term/GO:1900549	AFUA_1G17190 AFUA_3G03400 AFUA_3G03410 AFUA_3G03420 AFUA_5G03920
	0.0440777	5	7	4.54952	GO:1900551 N,N,N-triacetylfusarinine C biosynthetic process	http://amigo.geneontology.org/amigo/term/GO:1900551	AFUA_1G17190 AFUA_3G03400 AFUA_3G03410 AFUA_3G03420 AFUA_5G03920
	0.0471711	13	35	2.36575	GO:0006576 cellular biogenic amine metabolic process	http://amigo.geneontology.org/amigo/term/GO:0006576	AFUA_1G01460 AFUA_1G13490 AFUA_3G13010 AFUA_3G14250 AFUA_4G09830 AFUA_5G13180 AFUA_6G13470 AFUA_7G08450 AFUA_8G02310 AFUA_8G06540 AFUA_1G12190 AFUA_5G02850 AFUA_5G03110
					downregulated genes	KEGG pathway terms
	No significant enrichment was found.
						Biological process GO terms
	Enrichment FDR	nGenes	Pathway Genes	Fold Enrichment	Pathway	URL	Genes
	9.34834e-13	274	1418	1.50602	GO:0090304 nucleic acid metabolic process	http://amigo.geneontology.org/amigo/term/GO:0090304	AFUA_1G02590 AFUA_1G02950 AFUA_1G03210 AFUA_1G03540 AFUA_1G03992 AFUA_1G04140 AFUA_1G04520 AFUA_1G04980 AFUA_1G05150 AFUA_1G05260 AFUA_1G05310 AFUA_1G05700 AFUA_1G05940 AFUA_1G06260 AFUA_1G06380 AFUA_1G07310 AFUA_1G07750 AFUA_1G08870 AFUA_1G09200 AFUA_1G10020 AFUA_1G10080 AFUA_1G10525 AFUA_1G10710 AFUA_1G10860 AFUA_1G11160 AFUA_1G13710 AFUA_1G14630 AFUA_1G16290 AFUA_1G16470 AFUA_1G16553 AFUA_1G16…
	4.72038e-11	232	1181	1.53107	GO:0016070 RNA metabolic process	http://amigo.geneontology.org/amigo/term/GO:0016070	AFUA_1G02590 AFUA_1G02950 AFUA_1G03210 AFUA_1G03540 AFUA_1G04140 AFUA_1G04520 AFUA_1G04980 AFUA_1G05150 AFUA_1G05260 AFUA_1G05310 AFUA_1G05700 AFUA_1G05940 AFUA_1G06260 AFUA_1G06380 AFUA_1G07750 AFUA_1G08870 AFUA_1G09200 AFUA_1G10020 AFUA_1G10080 AFUA_1G10525 AFUA_1G10710 AFUA_1G10860 AFUA_1G11160 AFUA_1G13710 AFUA_1G14630 AFUA_1G16290 AFUA_1G16470 AFUA_1G16590 AFUA_2G00100 AFUA_2G02350 AFUA_2G02…
	9.59533e-11	316	1773	1.3891	GO:0046483 heterocycle metabolic process	http://amigo.geneontology.org/amigo/term/GO:0046483	AFUA_1G02590 AFUA_1G02900 AFUA_1G02950 AFUA_1G03210 AFUA_1G03540 AFUA_1G03992 AFUA_1G04140 AFUA_1G04520 AFUA_1G04980 AFUA_1G05150 AFUA_1G05260 AFUA_1G05310 AFUA_1G05700 AFUA_1G05940 AFUA_1G06260 AFUA_1G06380 AFUA_1G07310 AFUA_1G07750 AFUA_1G08870 AFUA_1G09200 AFUA_1G10020 AFUA_1G10080 AFUA_1G10525 AFUA_1G10710 AFUA_1G10860 AFUA_1G11160 AFUA_1G13090 AFUA_1G13710 AFUA_1G14630 AFUA_1G16290 AFUA_1G16…
	2.21131e-10	329	1880	1.36394	GO:1901360 organic cyclic compound metabolic process	http://amigo.geneontology.org/amigo/term/GO:1901360	AFUA_1G02110 AFUA_1G02590 AFUA_1G02900 AFUA_1G02950 AFUA_1G03210 AFUA_1G03540 AFUA_1G03992 AFUA_1G04140 AFUA_1G04520 AFUA_1G04980 AFUA_1G05150 AFUA_1G05260 AFUA_1G05310 AFUA_1G05700 AFUA_1G05940 AFUA_1G06260 AFUA_1G06380 AFUA_1G07310 AFUA_1G07750 AFUA_1G08870 AFUA_1G09200 AFUA_1G10020 AFUA_1G10080 AFUA_1G10525 AFUA_1G10710 AFUA_1G10860 AFUA_1G11160 AFUA_1G12650 AFUA_1G13090 AFUA_1G13710 AFUA_1G14…
	2.6054e-10	78	271	2.24327	GO:0034470 ncRNA processing	http://amigo.geneontology.org/amigo/term/GO:0034470	AFUA_1G05310 AFUA_1G09200 AFUA_1G11160 AFUA_1G14630 AFUA_1G16290 AFUA_1G16470 AFUA_2G02400 AFUA_2G04780 AFUA_2G05420 AFUA_2G05560 AFUA_2G08320 AFUA_2G08460 AFUA_2G08480 AFUA_2G12010 AFUA_2G13570 AFUA_2G14180 AFUA_2G16660 AFUA_3G04110 AFUA_3G04200 AFUA_3G06380 AFUA_3G08030 AFUA_3G08390 AFUA_4G06350 AFUA_4G08190 AFUA_5G01760 AFUA_5G06653 AFUA_5G08610 AFUA_5G09620 AFUA_5G10840 AFUA_5G11130 AFUA_5G11…
	2.84397e-10	313	1773	1.37592	GO:0006725 cellular aromatic compound metabolic process	http://amigo.geneontology.org/amigo/term/GO:0006725	AFUA_1G02110 AFUA_1G02590 AFUA_1G02900 AFUA_1G02950 AFUA_1G03210 AFUA_1G03540 AFUA_1G03992 AFUA_1G04140 AFUA_1G04520 AFUA_1G04980 AFUA_1G05150 AFUA_1G05260 AFUA_1G05310 AFUA_1G05700 AFUA_1G05940 AFUA_1G06260 AFUA_1G06380 AFUA_1G07310 AFUA_1G07750 AFUA_1G08870 AFUA_1G09200 AFUA_1G10020 AFUA_1G10080 AFUA_1G10525 AFUA_1G10710 AFUA_1G10860 AFUA_1G11160 AFUA_1G12650 AFUA_1G13090 AFUA_1G13710 AFUA_1G14…
	2.08135e-09	87	331	2.04855	GO:0034660 ncRNA metabolic process	http://amigo.geneontology.org/amigo/term/GO:0034660	AFUA_1G05310 AFUA_1G08870 AFUA_1G09200 AFUA_1G11160 AFUA_1G13710 AFUA_1G14630 AFUA_1G16290 AFUA_1G16470 AFUA_2G02400 AFUA_2G02590 AFUA_2G04780 AFUA_2G05420 AFUA_2G05560 AFUA_2G08320 AFUA_2G08460 AFUA_2G08480 AFUA_2G12010 AFUA_2G13570 AFUA_2G14180 AFUA_2G16660 AFUA_3G04110 AFUA_3G04200 AFUA_3G06380 AFUA_3G08030 AFUA_3G08390 AFUA_4G06350 AFUA_4G08190 AFUA_4G12250 AFUA_5G01760 AFUA_5G06653 AFUA_5G08…
	2.14386e-09	293	1659	1.3765	GO:0006139 nucleobase-containing compound metabolic process	http://amigo.geneontology.org/amigo/term/GO:0006139	AFUA_1G02590 AFUA_1G02950 AFUA_1G03210 AFUA_1G03540 AFUA_1G03992 AFUA_1G04140 AFUA_1G04520 AFUA_1G04980 AFUA_1G05150 AFUA_1G05260 AFUA_1G05310 AFUA_1G05700 AFUA_1G05940 AFUA_1G06260 AFUA_1G06380 AFUA_1G07310 AFUA_1G07750 AFUA_1G08870 AFUA_1G09200 AFUA_1G10020 AFUA_1G10080 AFUA_1G10525 AFUA_1G10710 AFUA_1G10860 AFUA_1G11160 AFUA_1G13710 AFUA_1G14630 AFUA_1G16290 AFUA_1G16470 AFUA_1G16553 AFUA_1G16…
	2.71071e-09	104	429	1.88944	GO:0006396 RNA processing	http://amigo.geneontology.org/amigo/term/GO:0006396	AFUA_1G03540 AFUA_1G05310 AFUA_1G05700 AFUA_1G09200 AFUA_1G10710 AFUA_1G11160 AFUA_1G14630 AFUA_1G16290 AFUA_1G16470 AFUA_2G02400 AFUA_2G04780 AFUA_2G05420 AFUA_2G05560 AFUA_2G08320 AFUA_2G08460 AFUA_2G08480 AFUA_2G12010 AFUA_2G13570 AFUA_2G14180 AFUA_2G16660 AFUA_3G04110 AFUA_3G04200 AFUA_3G05890 AFUA_3G06380 AFUA_3G08030 AFUA_3G08040 AFUA_3G08390 AFUA_3G09720 AFUA_4G06350 AFUA_4G08190 AFUA_4G11…
	1.99972e-07	50	163	2.39077	GO:0006364 rRNA processing	http://amigo.geneontology.org/amigo/term/GO:0006364	AFUA_1G05310 AFUA_1G09200 AFUA_1G11160 AFUA_1G16290 AFUA_2G02400 AFUA_2G04780 AFUA_2G05420 AFUA_2G05560 AFUA_2G08320 AFUA_2G08480 AFUA_2G13570 AFUA_3G04110 AFUA_3G06380 AFUA_4G06350 AFUA_4G08190 AFUA_5G01760 AFUA_5G10840 AFUA_5G11730 AFUA_5G12850 AFUA_5G13470 AFUA_6G04260 AFUA_6G04590 AFUA_6G08800 AFUA_6G11070 AFUA_6G14260 AFUA_7G04430 AFUA_7G05460 AFUA_8G04220 AFUA_8G04640 AFUA_1G02160 AFUA_1G02…
	6.26924e-07	255	1469	1.35293	GO:0010467 gene expression	http://amigo.geneontology.org/amigo/term/GO:0010467	AFUA_1G02510 AFUA_1G02590 AFUA_1G02950 AFUA_1G03210 AFUA_1G03540 AFUA_1G04140 AFUA_1G04520 AFUA_1G04980 AFUA_1G05110 AFUA_1G05150 AFUA_1G05310 AFUA_1G05700 AFUA_1G05940 AFUA_1G06260 AFUA_1G06380 AFUA_1G07750 AFUA_1G08870 AFUA_1G09200 AFUA_1G10080 AFUA_1G10525 AFUA_1G10710 AFUA_1G10860 AFUA_1G11160 AFUA_1G11870 AFUA_1G13710 AFUA_1G14630 AFUA_1G16290 AFUA_1G16470 AFUA_1G16590 AFUA_2G00100 AFUA_2G02…
	8.6818e-07	60	222	2.10647	GO:0042254 ribosome biogenesis	http://amigo.geneontology.org/amigo/term/GO:0042254	AFUA_1G01990 AFUA_1G02210 AFUA_1G05310 AFUA_1G09200 AFUA_1G11160 AFUA_1G13880 AFUA_1G16290 AFUA_2G01480 AFUA_2G01980 AFUA_2G02400 AFUA_2G04780 AFUA_2G05420 AFUA_2G05560 AFUA_2G08320 AFUA_2G08480 AFUA_2G13570 AFUA_2G16750 AFUA_2G17060 AFUA_3G04110 AFUA_3G06380 AFUA_4G06350 AFUA_4G08190 AFUA_5G01760 AFUA_5G06510 AFUA_5G06520 AFUA_5G10840 AFUA_5G11050 AFUA_5G11730 AFUA_5G12850 AFUA_5G13470 AFUA_6G04…
	1.4233e-06	51	178	2.23309	GO:0016072 rRNA metabolic process	http://amigo.geneontology.org/amigo/term/GO:0016072	AFUA_1G05310 AFUA_1G08870 AFUA_1G09200 AFUA_1G11160 AFUA_1G16290 AFUA_2G02400 AFUA_2G04780 AFUA_2G05420 AFUA_2G05560 AFUA_2G08320 AFUA_2G08480 AFUA_2G13570 AFUA_3G04110 AFUA_3G06380 AFUA_4G06350 AFUA_4G08190 AFUA_4G12250 AFUA_5G01760 AFUA_5G10840 AFUA_5G11730 AFUA_5G12850 AFUA_5G13470 AFUA_6G04260 AFUA_6G04590 AFUA_6G08800 AFUA_6G11070 AFUA_6G14260 AFUA_7G04430 AFUA_7G05460 AFUA_8G04220 AFUA_8G04…
	1.42006e-05	533	3653	1.13719	GO:0044237 cellular metabolic process	http://amigo.geneontology.org/amigo/term/GO:0044237	AFUA_1G00150 AFUA_1G00510 AFUA_1G02110 AFUA_1G02430 AFUA_1G02590 AFUA_1G02830 AFUA_1G02900 AFUA_1G02950 AFUA_1G03210 AFUA_1G03540 AFUA_1G03992 AFUA_1G04140 AFUA_1G04210 AFUA_1G04520 AFUA_1G04780 AFUA_1G04980 AFUA_1G05000 AFUA_1G05150 AFUA_1G05260 AFUA_1G05310 AFUA_1G05420 AFUA_1G05640 AFUA_1G05700 AFUA_1G05940 AFUA_1G06260 AFUA_1G06380 AFUA_1G06650 AFUA_1G06920 AFUA_1G07310 AFUA_1G07750 AFUA_1G08…
	1.9622e-05	332	2088	1.23926	GO:0034641 cellular nitrogen compound metabolic process	http://amigo.geneontology.org/amigo/term/GO:0034641	AFUA_1G02590 AFUA_1G02900 AFUA_1G02950 AFUA_1G03210 AFUA_1G03540 AFUA_1G03992 AFUA_1G04140 AFUA_1G04520 AFUA_1G04980 AFUA_1G05150 AFUA_1G05260 AFUA_1G05310 AFUA_1G05700 AFUA_1G05940 AFUA_1G06260 AFUA_1G06380 AFUA_1G07310 AFUA_1G07750 AFUA_1G08870 AFUA_1G09200 AFUA_1G10020 AFUA_1G10080 AFUA_1G10525 AFUA_1G10710 AFUA_1G10860 AFUA_1G10980 AFUA_1G11160 AFUA_1G13090 AFUA_1G13710 AFUA_1G14630 AFUA_1G16…
	3.63858e-05	66	280	1.83714	GO:0022613 ribonucleoprotein complex biogenesis	http://amigo.geneontology.org/amigo/term/GO:0022613	AFUA_1G01990 AFUA_1G02210 AFUA_1G05310 AFUA_1G09200 AFUA_1G11160 AFUA_1G13880 AFUA_1G16290 AFUA_2G01480 AFUA_2G01980 AFUA_2G02400 AFUA_2G04780 AFUA_2G05420 AFUA_2G05560 AFUA_2G08320 AFUA_2G08480 AFUA_2G13570 AFUA_2G16400 AFUA_2G16750 AFUA_2G17060 AFUA_3G04110 AFUA_3G05840 AFUA_3G06380 AFUA_3G08040 AFUA_4G06350 AFUA_4G07580 AFUA_4G08190 AFUA_5G01760 AFUA_5G06510 AFUA_5G06520 AFUA_5G10840 AFUA_5G11…
	0.000124604	402	2657	1.17921	GO:0043170 macromolecule metabolic process	http://amigo.geneontology.org/amigo/term/GO:0043170	AFUA_1G00150 AFUA_1G02430 AFUA_1G02510 AFUA_1G02590 AFUA_1G02830 AFUA_1G02950 AFUA_1G03210 AFUA_1G03540 AFUA_1G03992 AFUA_1G04140 AFUA_1G04210 AFUA_1G04520 AFUA_1G04980 AFUA_1G05110 AFUA_1G05150 AFUA_1G05260 AFUA_1G05310 AFUA_1G05420 AFUA_1G05700 AFUA_1G05770 AFUA_1G05940 AFUA_1G06260 AFUA_1G06380 AFUA_1G06920 AFUA_1G07310 AFUA_1G07750 AFUA_1G08870 AFUA_1G09200 AFUA_1G10020 AFUA_1G10080 AFUA_1G10…
	0.000649087	202	1208	1.30329	GO:0071840 cellular component organization or biogenesis	http://amigo.geneontology.org/amigo/term/GO:0071840	AFUA_1G01990 AFUA_1G02210 AFUA_1G02940 AFUA_1G04520 AFUA_1G04780 AFUA_1G05000 AFUA_1G05310 AFUA_1G06260 AFUA_1G07610 AFUA_1G07750 AFUA_1G09200 AFUA_1G09580 AFUA_1G10860 AFUA_1G11160 AFUA_1G11870 AFUA_1G13880 AFUA_1G14260 AFUA_1G14960 AFUA_1G15710 AFUA_1G16290 AFUA_1G16553 AFUA_2G01060 AFUA_2G01480 AFUA_2G01510 AFUA_2G01590 AFUA_2G01980 AFUA_2G02400 AFUA_2G02610 AFUA_2G02620 AFUA_2G02680 AFUA_2G04…
	0.00186279	515	3612	1.11126	GO:0044238 primary metabolic process	http://amigo.geneontology.org/amigo/term/GO:0044238	AFUA_1G00150 AFUA_1G02110 AFUA_1G02430 AFUA_1G02590 AFUA_1G02830 AFUA_1G02950 AFUA_1G03210 AFUA_1G03540 AFUA_1G03992 AFUA_1G04140 AFUA_1G04210 AFUA_1G04520 AFUA_1G04780 AFUA_1G04980 AFUA_1G05150 AFUA_1G05260 AFUA_1G05310 AFUA_1G05420 AFUA_1G05640 AFUA_1G05700 AFUA_1G05770 AFUA_1G05940 AFUA_1G06260 AFUA_1G06380 AFUA_1G06650 AFUA_1G06920 AFUA_1G07310 AFUA_1G07750 AFUA_1G08870 AFUA_1G09200 AFUA_1G10…
	0.00285375	163	961	1.32197	GO:0018130 heterocycle biosynthetic process	http://amigo.geneontology.org/amigo/term/GO:0018130	AFUA_1G02590 AFUA_1G02900 AFUA_1G03210 AFUA_1G04140 AFUA_1G04520 AFUA_1G04980 AFUA_1G05150 AFUA_1G05940 AFUA_1G06260 AFUA_1G06380 AFUA_1G07750 AFUA_1G08870 AFUA_1G10080 AFUA_1G10525 AFUA_1G10860 AFUA_1G13090 AFUA_1G16590 AFUA_2G00100 AFUA_2G02350 AFUA_2G02540 AFUA_2G03610 AFUA_2G04170 AFUA_2G06180 AFUA_2G06190 AFUA_2G10640 AFUA_2G14800 AFUA_2G14880 AFUA_2G16810 AFUA_3G00870 AFUA_3G02330 AFUA_3G02…
	0.00526356	546	3891	1.09367	GO:0071704 organic substance metabolic process	http://amigo.geneontology.org/amigo/term/GO:0071704	AFUA_1G00150 AFUA_1G00510 AFUA_1G02110 AFUA_1G02430 AFUA_1G02510 AFUA_1G02590 AFUA_1G02830 AFUA_1G02900 AFUA_1G02950 AFUA_1G03210 AFUA_1G03540 AFUA_1G03992 AFUA_1G04140 AFUA_1G04210 AFUA_1G04520 AFUA_1G04780 AFUA_1G04980 AFUA_1G05110 AFUA_1G05150 AFUA_1G05260 AFUA_1G05310 AFUA_1G05420 AFUA_1G05640 AFUA_1G05700 AFUA_1G05770 AFUA_1G05940 AFUA_1G06260 AFUA_1G06380 AFUA_1G06650 AFUA_1G06920 AFUA_1G07…
	0.00656154	28	104	2.09836	GO:0008033 tRNA processing	http://amigo.geneontology.org/amigo/term/GO:0008033	AFUA_1G14630 AFUA_1G16470 AFUA_2G02400 AFUA_2G08460 AFUA_2G12010 AFUA_2G14180 AFUA_2G16660 AFUA_3G04200 AFUA_3G08030 AFUA_3G08390 AFUA_5G06653 AFUA_5G08610 AFUA_5G09620 AFUA_5G11130 AFUA_5G12310 AFUA_6G11510 AFUA_8G04820 AFUA_1G05070 AFUA_1G05310 AFUA_1G06380 AFUA_1G14770 AFUA_2G09282 AFUA_3G08780 AFUA_4G12140 AFUA_5G09850 AFUA_5G11550 AFUA_5G11670 AFUA_6G04510
	0.00752072	449	3123	1.12055	GO:0006807 nitrogen compound metabolic process	http://amigo.geneontology.org/amigo/term/GO:0006807	AFUA_1G00150 AFUA_1G02110 AFUA_1G02430 AFUA_1G02590 AFUA_1G02830 AFUA_1G02900 AFUA_1G02950 AFUA_1G03210 AFUA_1G03540 AFUA_1G03992 AFUA_1G04140 AFUA_1G04210 AFUA_1G04520 AFUA_1G04980 AFUA_1G05150 AFUA_1G05260 AFUA_1G05310 AFUA_1G05420 AFUA_1G05700 AFUA_1G05940 AFUA_1G06260 AFUA_1G06380 AFUA_1G06920 AFUA_1G07310 AFUA_1G07750 AFUA_1G08870 AFUA_1G09200 AFUA_1G10020 AFUA_1G10080 AFUA_1G10525 AFUA_1G10…
	0.00768521	32	127	1.96382	GO:0090305 nucleic acid phosphodiester bond hydrolysis	http://amigo.geneontology.org/amigo/term/GO:0090305	AFUA_1G10020 AFUA_1G16470 AFUA_2G01120 AFUA_2G13570 AFUA_3G09720 AFUA_4G06260 AFUA_4G12680 AFUA_5G01800 AFUA_5G07850 AFUA_6G11410 AFUA_7G04430 AFUA_8G04640 AFUA_8G04820 AFUA_1G06380 AFUA_2G02400 AFUA_2G05560 AFUA_2G08750 AFUA_2G12010 AFUA_4G11930 AFUA_4G12250 AFUA_5G06653 AFUA_5G12640 AFUA_5G12850 AFUA_6G02060 AFUA_6G04590 AFUA_6G04630 AFUA_6G06430 AFUA_6G10900 AFUA_7G00870 AFUA_7G01550 AFUA_7G03…
	0.00831609	7	11	4.95977	GO:1902084 fumagillin metabolic process	http://amigo.geneontology.org/amigo/term/GO:1902084	AFUA_8G00380 AFUA_8G00430 AFUA_8G00440 AFUA_8G00480 AFUA_8G00500 AFUA_8G00510 AFUA_8G00520
	0.00831609	7	11	4.95977	GO:1902086 fumagillin biosynthetic process	http://amigo.geneontology.org/amigo/term/GO:1902086	AFUA_8G00380 AFUA_8G00430 AFUA_8G00440 AFUA_8G00480 AFUA_8G00500 AFUA_8G00510 AFUA_8G00520
	0.00913733	18	56	2.50519	GO:0051168 nuclear export	http://amigo.geneontology.org/amigo/term/GO:0051168	AFUA_1G02950 AFUA_1G04520 AFUA_1G05110 AFUA_1G10860 AFUA_2G13540 AFUA_2G16750 AFUA_3G08040 AFUA_3G08780 AFUA_4G04330 AFUA_4G04720 AFUA_4G05840 AFUA_5G06510 AFUA_5G06520 AFUA_5G08000 AFUA_7G04430 AFUA_4G12250 AFUA_5G09850 AFUA_6G04630
	0.0102547	120	692	1.35155	GO:0032774 RNA biosynthetic process	http://amigo.geneontology.org/amigo/term/GO:0032774	AFUA_1G02590 AFUA_1G03210 AFUA_1G04140 AFUA_1G04520 AFUA_1G04980 AFUA_1G05150 AFUA_1G05940 AFUA_1G06260 AFUA_1G06380 AFUA_1G07750 AFUA_1G08870 AFUA_1G10080 AFUA_1G10525 AFUA_1G10860 AFUA_1G16590 AFUA_2G00100 AFUA_2G02350 AFUA_2G02540 AFUA_2G04170 AFUA_2G06180 AFUA_2G10640 AFUA_2G14800 AFUA_2G14880 AFUA_2G16810 AFUA_3G02330 AFUA_3G02340 AFUA_3G03900 AFUA_3G05890 AFUA_3G06070 AFUA_3G06090 AFUA_3G08…
	0.0102547	18	57	2.46124	GO:0042273 ribosomal large subunit biogenesis	http://amigo.geneontology.org/amigo/term/GO:0042273	AFUA_1G01990 AFUA_1G02210 AFUA_1G09200 AFUA_2G01480 AFUA_2G05560 AFUA_2G17060 AFUA_4G06350 AFUA_4G08190 AFUA_5G01760 AFUA_5G10840 AFUA_5G12850 AFUA_5G13470 AFUA_6G04260 AFUA_6G04630 AFUA_7G04430 AFUA_7G05460 AFUA_4G07630 AFUA_5G06510
	0.0102547	119	686	1.35201	GO:0097659 nucleic acid-templated transcription	http://amigo.geneontology.org/amigo/term/GO:0097659	AFUA_1G02590 AFUA_1G03210 AFUA_1G04140 AFUA_1G04520 AFUA_1G04980 AFUA_1G05150 AFUA_1G05940 AFUA_1G06260 AFUA_1G06380 AFUA_1G07750 AFUA_1G08870 AFUA_1G10080 AFUA_1G10525 AFUA_1G10860 AFUA_1G16590 AFUA_2G00100 AFUA_2G02350 AFUA_2G02540 AFUA_2G04170 AFUA_2G06180 AFUA_2G10640 AFUA_2G14800 AFUA_2G14880 AFUA_2G16810 AFUA_3G02330 AFUA_3G02340 AFUA_3G03900 AFUA_3G05890 AFUA_3G06070 AFUA_3G06090 AFUA_3G08…
	0.0102547	119	684	1.35596	GO:0006351 transcription DNA-templated	http://amigo.geneontology.org/amigo/term/GO:0006351	AFUA_1G02590 AFUA_1G03210 AFUA_1G04140 AFUA_1G04520 AFUA_1G04980 AFUA_1G05150 AFUA_1G05940 AFUA_1G06260 AFUA_1G06380 AFUA_1G07750 AFUA_1G08870 AFUA_1G10080 AFUA_1G10525 AFUA_1G10860 AFUA_1G16590 AFUA_2G00100 AFUA_2G02350 AFUA_2G02540 AFUA_2G04170 AFUA_2G06180 AFUA_2G10640 AFUA_2G14800 AFUA_2G14880 AFUA_2G16810 AFUA_3G02330 AFUA_3G02340 AFUA_3G03900 AFUA_3G05890 AFUA_3G06070 AFUA_3G06090 AFUA_3G08…
	0.0102547	37	159	1.81368	GO:0006399 tRNA metabolic process	http://amigo.geneontology.org/amigo/term/GO:0006399	AFUA_1G13710 AFUA_1G14630 AFUA_1G16470 AFUA_2G02400 AFUA_2G02590 AFUA_2G08460 AFUA_2G12010 AFUA_2G14180 AFUA_2G16660 AFUA_3G04200 AFUA_3G08030 AFUA_3G08390 AFUA_5G06653 AFUA_5G08610 AFUA_5G09620 AFUA_5G11130 AFUA_5G12310 AFUA_6G11510 AFUA_6G12630 AFUA_8G00100 AFUA_8G04800 AFUA_8G04820 AFUA_1G02460 AFUA_1G05070 AFUA_1G05310 AFUA_1G06380 AFUA_1G14770 AFUA_2G09282 AFUA_3G08780 AFUA_3G14370 AFUA_4G12…
	0.0104889	5	6	6.49494	GO:1990573 potassium ion import across plasma membrane	http://amigo.geneontology.org/amigo/term/GO:1990573	AFUA_1G16340 AFUA_4G07770 AFUA_4G13540 AFUA_5G00730 AFUA_7G04570
	0.0107749	155	938	1.28791	GO:0019438 aromatic compound biosynthetic process	http://amigo.geneontology.org/amigo/term/GO:0019438	AFUA_1G02110 AFUA_1G02590 AFUA_1G02900 AFUA_1G03210 AFUA_1G04140 AFUA_1G04520 AFUA_1G04980 AFUA_1G05150 AFUA_1G05940 AFUA_1G06260 AFUA_1G06380 AFUA_1G07750 AFUA_1G08870 AFUA_1G10080 AFUA_1G10525 AFUA_1G10860 AFUA_1G13090 AFUA_1G16590 AFUA_2G00100 AFUA_2G02350 AFUA_2G02540 AFUA_2G03610 AFUA_2G04170 AFUA_2G06180 AFUA_2G06190 AFUA_2G10640 AFUA_2G14800 AFUA_2G14880 AFUA_2G16810 AFUA_3G00870 AFUA_3G02…
	0.0107749	114	654	1.35857	GO:0044085 cellular component biogenesis	http://amigo.geneontology.org/amigo/term/GO:0044085	AFUA_1G01990 AFUA_1G02210 AFUA_1G02940 AFUA_1G05000 AFUA_1G05310 AFUA_1G09200 AFUA_1G11160 AFUA_1G13880 AFUA_1G14960 AFUA_1G16290 AFUA_2G01480 AFUA_2G01590 AFUA_2G01980 AFUA_2G02400 AFUA_2G02680 AFUA_2G04780 AFUA_2G05420 AFUA_2G05560 AFUA_2G06250 AFUA_2G08320 AFUA_2G08480 AFUA_2G11430 AFUA_2G13570 AFUA_2G14880 AFUA_2G15750 AFUA_2G15910 AFUA_2G16400 AFUA_2G16750 AFUA_2G17060 AFUA_3G00340 AFUA_3G01…
	0.0109885	171	1052	1.26688	GO:1901362 organic cyclic compound biosynthetic process	http://amigo.geneontology.org/amigo/term/GO:1901362	AFUA_1G02110 AFUA_1G02590 AFUA_1G02900 AFUA_1G03210 AFUA_1G04140 AFUA_1G04520 AFUA_1G04980 AFUA_1G05150 AFUA_1G05940 AFUA_1G06260 AFUA_1G06380 AFUA_1G07750 AFUA_1G08870 AFUA_1G10080 AFUA_1G10525 AFUA_1G10860 AFUA_1G13090 AFUA_1G16590 AFUA_2G00100 AFUA_2G02350 AFUA_2G02540 AFUA_2G03610 AFUA_2G04170 AFUA_2G06180 AFUA_2G06190 AFUA_2G10640 AFUA_2G14800 AFUA_2G14880 AFUA_2G16810 AFUA_3G00870 AFUA_3G02…
	0.0129818	22	79	2.17046	GO:0051169 nuclear transport	http://amigo.geneontology.org/amigo/term/GO:0051169	AFUA_1G02950 AFUA_1G04520 AFUA_1G05110 AFUA_1G10860 AFUA_2G13540 AFUA_2G16090 AFUA_2G16750 AFUA_3G08040 AFUA_3G08780 AFUA_4G04330 AFUA_4G04720 AFUA_4G05840 AFUA_4G07835 AFUA_5G06510 AFUA_5G06520 AFUA_5G08000 AFUA_5G08060 AFUA_6G09990 AFUA_7G04430 AFUA_4G12250 AFUA_5G09850 AFUA_6G04630
	0.0129818	22	79	2.17046	GO:0006913 nucleocytoplasmic transport	http://amigo.geneontology.org/amigo/term/GO:0006913	AFUA_1G02950 AFUA_1G04520 AFUA_1G05110 AFUA_1G10860 AFUA_2G13540 AFUA_2G16090 AFUA_2G16750 AFUA_3G08040 AFUA_3G08780 AFUA_4G04330 AFUA_4G04720 AFUA_4G05840 AFUA_4G07835 AFUA_5G06510 AFUA_5G06520 AFUA_5G08000 AFUA_5G08060 AFUA_6G09990 AFUA_7G04430 AFUA_4G12250 AFUA_5G09850 AFUA_6G04630
	0.0170265	12	32	2.92272	GO:0016114 terpenoid biosynthetic process	http://amigo.geneontology.org/amigo/term/GO:0016114	AFUA_6G13950 AFUA_6G13970 AFUA_6G13990 AFUA_6G14000 AFUA_8G00370 AFUA_8G00380 AFUA_8G00390 AFUA_8G00400 AFUA_8G00480 AFUA_8G00490 AFUA_8G00510 AFUA_8G00520
	0.0182992	142	859	1.2884	GO:0034654 nucleobase-containing compound biosynthetic process	http://amigo.geneontology.org/amigo/term/GO:0034654	AFUA_1G02590 AFUA_1G03210 AFUA_1G04140 AFUA_1G04520 AFUA_1G04980 AFUA_1G05150 AFUA_1G05940 AFUA_1G06260 AFUA_1G06380 AFUA_1G07750 AFUA_1G08870 AFUA_1G10080 AFUA_1G10525 AFUA_1G10860 AFUA_1G16590 AFUA_2G00100 AFUA_2G02350 AFUA_2G02540 AFUA_2G03610 AFUA_2G04170 AFUA_2G06180 AFUA_2G06190 AFUA_2G10640 AFUA_2G14800 AFUA_2G14880 AFUA_2G16810 AFUA_3G00870 AFUA_3G02330 AFUA_3G02340 AFUA_3G03900 AFUA_3G05…
	0.0217021	7	13	4.19673	GO:1901503 ether biosynthetic process	http://amigo.geneontology.org/amigo/term/GO:1901503	AFUA_8G00380 AFUA_8G00430 AFUA_8G00440 AFUA_8G00480 AFUA_8G00500 AFUA_8G00510 AFUA_8G00520
	0.021988	12	33	2.83415	GO:0006721 terpenoid metabolic process	http://amigo.geneontology.org/amigo/term/GO:0006721	AFUA_6G13950 AFUA_6G13970 AFUA_6G13990 AFUA_6G14000 AFUA_8G00370 AFUA_8G00380 AFUA_8G00390 AFUA_8G00400 AFUA_8G00480 AFUA_8G00490 AFUA_8G00510 AFUA_8G00520
	0.023707	17	57	2.3245	GO:0042274 ribosomal small subunit biogenesis	http://amigo.geneontology.org/amigo/term/GO:0042274	AFUA_1G05310 AFUA_1G11160 AFUA_1G16290 AFUA_2G01980 AFUA_2G04780 AFUA_2G13570 AFUA_5G06520 AFUA_5G11730 AFUA_6G04590 AFUA_6G08800 AFUA_6G14260 AFUA_7G04430 AFUA_8G04220 AFUA_1G02160 AFUA_2G08850 AFUA_6G04630 AFUA_6G06430
	0.023707	11	29	2.95632	GO:0000460 maturation of 5.8S rRNA	http://amigo.geneontology.org/amigo/term/GO:0000460	AFUA_3G06380 AFUA_5G10840 AFUA_5G12850 AFUA_6G04260 AFUA_7G04430 AFUA_1G09200 AFUA_4G07630 AFUA_4G08190 AFUA_4G12250 AFUA_6G04630 AFUA_6G06430
	0.0317118	70	379	1.43951	GO:0046907 intracellular transport	http://amigo.geneontology.org/amigo/term/GO:0046907	AFUA_1G02940 AFUA_1G02950 AFUA_1G04520 AFUA_1G04780 AFUA_1G05110 AFUA_1G10860 AFUA_1G11870 AFUA_2G02610 AFUA_2G08850 AFUA_2G09820 AFUA_2G10150 AFUA_2G13540 AFUA_2G14190 AFUA_2G16090 AFUA_2G16730 AFUA_2G16750 AFUA_3G08040 AFUA_3G08780 AFUA_3G09360 AFUA_3G10360 AFUA_3G11130 AFUA_3G11200 AFUA_3G12470 AFUA_4G04330 AFUA_4G04720 AFUA_4G05840 AFUA_4G06100 AFUA_4G07835 AFUA_4G11000 AFUA_5G02200 AFUA_5G02…
	0.033216	14	44	2.47988	GO:0030490 maturation of SSU-rRNA	http://amigo.geneontology.org/amigo/term/GO:0030490	AFUA_1G05310 AFUA_1G11160 AFUA_1G16290 AFUA_2G04780 AFUA_2G13570 AFUA_5G11730 AFUA_6G04590 AFUA_6G08800 AFUA_6G14260 AFUA_7G04430 AFUA_8G04220 AFUA_1G02160 AFUA_6G04630 AFUA_6G06430
	0.0397068	13	40	2.53303	GO:0006405 RNA export from nucleus	http://amigo.geneontology.org/amigo/term/GO:0006405	AFUA_1G02950 AFUA_1G04520 AFUA_1G05110 AFUA_1G10860 AFUA_2G13540 AFUA_3G08040 AFUA_3G08780 AFUA_4G04330 AFUA_4G04720 AFUA_4G05840 AFUA_5G08000 AFUA_4G12250 AFUA_5G09850
	0.0470827	12	36	2.59797	GO:0007031 peroxisome organization	http://amigo.geneontology.org/amigo/term/GO:0007031	AFUA_1G04780 AFUA_1G07610 AFUA_2G01510 AFUA_2G10150 AFUA_2G13320 AFUA_2G16730 AFUA_4G06100 AFUA_5G02360 AFUA_7G01230 AFUA_8G02840 AFUA_1G03440 AFUA_1G03560
	0.0487234	17	61	2.17208	GO:0006400 tRNA modification	http://amigo.geneontology.org/amigo/term/GO:0006400	AFUA_2G08460 AFUA_2G14180 AFUA_3G04200 AFUA_3G08030 AFUA_3G08390 AFUA_5G08610 AFUA_5G09620 AFUA_5G11130 AFUA_5G12310 AFUA_6G11510 AFUA_1G05070 AFUA_1G05310 AFUA_1G14630 AFUA_1G14770 AFUA_4G12140 AFUA_5G11550 AFUA_6G04510
	0.0498749	5	8	4.8712	GO:0055075 potassium ion homeostasis	http://amigo.geneontology.org/amigo/term/GO:0055075	AFUA_1G16340 AFUA_4G07770 AFUA_4G13540 AFUA_5G00730 AFUA_7G04570
	0.0498749	7	15	3.63716	GO:0097176 epoxide metabolic process	http://amigo.geneontology.org/amigo/term/GO:0097176	AFUA_8G00380 AFUA_8G00430 AFUA_8G00440 AFUA_8G00480 AFUA_8G00500 AFUA_8G00510 AFUA_8G00520
	0.0498749	7	15	3.63716	GO:0006813 potassium ion transport	http://amigo.geneontology.org/amigo/term/GO:0006813	AFUA_1G16340 AFUA_4G07770 AFUA_4G13540 AFUA_5G00730 AFUA_7G04570 AFUA_8G01480 AFUA_2G09460
	0.0498749	9	23	3.0498	GO:0000470 maturation of LSU-rRNA	http://amigo.geneontology.org/amigo/term/GO:0000470	AFUA_1G09200 AFUA_4G06350 AFUA_4G08190 AFUA_5G01760 AFUA_5G10840 AFUA_5G12850 AFUA_6G04260 AFUA_7G05460 AFUA_4G07630

## Sheet: meaB-Af293 90-135 mM
A. fumigatus 90 mM NaNO2 ΔmeaB vs. 135 mM NaNO2 Af293
					upregulated genes	KEGG pathway terms
	No significant enrichment was found.
						Biological process GO terms
	Enrichment FDR	nGenes	Pathway Genes	Fold Enrichment	Pathway	URL	Genes
	1.16679e-05	8	17	15.1648	GO:0010106 cellular response to iron ion starvation	http://amigo.geneontology.org/amigo/term/GO:0010106	AFUA_1G17200 AFUA_3G03350 AFUA_3G03420 AFUA_3G03440 AFUA_8G02760 AFUA_1G17190 AFUA_1G17270 AFUA_3G03410
	3.30126e-05	19	145	4.22262	GO:0044550 secondary metabolite biosynthetic process	http://amigo.geneontology.org/amigo/term/GO:0044550	AFUA_1G17200 AFUA_2G01290 AFUA_2G05260 AFUA_3G03350 AFUA_3G03420 AFUA_3G13730 AFUA_5G01200 AFUA_8G07020 AFUA_6G09740 AFUA_3G03400 AFUA_3G13010 AFUA_4G14540 AFUA_6G09710 AFUA_6G09720 AFUA_4G14510 AFUA_4G14520 AFUA_4G14550 AFUA_1G17190 AFUA_3G03410
	0.000172988	20	184	3.50275	GO:0019748 secondary metabolic process	http://amigo.geneontology.org/amigo/term/GO:0019748	AFUA_1G17200 AFUA_2G01290 AFUA_2G05260 AFUA_3G03350 AFUA_3G03420 AFUA_3G13730 AFUA_5G01200 AFUA_8G07020 AFUA_6G09740 AFUA_3G03400 AFUA_3G13010 AFUA_4G14540 AFUA_6G09710 AFUA_6G09720 AFUA_4G14380 AFUA_4G14510 AFUA_4G14520 AFUA_4G14550 AFUA_1G17190 AFUA_3G03410
	0.000172988	11	56	6.32996	GO:0055072 iron ion homeostasis	http://amigo.geneontology.org/amigo/term/GO:0055072	AFUA_1G16040 AFUA_1G17200 AFUA_1G17270 AFUA_3G03640 AFUA_3G03350 AFUA_3G03420 AFUA_3G03440 AFUA_8G02760 AFUA_1G17190 AFUA_3G03410 AFUA_3G03660
	0.000242567	13	84	4.98724	GO:0055076 transition metal ion homeostasis	http://amigo.geneontology.org/amigo/term/GO:0055076	AFUA_1G16040 AFUA_1G17200 AFUA_1G17270 AFUA_6G02810 AFUA_7G06570 AFUA_3G03640 AFUA_3G03350 AFUA_3G03420 AFUA_3G03440 AFUA_8G02760 AFUA_1G17190 AFUA_3G03410 AFUA_3G03660
	0.000267604	12	74	5.22572	GO:0046916 cellular transition metal ion homeostasis	http://amigo.geneontology.org/amigo/term/GO:0046916	AFUA_1G16040 AFUA_1G17200 AFUA_1G17270 AFUA_6G02810 AFUA_7G06570 AFUA_3G03350 AFUA_3G03420 AFUA_3G03440 AFUA_8G02760 AFUA_1G17190 AFUA_3G03410 AFUA_3G03660
	0.000267604	10	50	6.44505	GO:0006879 cellular iron ion homeostasis	http://amigo.geneontology.org/amigo/term/GO:0006879	AFUA_1G16040 AFUA_1G17200 AFUA_1G17270 AFUA_3G03350 AFUA_3G03420 AFUA_3G03440 AFUA_8G02760 AFUA_1G17190 AFUA_3G03410 AFUA_3G03660
	0.00175862	42	706	1.91708	GO:0055085 transmembrane transport	http://amigo.geneontology.org/amigo/term/GO:0055085	AFUA_1G02730 AFUA_1G13800 AFUA_2G03860 AFUA_2G11580 AFUA_2G13020 AFUA_2G16860 AFUA_3G02780 AFUA_3G03430 AFUA_3G03440 AFUA_3G03640 AFUA_3G03670 AFUA_3G14720 AFUA_4G13660 AFUA_5G00930 AFUA_5G01350 AFUA_5G01520 AFUA_5G01540 AFUA_5G02700 AFUA_5G06070 AFUA_5G06580 AFUA_5G09780 AFUA_5G14490 AFUA_6G01860 AFUA_6G09710 AFUA_6G13190 AFUA_7G00220 AFUA_7G06570 AFUA_8G02760 AFUA_1G17480 AFUA_2G04690 AFUA_2G05…
	0.00208821	13	107	3.91522	GO:0009636 response to toxic substance	http://amigo.geneontology.org/amigo/term/GO:0009636	AFUA_1G13800 AFUA_2G11580 AFUA_2G16860 AFUA_3G02780 AFUA_4G13660 AFUA_5G01350 AFUA_5G01520 AFUA_5G02700 AFUA_5G06580 AFUA_5G09780 AFUA_4G00180 AFUA_6G13570 AFUA_6G09740
	0.00219223	4	7	18.4144	GO:1900549 N,N,N-triacetylfusarinine C metabolic process	http://amigo.geneontology.org/amigo/term/GO:1900549	AFUA_1G17190 AFUA_3G03400 AFUA_3G03410 AFUA_3G03420
	0.00219223	4	7	18.4144	GO:1900551 N,N,N-triacetylfusarinine C biosynthetic process	http://amigo.geneontology.org/amigo/term/GO:1900551	AFUA_1G17190 AFUA_3G03400 AFUA_3G03410 AFUA_3G03420
	0.00219391	10	67	4.80974	GO:0046618 xenobiotic export	http://amigo.geneontology.org/amigo/term/GO:0046618	AFUA_1G13800 AFUA_2G11580 AFUA_2G16860 AFUA_3G02780 AFUA_4G13660 AFUA_5G01350 AFUA_5G01520 AFUA_5G02700 AFUA_5G06580 AFUA_5G09780
	0.00219391	10	67	4.80974	GO:1990961 xenobiotic detoxification by transmembrane export across the plasma membrane	http://amigo.geneontology.org/amigo/term/GO:1990961	AFUA_1G13800 AFUA_2G11580 AFUA_2G16860 AFUA_3G02780 AFUA_4G13660 AFUA_5G01350 AFUA_5G01520 AFUA_5G02700 AFUA_5G06580 AFUA_5G09780
	0.00232102	10	68	4.73901	GO:0006855 xenobiotic transmembrane transport	http://amigo.geneontology.org/amigo/term/GO:0006855	AFUA_1G13800 AFUA_2G11580 AFUA_2G16860 AFUA_3G02780 AFUA_4G13660 AFUA_5G01350 AFUA_5G01520 AFUA_5G02700 AFUA_5G06580 AFUA_5G09780
	0.00232102	8	43	5.9954	GO:0009267 cellular response to starvation	http://amigo.geneontology.org/amigo/term/GO:0009267	AFUA_1G17200 AFUA_3G03350 AFUA_3G03420 AFUA_3G03440 AFUA_8G02760 AFUA_1G17190 AFUA_1G17270 AFUA_3G03410
	0.0033692	10	72	4.47573	GO:0042908 xenobiotic transport	http://amigo.geneontology.org/amigo/term/GO:0042908	AFUA_1G13800 AFUA_2G11580 AFUA_2G16860 AFUA_3G02780 AFUA_4G13660 AFUA_5G01350 AFUA_5G01520 AFUA_5G02700 AFUA_5G06580 AFUA_5G09780
	0.00357688	10	73	4.41442	GO:0140115 export across plasma membrane	http://amigo.geneontology.org/amigo/term/GO:0140115	AFUA_1G13800 AFUA_2G11580 AFUA_2G16860 AFUA_3G02780 AFUA_4G13660 AFUA_5G01350 AFUA_5G01520 AFUA_5G02700 AFUA_5G06580 AFUA_5G09780
	0.00377182	8	47	5.48515	GO:0042594 response to starvation	http://amigo.geneontology.org/amigo/term/GO:0042594	AFUA_1G17200 AFUA_3G03350 AFUA_3G03420 AFUA_3G03440 AFUA_8G02760 AFUA_1G17190 AFUA_1G17270 AFUA_3G03410
	0.00387076	6	25	7.73407	GO:0019184 nonribosomal peptide biosynthetic process	http://amigo.geneontology.org/amigo/term/GO:0019184	AFUA_1G17200 AFUA_3G03350 AFUA_3G03420 AFUA_3G13730 AFUA_3G03400 AFUA_1G17190
	0.00391724	13	123	3.40592	GO:0055065 metal ion homeostasis	http://amigo.geneontology.org/amigo/term/GO:0055065	AFUA_1G16040 AFUA_1G17200 AFUA_1G17270 AFUA_6G02810 AFUA_7G06570 AFUA_3G03640 AFUA_3G03350 AFUA_3G03420 AFUA_3G03440 AFUA_8G02760 AFUA_1G17190 AFUA_3G03410 AFUA_3G03660
	0.00391724	12	106	3.64814	GO:0098754 detoxification	http://amigo.geneontology.org/amigo/term/GO:0098754	AFUA_1G13800 AFUA_2G11580 AFUA_2G16860 AFUA_3G02780 AFUA_4G13660 AFUA_5G01350 AFUA_5G01520 AFUA_5G02700 AFUA_5G06580 AFUA_5G09780 AFUA_4G00180 AFUA_6G13570
	0.00391724	10	76	4.24017	GO:0009605 response to external stimulus	http://amigo.geneontology.org/amigo/term/GO:0009605	AFUA_1G17200 AFUA_1G17240 AFUA_6G09260 AFUA_3G03350 AFUA_3G03420 AFUA_3G03440 AFUA_8G02760 AFUA_1G17190 AFUA_1G17270 AFUA_3G03410
	0.00403001	9	63	4.60361	GO:0031668 cellular response to extracellular stimulus	http://amigo.geneontology.org/amigo/term/GO:0031668	AFUA_1G17200 AFUA_1G17240 AFUA_3G03350 AFUA_3G03420 AFUA_3G03440 AFUA_8G02760 AFUA_1G17190 AFUA_1G17270 AFUA_3G03410
	0.00403001	9	63	4.60361	GO:0031669 cellular response to nutrient levels	http://amigo.geneontology.org/amigo/term/GO:0031669	AFUA_1G17200 AFUA_1G17240 AFUA_3G03350 AFUA_3G03420 AFUA_3G03440 AFUA_8G02760 AFUA_1G17190 AFUA_1G17270 AFUA_3G03410
	0.00403001	9	63	4.60361	GO:0071496 cellular response to external stimulus	http://amigo.geneontology.org/amigo/term/GO:0071496	AFUA_1G17200 AFUA_1G17240 AFUA_3G03350 AFUA_3G03420 AFUA_3G03440 AFUA_8G02760 AFUA_1G17190 AFUA_1G17270 AFUA_3G03410
	0.00475082	12	111	3.48381	GO:0006875 cellular metal ion homeostasis	http://amigo.geneontology.org/amigo/term/GO:0006875	AFUA_1G16040 AFUA_1G17200 AFUA_1G17270 AFUA_6G02810 AFUA_7G06570 AFUA_3G03350 AFUA_3G03420 AFUA_3G03440 AFUA_8G02760 AFUA_1G17190 AFUA_3G03410 AFUA_3G03660
	0.00479884	20	262	2.45994	GO:0042221 response to chemical	http://amigo.geneontology.org/amigo/term/GO:0042221	AFUA_1G13800 AFUA_1G17240 AFUA_2G11350 AFUA_2G11580 AFUA_2G16860 AFUA_3G02780 AFUA_4G13660 AFUA_5G01350 AFUA_5G01520 AFUA_5G02700 AFUA_5G06580 AFUA_5G09780 AFUA_6G13570 AFUA_4G00180 AFUA_6G02070 AFUA_2G03860 AFUA_1G17190 AFUA_3G03410 AFUA_4G10860 AFUA_6G09740
	0.00605688	13	132	3.1737	GO:0098771 inorganic ion homeostasis	http://amigo.geneontology.org/amigo/term/GO:0098771	AFUA_1G16040 AFUA_1G17200 AFUA_1G17270 AFUA_6G02810 AFUA_7G06570 AFUA_3G03640 AFUA_3G03350 AFUA_3G03420 AFUA_3G03440 AFUA_8G02760 AFUA_1G17190 AFUA_3G03410 AFUA_3G03660
	0.00611867	9	68	4.26511	GO:0031667 response to nutrient levels	http://amigo.geneontology.org/amigo/term/GO:0031667	AFUA_1G17200 AFUA_1G17240 AFUA_3G03350 AFUA_3G03420 AFUA_3G03440 AFUA_8G02760 AFUA_1G17190 AFUA_1G17270 AFUA_3G03410
	0.00611867	9	68	4.26511	GO:0009991 response to extracellular stimulus	http://amigo.geneontology.org/amigo/term/GO:0009991	AFUA_1G17200 AFUA_1G17240 AFUA_3G03350 AFUA_3G03420 AFUA_3G03440 AFUA_8G02760 AFUA_1G17190 AFUA_1G17270 AFUA_3G03410
	0.00636039	13	134	3.12633	GO:0055080 cation homeostasis	http://amigo.geneontology.org/amigo/term/GO:0055080	AFUA_1G16040 AFUA_1G17200 AFUA_1G17270 AFUA_6G02810 AFUA_7G06570 AFUA_3G03640 AFUA_3G03350 AFUA_3G03420 AFUA_3G03440 AFUA_8G02760 AFUA_1G17190 AFUA_3G03410 AFUA_3G03660
	0.00755042	8	56	4.60361	GO:0000041 transition metal ion transport	http://amigo.geneontology.org/amigo/term/GO:0000041	AFUA_1G16040 AFUA_1G17270 AFUA_2G03860 AFUA_7G06570 AFUA_2G08830 AFUA_6G02810 AFUA_1G17200 AFUA_3G03660
	0.00858989	13	139	3.01387	GO:0050801 ion homeostasis	http://amigo.geneontology.org/amigo/term/GO:0050801	AFUA_1G16040 AFUA_1G17200 AFUA_1G17270 AFUA_6G02810 AFUA_7G06570 AFUA_3G03640 AFUA_3G03350 AFUA_3G03420 AFUA_3G03440 AFUA_8G02760 AFUA_1G17190 AFUA_3G03410 AFUA_3G03660
	0.00862693	12	122	3.1697	GO:0030003 cellular cation homeostasis	http://amigo.geneontology.org/amigo/term/GO:0030003	AFUA_1G16040 AFUA_1G17200 AFUA_1G17270 AFUA_6G02810 AFUA_7G06570 AFUA_3G03350 AFUA_3G03420 AFUA_3G03440 AFUA_8G02760 AFUA_1G17190 AFUA_3G03410 AFUA_3G03660
	0.00862693	4	12	10.7418	GO:0043041 amino acid activation for nonribosomal peptide biosynthetic process	http://amigo.geneontology.org/amigo/term/GO:0043041	AFUA_1G17200 AFUA_3G03350 AFUA_3G03420 AFUA_3G13730
	0.0104961	12	125	3.09363	GO:0006873 cellular ion homeostasis	http://amigo.geneontology.org/amigo/term/GO:0006873	AFUA_1G16040 AFUA_1G17200 AFUA_1G17270 AFUA_6G02810 AFUA_7G06570 AFUA_3G03350 AFUA_3G03420 AFUA_3G03440 AFUA_8G02760 AFUA_1G17190 AFUA_3G03410 AFUA_3G03660
	0.0122492	3	6	16.1126	GO:0070301 cellular response to hydrogen peroxide	http://amigo.geneontology.org/amigo/term/GO:0070301	AFUA_1G17190 AFUA_3G03410 AFUA_4G10860
	0.0136243	14	167	2.70152	GO:0048878 chemical homeostasis	http://amigo.geneontology.org/amigo/term/GO:0048878	AFUA_1G16040 AFUA_1G17200 AFUA_1G17270 AFUA_4G13660 AFUA_6G02810 AFUA_7G06570 AFUA_3G03640 AFUA_3G03350 AFUA_3G03420 AFUA_3G03440 AFUA_8G02760 AFUA_1G17190 AFUA_3G03410 AFUA_3G03660
	0.0221107	12	137	2.82265	GO:0055082 cellular chemical homeostasis	http://amigo.geneontology.org/amigo/term/GO:0055082	AFUA_1G16040 AFUA_1G17200 AFUA_1G17270 AFUA_6G02810 AFUA_7G06570 AFUA_3G03350 AFUA_3G03420 AFUA_3G03440 AFUA_8G02760 AFUA_1G17190 AFUA_3G03410 AFUA_3G03660
	0.0251599	4	16	8.05632	GO:0000302 response to reactive oxygen species	http://amigo.geneontology.org/amigo/term/GO:0000302	AFUA_6G13570 AFUA_1G17190 AFUA_3G03410 AFUA_4G10860
	0.0281824	3	8	12.0845	GO:0019290 siderophore biosynthetic process	http://amigo.geneontology.org/amigo/term/GO:0019290	AFUA_1G17200 AFUA_3G03400 AFUA_1G17190
	0.0281824	3	8	12.0845	GO:0042542 response to hydrogen peroxide	http://amigo.geneontology.org/amigo/term/GO:0042542	AFUA_1G17190 AFUA_3G03410 AFUA_4G10860
	0.0281824	3	8	12.0845	GO:0009237 siderophore metabolic process	http://amigo.geneontology.org/amigo/term/GO:0009237	AFUA_1G17200 AFUA_3G03400 AFUA_1G17190
	0.0337048	10	108	2.98382	GO:0140352 export from cell	http://amigo.geneontology.org/amigo/term/GO:0140352	AFUA_1G13800 AFUA_2G11580 AFUA_2G16860 AFUA_3G02780 AFUA_4G13660 AFUA_5G01350 AFUA_5G01520 AFUA_5G02700 AFUA_5G06580 AFUA_5G09780
	0.0377965	3	9	10.7418	GO:0003373 dynamin family protein polymerization involved in membrane fission	http://amigo.geneontology.org/amigo/term/GO:0003373	AFUA_4G00540 AFUA_4G14300 AFUA_7G08580
	0.0377965	3	9	10.7418	GO:0003374 dynamin family protein polymerization involved in mitochondrial fission	http://amigo.geneontology.org/amigo/term/GO:0003374	AFUA_4G00540 AFUA_4G14300 AFUA_7G08580
	0.0377965	3	9	10.7418	GO:0090148 membrane fission	http://amigo.geneontology.org/amigo/term/GO:0090148	AFUA_4G00540 AFUA_4G14300 AFUA_7G08580
	0.04471	2	3	21.4835	GO:0031170 ferricrocin metabolic process	http://amigo.geneontology.org/amigo/term/GO:0031170	AFUA_1G17190 AFUA_1G17200
	0.04471	2	3	21.4835	GO:0031171 ferricrocin biosynthetic process	http://amigo.geneontology.org/amigo/term/GO:0031171	AFUA_1G17190 AFUA_1G17200
	0.04471	2	3	21.4835	GO:0033214 siderophore-dependent iron import into cell	http://amigo.geneontology.org/amigo/term/GO:0033214	AFUA_1G17200 AFUA_3G03660
	0.04471	2	3	21.4835	GO:0046952 ketone body catabolic process	http://amigo.geneontology.org/amigo/term/GO:0046952	AFUA_1G04120 AFUA_3G04030
	0.04471	2	3	21.4835	GO:1901569 fatty acid derivative catabolic process	http://amigo.geneontology.org/amigo/term/GO:1901569	AFUA_1G04120 AFUA_3G04030
	0.0477551	14	197	2.29012	GO:0042592 homeostatic process	http://amigo.geneontology.org/amigo/term/GO:0042592	AFUA_1G16040 AFUA_1G17200 AFUA_1G17270 AFUA_4G13660 AFUA_6G02810 AFUA_7G06570 AFUA_3G03640 AFUA_3G03350 AFUA_3G03420 AFUA_3G03440 AFUA_8G02760 AFUA_1G17190 AFUA_3G03410 AFUA_3G03660
					downregulated genes	KEGG pathway terms
	No significant enrichment was found.
						Biological process GO terms
	Enrichment FDR	nGenes	Pathway Genes	Fold Enrichment	Pathway	URL	Genes
	4.60441e-17	19	32	16.2743	GO:0016114 terpenoid biosynthetic process	http://amigo.geneontology.org/amigo/term/GO:0016114	AFUA_5G15060 AFUA_4G14770 AFUA_6G13920 AFUA_6G13940 AFUA_6G13945 AFUA_6G13950 AFUA_6G13970 AFUA_6G13980 AFUA_6G13990 AFUA_6G14000 AFUA_8G00370 AFUA_8G00380 AFUA_8G00390 AFUA_8G00400 AFUA_8G00480 AFUA_8G00490 AFUA_8G00510 AFUA_8G00520 AFUA_8G02410
	5.25443e-17	19	33	15.7811	GO:0006721 terpenoid metabolic process	http://amigo.geneontology.org/amigo/term/GO:0006721	AFUA_5G15060 AFUA_4G14770 AFUA_6G13920 AFUA_6G13940 AFUA_6G13945 AFUA_6G13950 AFUA_6G13970 AFUA_6G13980 AFUA_6G13990 AFUA_6G14000 AFUA_8G00370 AFUA_8G00380 AFUA_8G00390 AFUA_8G00400 AFUA_8G00480 AFUA_8G00490 AFUA_8G00510 AFUA_8G00520 AFUA_8G02410
	1.89895e-13	19	47	11.0804	GO:0008299 isoprenoid biosynthetic process	http://amigo.geneontology.org/amigo/term/GO:0008299	AFUA_5G15060 AFUA_4G14770 AFUA_6G13920 AFUA_6G13940 AFUA_6G13945 AFUA_6G13950 AFUA_6G13970 AFUA_6G13980 AFUA_6G13990 AFUA_6G14000 AFUA_8G00370 AFUA_8G00380 AFUA_8G00390 AFUA_8G00400 AFUA_8G00480 AFUA_8G00490 AFUA_8G00510 AFUA_8G00520 AFUA_8G02410
	2.73088e-13	34	184	5.06476	GO:0019748 secondary metabolic process	http://amigo.geneontology.org/amigo/term/GO:0019748	AFUA_4G00210 AFUA_4G00220 AFUA_4G14820 AFUA_5G07330 AFUA_6G12050 AFUA_6G12060 AFUA_6G13920 AFUA_6G13990 AFUA_8G00540 AFUA_8G00910 AFUA_2G17970 AFUA_8G00230 AFUA_8G00250 AFUA_2G17540 AFUA_7G00340 AFUA_8G06620 AFUA_4G14770 AFUA_4G14780 AFUA_4G14790 AFUA_4G14800 AFUA_4G14810 AFUA_4G14830 AFUA_8G00380 AFUA_8G00420 AFUA_8G00430 AFUA_8G00440 AFUA_8G00480 AFUA_8G00500 AFUA_8G00510 AFUA_2G02540 AFUA_2G04…
	1.60237e-12	19	53	9.82598	GO:0006720 isoprenoid metabolic process	http://amigo.geneontology.org/amigo/term/GO:0006720	AFUA_5G15060 AFUA_4G14770 AFUA_6G13920 AFUA_6G13940 AFUA_6G13945 AFUA_6G13950 AFUA_6G13970 AFUA_6G13980 AFUA_6G13990 AFUA_6G14000 AFUA_8G00370 AFUA_8G00380 AFUA_8G00390 AFUA_8G00400 AFUA_8G00480 AFUA_8G00490 AFUA_8G00510 AFUA_8G00520 AFUA_8G02410
	9.46184e-09	9	13	18.9757	GO:1901503 ether biosynthetic process	http://amigo.geneontology.org/amigo/term/GO:1901503	AFUA_8G00230 AFUA_8G00380 AFUA_8G00420 AFUA_8G00430 AFUA_8G00440 AFUA_8G00480 AFUA_8G00500 AFUA_8G00510 AFUA_8G00520
	4.81081e-08	8	11	19.934	GO:1902084 fumagillin metabolic process	http://amigo.geneontology.org/amigo/term/GO:1902084	AFUA_8G00380 AFUA_8G00420 AFUA_8G00430 AFUA_8G00440 AFUA_8G00480 AFUA_8G00500 AFUA_8G00510 AFUA_8G00520
	4.81081e-08	8	11	19.934	GO:1902086 fumagillin biosynthetic process	http://amigo.geneontology.org/amigo/term/GO:1902086	AFUA_8G00380 AFUA_8G00420 AFUA_8G00430 AFUA_8G00440 AFUA_8G00480 AFUA_8G00500 AFUA_8G00510 AFUA_8G00520
	1.46897e-06	8	15	14.6183	GO:0097176 epoxide metabolic process	http://amigo.geneontology.org/amigo/term/GO:0097176	AFUA_8G00380 AFUA_8G00420 AFUA_8G00430 AFUA_8G00440 AFUA_8G00480 AFUA_8G00500 AFUA_8G00510 AFUA_8G00520
	1.8071e-06	9	21	11.7468	GO:0018904 ether metabolic process	http://amigo.geneontology.org/amigo/term/GO:0018904	AFUA_8G00230 AFUA_8G00380 AFUA_8G00420 AFUA_8G00430 AFUA_8G00440 AFUA_8G00480 AFUA_8G00500 AFUA_8G00510 AFUA_8G00520
	5.35377e-05	27	260	2.84635	GO:0008610 lipid biosynthetic process	http://amigo.geneontology.org/amigo/term/GO:0008610	AFUA_1G16930 AFUA_4G00210 AFUA_4G06290 AFUA_4G14770 AFUA_5G15060 AFUA_7G01730 AFUA_8G00540 AFUA_8G00560 AFUA_8G01300 AFUA_8G02070 AFUA_6G13920 AFUA_6G13940 AFUA_6G13945 AFUA_6G13950 AFUA_6G13970 AFUA_6G13980 AFUA_6G13990 AFUA_6G14000 AFUA_8G00370 AFUA_8G00380 AFUA_8G00390 AFUA_8G00400 AFUA_8G00480 AFUA_8G00490 AFUA_8G00510 AFUA_8G00520 AFUA_8G02410
	7.94993e-05	19	145	3.59156	GO:0044550 secondary metabolite biosynthetic process	http://amigo.geneontology.org/amigo/term/GO:0044550	AFUA_4G00210 AFUA_4G00220 AFUA_4G14820 AFUA_5G07330 AFUA_6G12050 AFUA_6G12060 AFUA_6G13990 AFUA_8G00540 AFUA_8G00910 AFUA_2G17970 AFUA_8G00250 AFUA_2G17540 AFUA_7G00340 AFUA_8G06620 AFUA_2G02540 AFUA_2G04200 AFUA_4G00225 AFUA_4G00230 AFUA_4G14770
	0.00011431	4	4	27.4093	GO:1900600 endocrocin metabolic process	http://amigo.geneontology.org/amigo/term/GO:1900600	AFUA_4G00210 AFUA_4G00220 AFUA_4G00225 AFUA_4G00230
	0.00011431	4	4	27.4093	GO:1900602 endocrocin biosynthetic process	http://amigo.geneontology.org/amigo/term/GO:1900602	AFUA_4G00210 AFUA_4G00220 AFUA_4G00225 AFUA_4G00230
	0.000448938	32	384	2.28411	GO:0044255 cellular lipid metabolic process	http://amigo.geneontology.org/amigo/term/GO:0044255	AFUA_1G06650 AFUA_1G16930 AFUA_3G01530 AFUA_3G14680 AFUA_4G00210 AFUA_4G06290 AFUA_4G14770 AFUA_5G15060 AFUA_7G01730 AFUA_8G00540 AFUA_8G01300 AFUA_8G02070 AFUA_4G08440 AFUA_6G03590 AFUA_6G13920 AFUA_6G13940 AFUA_6G13945 AFUA_6G13950 AFUA_6G13970 AFUA_6G13980 AFUA_6G13990 AFUA_6G14000 AFUA_8G00370 AFUA_8G00380 AFUA_8G00390 AFUA_8G00400 AFUA_8G00480 AFUA_8G00490 AFUA_8G00510 AFUA_8G00520 AFUA_8G02…
	0.00137807	34	445	2.09419	GO:0006629 lipid metabolic process	http://amigo.geneontology.org/amigo/term/GO:0006629	AFUA_1G06650 AFUA_1G16930 AFUA_3G01530 AFUA_3G14680 AFUA_4G00210 AFUA_4G06290 AFUA_4G14770 AFUA_5G15060 AFUA_7G01730 AFUA_8G00540 AFUA_8G00560 AFUA_8G01300 AFUA_8G02070 AFUA_4G08440 AFUA_6G03590 AFUA_6G13920 AFUA_6G13940 AFUA_6G13945 AFUA_6G13950 AFUA_6G13970 AFUA_6G13980 AFUA_6G13990 AFUA_6G14000 AFUA_7G04950 AFUA_8G00370 AFUA_8G00380 AFUA_8G00390 AFUA_8G00400 AFUA_8G00480 AFUA_8G00490 AFUA_8G00…
	0.00154292	6	18	9.13643	GO:0046189 phenol-containing compound biosynthetic process	http://amigo.geneontology.org/amigo/term/GO:0046189	AFUA_2G17540 AFUA_2G04200 AFUA_4G00210 AFUA_4G00220 AFUA_4G00225 AFUA_4G00230
	0.00468657	20	214	2.56162	GO:0016053 organic acid biosynthetic process	http://amigo.geneontology.org/amigo/term/GO:0016053	AFUA_1G07380 AFUA_1G15260 AFUA_4G00210 AFUA_4G13120 AFUA_8G00540 AFUA_2G11260 AFUA_5G04250 AFUA_5G14410 AFUA_8G00370 AFUA_8G00380 AFUA_8G00420 AFUA_8G00430 AFUA_8G00440 AFUA_8G00480 AFUA_8G00500 AFUA_8G00510 AFUA_4G00220 AFUA_4G00225 AFUA_4G00230 AFUA_8G00520
	0.00670179	33	465	1.94518	GO:0005975 carbohydrate metabolic process	http://amigo.geneontology.org/amigo/term/GO:0005975	AFUA_1G05770 AFUA_1G11020 AFUA_1G14390 AFUA_2G11270 AFUA_3G00230 AFUA_3G01490 AFUA_5G12690 AFUA_6G03590 AFUA_7G06380 AFUA_8G06880 AFUA_1G06560 AFUA_1G09270 AFUA_1G16250 AFUA_2G01870 AFUA_2G03230 AFUA_2G04020 AFUA_2G14150 AFUA_2G14750 AFUA_3G01160 AFUA_3G05820 AFUA_4G02720 AFUA_4G10140 AFUA_4G10150 AFUA_4G14650 AFUA_5G00670 AFUA_5G01380 AFUA_5G09130 AFUA_5G14190 AFUA_6G05030 AFUA_6G08080 AFUA_6G14…
	0.0100956	6	25	6.57823	GO:0018958 phenol-containing compound metabolic process	http://amigo.geneontology.org/amigo/term/GO:0018958	AFUA_2G17540 AFUA_2G04200 AFUA_4G00210 AFUA_4G00220 AFUA_4G00225 AFUA_4G00230
	0.0273177	4	12	9.13643	GO:0019405 alditol catabolic process	http://amigo.geneontology.org/amigo/term/GO:0019405	AFUA_1G11020 AFUA_1G14390 AFUA_3G01490 AFUA_5G12690
	0.0273177	4	12	9.13643	GO:0051084 de novo post-translational protein folding	http://amigo.geneontology.org/amigo/term/GO:0051084	AFUA_1G07440 AFUA_1G11180 AFUA_1G15270 AFUA_5G07340
	0.0273177	4	12	9.13643	GO:0051085 chaperone cofactor-dependent protein refolding	http://amigo.geneontology.org/amigo/term/GO:0051085	AFUA_1G07440 AFUA_1G11180 AFUA_1G15270 AFUA_5G07340
	0.0314919	4	13	8.43363	GO:0019400 alditol metabolic process	http://amigo.geneontology.org/amigo/term/GO:0019400	AFUA_1G11020 AFUA_1G14390 AFUA_3G01490 AFUA_5G12690
	0.0314919	3	6	13.7047	GO:0006060 sorbitol metabolic process	http://amigo.geneontology.org/amigo/term/GO:0006060	AFUA_1G11020 AFUA_1G14390 AFUA_3G01490
	0.0314919	3	6	13.7047	GO:0006062 sorbitol catabolic process	http://amigo.geneontology.org/amigo/term/GO:0006062	AFUA_1G11020 AFUA_1G14390 AFUA_3G01490
	0.0314919	18	217	2.27358	GO:0098655 cation transmembrane transport	http://amigo.geneontology.org/amigo/term/GO:0098655	AFUA_5G00730 AFUA_8G01480 AFUA_1G04870 AFUA_1G10930 AFUA_2G09070 AFUA_2G10910 AFUA_2G17540 AFUA_3G00200 AFUA_3G00220 AFUA_3G03010 AFUA_3G09970 AFUA_3G10690 AFUA_4G13080 AFUA_4G14670 AFUA_5G02780 AFUA_5G06720 AFUA_7G06390 AFUA_8G01850
	0.0314919	4	13	8.43363	GO:0006458 de novo protein folding	http://amigo.geneontology.org/amigo/term/GO:0006458	AFUA_1G07440 AFUA_1G11180 AFUA_1G15270 AFUA_5G07340
	0.0349172	16	185	2.37053	GO:0098662 inorganic cation transmembrane transport	http://amigo.geneontology.org/amigo/term/GO:0098662	AFUA_5G00730 AFUA_8G01480 AFUA_1G10930 AFUA_2G10910 AFUA_2G17540 AFUA_3G00200 AFUA_3G00220 AFUA_3G03010 AFUA_3G09970 AFUA_3G10690 AFUA_4G13080 AFUA_4G14670 AFUA_5G02780 AFUA_5G06720 AFUA_7G06390 AFUA_8G01850
	0.0436008	3	7	11.7468	GO:0019407 hexitol catabolic process	http://amigo.geneontology.org/amigo/term/GO:0019407	AFUA_1G11020 AFUA_1G14390 AFUA_3G01490
	0.0436008	3	7	11.7468	GO:0035725 sodium ion transmembrane transport	http://amigo.geneontology.org/amigo/term/GO:0035725	AFUA_5G00730 AFUA_3G03010 AFUA_8G01850
	0.0436008	3	7	11.7468	GO:0000023 maltose metabolic process	http://amigo.geneontology.org/amigo/term/GO:0000023	AFUA_7G06380 AFUA_1G16250 AFUA_4G10150
	0.0453729	6	36	4.56822	GO:0042181 ketone biosynthetic process	http://amigo.geneontology.org/amigo/term/GO:0042181	AFUA_6G13980 AFUA_8G02410 AFUA_4G00210 AFUA_4G00220 AFUA_4G00225 AFUA_4G00230
	0.0453729	6	36	4.56822	GO:1901661 quinone metabolic process	http://amigo.geneontology.org/amigo/term/GO:1901661	AFUA_6G13980 AFUA_8G02410 AFUA_4G00210 AFUA_4G00220 AFUA_4G00225 AFUA_4G00230
	0.0453729	6	36	4.56822	GO:1901663 quinone biosynthetic process	http://amigo.geneontology.org/amigo/term/GO:1901663	AFUA_6G13980 AFUA_8G02410 AFUA_4G00210 AFUA_4G00220 AFUA_4G00225 AFUA_4G00230
